# Supplementary material for: Behavioral and transcriptomic markers of susceptibility to escalate fentanyl intake
Source: Transl Psychiatry. 2026 Apr 22;16:299. doi: 10.1038/s41398-026-04034-1 (PMC13234145; doi:10.1038/s41398-026-04034-1)
Supplement: Supplementary file 4 — Supplemental File 4 [file 41398_2026_4034_MOESM4_ESM.xlsx]

## Sheet: Organization
Each tab contains the functional enrichment analysis of a given module for a given library. The first term in each tab name is the name of the module and the second term is the short hand for the library. The bio tabs are GO 2023 Biological Process results. The cell tabs are GO 2023 Cellular Component results. The molecular tabs are GO 2023 Molecular Function. The gwas tabs are the 2023 GWAS cata…

## Sheet: black_bio
	Gene_set	Term	Overlap	P-value	Adjusted P-value	Old P-value	Old Adjusted P-value	Odds Ratio	Combined Score	Genes
0	GO_Biological_Process_2023	Positive Regulation Of Cytokine Production (GO:0001819)	(135/320)	1.96187e-34	9.24236e-31	0	0	4.5346	351.948	CD86;TRAF3IP3;CD80;SERPINE1;CXCL17;PYCARD;PNP;TBK1;DHX58;CYP1B1;IL6R;GBP5;CHIA;TICAM2;IL1R1;SLC11A1;CYBA;RUNX1;TYROBP;DDIT3;CD226;PRKCQ;IL6ST;ATF4;CD274;CSF1R;TMED10;BCL10;GATA3;LY9;C3;CLEC7A;G3BP1;PLCG2;S100A13;HMOX1;NLRP3;SLAMF6;RIPK1;TNFRSF14;CD14;ZBTB7B;SLAMF1;XBP1;TGFB1;CRTAM;ISG15;POU2F2;IL4;IL6;PTPRC;IL7;TNFSF4;CD28;HPSE;MYD88;IL21;ITK;CD40;HTR2B;PIK3CD;PTPN22;BRCA1;CLEC9A;IFIH1;TRIM6;HYAL…
1	GO_Biological_Process_2023	Inflammatory Response (GO:0006954)	(107/236)	8.79111e-31	2.07075e-27	0	0	5.1188	354.254	NRROS;TRAF3IP2;HP;CXCL13;TBK1;CCRL2;C3AR1;TNFRSF4;CMKLR1;PITX3;CD96;SLC11A1;CYBB;CYBA;MAPKAPK2;S100A9;S100A8;CSF1R;C5AR2;C5AR1;GATA3;MEFV;FUT7;IRAK2;NLRP3;TAC4;CD14;CCR1;XCR1;TGFB1;VCAM1;SELE;NFKB1;NFKB2;IL4;CXCL10;BMP2;CXCL11;IL6;VNN1;TNFSF4;NOX4;TAB2;IL22;CXCL6;CD40;CIITA;CXCL9;TNFAIP6;ITGB2;PIK3CD;CXCL1;CXCL3;ITGAL;CXCL2;LTB4R;ADGRE5;BDKRB2;BLNK;OLR1;CCR7;IKBKG;CCR5;CCR3;PTGIR;ANXA1;RIPK2;IL18…
2	GO_Biological_Process_2023	Cytoplasmic Translation (GO:0002181)	(60/93)	1.53558e-28	2.41137e-25	0	0	11.0946	710.537	RPL4;EIF4A1;RPL5;RPL30;RPL3;RPL32;RPL34;RPLP1;RPLP0;RPL10A;RPL6;RPL7;RPS15;RPL7A;RPS14;RPS17;RPL18A;RPS19;RPS18;RPL36;RPLP2;RPL37;RPS11;RPL39;RPS10;RPS9;RPS7;RPS8;RPS5;RPL22;RPS6;RPS3A;RPSA;RPL24;RPL26;RPL29;RPL28;RPL10;RPL12;RPL11;RPS15A;RPL14;RPS3;RPL13;RPL15;RPL18;RPS27A;RPL19;RPL41;RPL35A;RPS26;RPS28;RPS27;RPS29;EIF3I;RPL27A;RPS20;FAU;RPS24;RPS23
3	GO_Biological_Process_2023	Regulation Of Inflammatory Response (GO:0050727)	(98/240)	5.01274e-24	5.90376e-21	0	0	4.24193	227.58	SERPINE1;CXCL17;TNC;IFI35;METRNL;ETS1;PYCARD;CDH5;ENPP3;GGT1;IL1R1;PRKCD;NINJ1;S100A9;S100A8;PTGES;REG3A;AKNA;MGST2;GATA3;MEFV;SBNO2;NLRP3;RIPK1;GSDMD;NKG7;SELE;IL4;NFKBIA;BST1;IL6;BCL6;TNFSF4;MYD88;IL21;IL22;TNFAIP6;TRADD;HYAL2;TMSB4X;CASP4;NFKBIZ;FFAR4;CASP1;FFAR2;TNFAIP8L2;TRIM65;GPSM3;ANXA1;PTGIS;IL15;IL18;GPR31;ARNT;IL16;MMP8;TNFRSF1B;MMP9;IL17RA;TNFRSF1A;HCK;ELF4;IL1B;TLR9;TLR7;LCP1;PPARA;D…
4	GO_Biological_Process_2023	Cytokine-Mediated Signaling Pathway (GO:0019221)	(102/257)	8.22022e-24	7.74509e-21	0	0	4.04754	215.149	CSF3;SPI1;CSF3R;TRAF3IP2;CXCL13;IL27RA;PYCARD;IL36B;IL6R;IL13RA1;IL4R;IL1R1;IL6ST;TP53;CSF1R;CSF2RB;TNFRSF11A;CSF2RA;SOCS1;IRAK2;RIPK1;CD300LF;CCR1;LYN;STAT5A;MT3;IL4;NFKBIA;CXCL10;CXCL11;IL6;IL7;IL7R;MYD88;CXCL6;CXCL9;TRADD;ILK;CXCL1;CXCL3;CXCL2;OASL;TMSB4X;JAK3;IL11;FCER1G;SYK;GPR35;IL15;IL18;TRAF2;TYK2;IRAK4;TRAF1;OSMR;TNFRSF1B;IL17RC;IL17RA;TNFRSF1A;HCK;IL1A;OAS2;IL1B;TRAF6;KIT;IL3RA;IRF5;BIR…
5	GO_Biological_Process_2023	Positive Regulation Of Intracellular Signal Transduction (GO:1902533)	(160/525)	5.60966e-22	4.40452e-19	0	0	2.71998	133.095	CD86;CSF3;NCF1;TRAF3IP2;CD81;IFI35;FGF2;PYCARD;RPS15;GJA1;TBK1;FAM110C;PLCE1;TRIM25;RPL37;SOX9;TRIM21;TGM2;PDGFRA;TICAM2;SHISA5;DOK2;DOK3;DOK4;DDIT3;ROR1;S100A4;S100A9;TP53;S100A8;SHC1;BCL10;GATA3;IQGAP1;ADRB2;PIK3R5;SLC9A3R1;CALCR;CLEC7A;UBD;PDGFC;PLCG2;S100A13;HMOX1;NLRP3;PMAIP1;RIPK1;ECT2;LYN;TGFB1;RBPMS;TNFSF14;NEK6;FN1;LIF;TNFRSF10B;BST2;SELP;BMP2;IL6;PTPRC;TRIP6;CD27;RPS20;TAB2;HPSE;MYD88;R…
6	GO_Biological_Process_2023	Peptide Biosynthetic Process (GO:0043043)	(70/158)	6.65602e-20	4.4795e-17	0	0	4.8556	214.405	RPL4;MRPS17;RPL5;RPL30;RPL3;RPL32;RPL34;RPLP1;RPLP0;RPL10A;MRPL35;RPL6;GGTA1;RPL7;RPS15;RPS14;RPL7A;RPS17;RPL18A;RPS19;RPS18;RPL36;RPLP2;RPL37;MRPL9;GGT1;RPS11;RPL39;RPS10;RPS9;RPS7;RPS8;RPS5;PABPC4;RPL22;RPS6;RPSA;RPS3A;EEF1A1;RPL24;RPL26;RPL29;RPL28;RPS4Y2;RPL10;MRPL18;RPL12;ASMT;RPL11;FURIN;RPS15A;RPL14;RPS3;RPL13;RPL15;RPL18;RPS27A;RPL19;RPL41;GGT6;RPL35A;RPS26;RPS28;RPS27;RPS29;RPL27A;RPS20;…
7	GO_Biological_Process_2023	Cellular Response To Lipopolysaccharide (GO:0071222)	(60/124)	1.35888e-19	7.5795e-17	0	0	5.71029	248.069	CD86;CXCL6;CXCL9;CD80;GFI1;SERPINE1;HMGB2;CXCL1;PTPN22;CXCL13;CXCL3;CXCL2;PYCARD;UXT;ZFP36;CASP7;IL36B;ZC3H12A;CASP1;CCR5;TICAM2;CD180;IL18;TNFRSF1B;RHOA;HCK;IL1A;IL1B;TRAF6;ADAM9;TLR4;CX3CR1;CD274;LY96;BCL10;NOD2;RELA;SBNO2;PLCG2;CCL3;NLRP3;CCL2;CD14;GBP2;LYN;XBP1;TGFB1;NR1H3;IRGM;NFKB1;CXCL10;CXCL11;IL6;CD6;AXL;TNIP2;TNFSF4;VIM;CD68;MYD88
8	GO_Biological_Process_2023	Positive Regulation Of Inflammatory Response (GO:0050729)	(54/104)	1.448e-19	7.5795e-17	0	0	6.56958	284.982	IL21;CD81;TRADD;SERPINE1;IFI35;ETS1;PYCARD;RPS19;HYAL2;CASP4;NFKBIZ;CASP1;GPSM3;IL15;IL18;IL16;MMP8;OSMR;IL17RA;TNFRSF1A;VAMP8;IL1B;NINJ1;TLR9;TLR7;LCP1;IL6ST;S100A9;TLR4;S100A8;TLR3;TLR2;PTGER4;CEBPA;GRN;MGST2;NLRC4;MEFV;SNX4;PLCG2;CCL3;NLRP3;RIPK1;GSDMD;PLA2G2A;OSM;NKG7;GPR4;NFKBIA;IL6;NLRP12;MYO1C;NLRP10;TNFSF4
9	GO_Biological_Process_2023	Macromolecule Biosynthetic Process (GO:0009059)	(76/183)	1.87665e-19	8.84089e-17	0	0	4.34018	187.147	RPL4;MRPS17;RPL5;RPL30;RPL3;RPL32;RPL34;RPLP1;RPLP0;RPL10A;MRPL35;RPL6;RPL7;EEF1B2;RPS15;RPS14;RPL7A;RPS17;EEF2K;RPL18A;RPS19;RPS18;RPL36;RPLP2;RPL37;MRPL9;RPS11;RPL39;RPS10;GAL3ST4;RPS9;RPS7;RPS8;RPS5;SLC11A1;PABPC4;RPL22;RPS6;RPSA;RPS3A;EEF1A1;EEF1G;EEF1D;RPL24;RPL26;RPL29;RPL28;B4GALT5;RPS4Y2;RPL10;MRPL18;RPL12;ASMT;RPL11;RPS15A;TERT;POLD1;ST3GAL4;RPL14;RPS3;RPL13;RPL15;RPL18;RPS27A;RPL19;RPL4…
10	GO_Biological_Process_2023	Cellular Response To Cytokine Stimulus (GO:0071345)	(105/308)	1.19599e-18	4.92744e-16	0	0	3.17584	131.059	CSF3;IFITM2;CSF3R;AQP4;CIB1;IFIT1;MYLK3;IL27RA;PYCARD;MT2A;ZFP36;IL36B;DPYSL3;ZC3H12A;SOX9;IL6R;IL13RA1;GBP5;IL4R;IL6ST;IFNAR1;CSF1R;SHMT1;CSF2RB;GATA3;CSF2RA;ZFP36L2;ZFP36L1;SBNO2;SOCS1;ST3GAL6;RIPK1;CCR1;STAT5A;XBP1;NFKB1;NFKBIA;IL6;LRCH1;WNK1;IL7;IL7R;NFE2L2;CD40;DOCK8;TRADD;BRCA1;TRIM6;HYAL2;CASP1;CCR7;JAK3;ADAMTS7;PTGIS;TYK2;IRAK4;OSMR;RHOA;TNFRSF1A;HCK;IL1A;IL1B;IRF1;TRAF6;KIT;IL3RA;HCLS1;C…
11	GO_Biological_Process_2023	Response To Cytokine (GO:0034097)	(59/125)	1.25513e-18	4.92744e-16	0	0	5.44238	224.331	IFITM3;CSF3;IFITM1;CD40;CIITA;IFITM2;CXCL16;CASP8;KYNU;DPYSL3;TIMP2;CCR7;TIMP1;IL6R;TRIM21;IKBKE;JAK3;ANXA1;IL1R1;SLC11A1;OSMR;RHOA;CH25H;PLSCR1;MAPKAPK3;ALDH1A2;IL1B;TRAF6;MAPKAPK2;ADAM9;CHI3L1;HCLS1;IL6ST;CD274;CSF1R;SP100;CXCR4;TNFRSF11A;MEFV;RELA;IRAK2;UBD;RIPK1;MCL1;CD74;STAT1;MX2;MX1;ISG15;SELE;NFKB1;NFKB2;BST2;SELP;COL3A1;NLRP12;SELL;BCL2;MYD88
12	GO_Biological_Process_2023	Response To Lipopolysaccharide (GO:0032496)	(68/159)	2.27986e-18	8.26185e-16	0	0	4.55731	185.129	CD86;CXCL6;CXCL9;CD80;GFI1;SERPINE1;HMGB2;CXCL1;PTPN22;CXCL13;CXCL3;CXCL2;PYCARD;UXT;ZFP36;CASP7;TRIM6;IL36B;ZC3H12A;CASP1;CCR5;TICAM2;SLC11A1;CD180;TNFRSF1B;RHOA;IL1A;ADAM17;MAPKAPK3;SLPI;IL1B;TRAF6;MAPKAPK2;ADAM9;S100A9;TLR4;S100A8;IFNAR1;CX3CR1;CD274;LY96;BCL10;TNFRSF11A;NOD2;RELA;SBNO2;NLRP3;CCL2;CD14;GBP2;XBP1;NOS2;NR1H3;SELE;IRGM;NFKB1;SELP;CXCL10;CXCL11;IL6;CD6;AXL;TNIP2;TNFSF4;TAB2;VIM;CD…
13	GO_Biological_Process_2023	Regulation Of Interleukin-6 Production (GO:0032675)	(55/114)	5.26367e-18	1.77122e-15	0	0	5.66958	225.568	CD84;PTPN22;TREM2;PYCARD;IFIH1;HYAL2;ZC3H12A;IL6R;SYK;CYBA;IL16;MMP8;IL17RA;TLR1;IL1A;TYROBP;ELF4;IL1B;MAPKAPK2;TLR9;TLR8;TLR7;LCP1;TLR6;RAB7B;TLR4;TLR3;TMEM106A;TLR2;C5AR2;BCL10;NOD2;AIF1;CLEC7A;PLCG2;NCKAP1L;SLAMF1;CD74;XBP1;NOS2;CARD9;STAT3;FOXJ1;NMBR;POU2F2;LILRB4;IL6;NLRP12;NLRP10;TNFSF4;POU2AF1;IL17F;PTPN6;MYD88;IL17A
14	GO_Biological_Process_2023	Cellular Response To Molecule Of Bacterial Origin (GO:0071219)	(54/117)	1.23947e-16	3.89277e-14	0	0	5.20999	190.825	CD86;CXCL6;CXCL9;CD80;GFI1;SERPINE1;HMGB2;CXCL1;CXCL13;CXCL3;CXCL2;PYCARD;UXT;ZFP36;CASP7;IL36B;ZC3H12A;CASP1;CCR5;TICAM2;CD180;TNFRSF1B;RHOA;IL1A;IL1B;TRAF6;ADAM9;TLR4;TLR2;CX3CR1;CD274;LY96;BCL10;NOD2;RELA;SBNO2;NLRP3;CCL2;CD14;GBP2;XBP1;NR1H3;IRGM;NFKB1;CXCL10;CXCL11;IL6;AXL;TNIP2;TNFSF4;VIM;CD68;FCGR2B;MYD88
15	GO_Biological_Process_2023	Positive Regulation Of Interleukin-6 Production (GO:0032755)	(41/76)	5.77032e-16	1.699e-13	0	0	7.09914	249.099	BCL10;NOD2;AIF1;IFIH1;PYCARD;CLEC7A;HYAL2;PLCG2;IL6R;CD74;XBP1;SYK;NOS2;CARD9;STAT3;CYBA;IL16;MMP8;POU2F2;IL17RA;TLR1;IL1A;IL6;TYROBP;NLRP10;IL1B;POU2AF1;TNFSF4;TLR9;TLR8;TLR7;IL17F;LCP1;TLR6;RAB7B;TLR4;TLR3;TMEM106A;MYD88;TLR2;IL17A
16	GO_Biological_Process_2023	Pattern Recognition Receptor Signaling Pathway (GO:0002221)	(34/56)	1.38328e-15	3.83332e-13	0	0	9.34975	319.895	LY96;NOD1;BCL10;NLRC4;NOD2;MEFV;CTSS;IFIH1;PYCARD;TBK1;DHX58;TIFA;CASP1;PLCG2;TRIM25;NLRP3;FFAR2;CD14;IRAK4;TLR1;IRF3;MAPKAPK3;TRAF6;MAPKAPK2;TLR9;TLR8;TLR10;TLR7;TLR6;CLEC4E;TLR5;TLR4;TLR3;TLR2
17	GO_Biological_Process_2023	Positive Regulation Of Cell Population Proliferation (GO:0008284)	(135/483)	2.60417e-15	6.81569e-13	0	0	2.38745	80.1747	CD86;CSF3;CSF1;CD81;CIB1;FGF2;ACTB;AQP1;GJA1;MYC;SOX15;PIM1;FBXO5;SOX9;CAPN1;IL6R;OSR2;PDGFRA;RPS9;SMARCC1;PRKCH;RPS6;FLT3LG;NCCRP1;PGF;ADAM17;S100A6;IL6ST;KIF20B;CSF1R;REG3A;SHC1;C5AR1;CSF2RB;REG3G;TNFRSF11A;CSF2RA;TERT;CLEC7A;PDGFC;S100A13;HMOX1;NKX2-5;FGF23;SLAMF1;LYN;WWTR1;XBP1;TGFB1;FN1;LIF;HMGA2;BMP5;FOSL1;BST2;FGF17;IL4;MLXIPL;BST1;BMP2;IL6;CDK6;PTPRC;CDK4;IL7;TNFSF4;CDK2;FGF18;BCL2;HPSE;C…
18	GO_Biological_Process_2023	Positive Regulation Of Response To External Stimulus (GO:0032103)	(62/155)	3.31053e-15	8.20838e-13	0	0	4.05665	135.255	IL21;TRADD;SERPINE1;TREM2;IFI35;ETS1;PYCARD;THBD;PLAU;HYAL2;CASP4;NFKBIZ;CASP1;EMILIN1;GPSM3;GBP5;IL15;CD180;IL18;CYBA;IL16;IL17RA;TNFRSF1A;PLSCR1;IL1B;NINJ1;TLR9;TLR8;TLR7;LCP1;S100A9;TLR4;S100A8;TLR3;TLR2;PTGER4;CEBPA;GRN;LY96;MGST2;NLRC4;MEFV;AIF1;PPM1F;CCL3;NLRP3;RIPK1;GSDMD;P2RY12;TGFB1;RARRES2;PLA2G2A;LY86;OSM;NKG7;GPR4;IRGM;NFKBIA;NLRP12;MYO1C;NLRP10;TNFSF4
19	GO_Biological_Process_2023	Gene Expression (GO:0010467)	(93/296)	3.46951e-14	8.17242e-12	0	0	2.8007	86.7998	RPL4;MRPS17;RPL5;RPL30;RPL3;NXT1;RPL32;RPL34;RPLP1;RPLP0;RPL10A;MRPL35;RPL6;RPL7;RPS15;RBM3;RPS14;RBM4;RPL7A;RPS17;CASP7;HHEX;CASP8;RPL18A;RPS19;RPS18;CASP4;RPL36;CASP1;RPLP2;RPL37;MRPL9;RPS11;RPL39;RPS10;TGM2;RPS9;RPS7;RPS8;PABPC4;RPS5;RPL22;RPS6;RPSA;RPS3A;THOC6;EEF1A1;PRPF4;DDX39A;DDX39B;HNRNPUL1;RPL24;RBMS1;RPL26;RPL29;RPL28;RBMS2;RPS4Y2;NUFIP1;RPL10;MRPL18;RPL12;RPL11;ASMT;FURIN;NXF1;RPS15A;…
20	GO_Biological_Process_2023	Positive Regulation Of Defense Response (GO:0031349)	(52/124)	5.7796e-14	1.29656e-11	0	0	4.38446	133.647	IL21;TRADD;SERPINE1;IFI35;GRPR;ETS1;PYCARD;HYAL2;CASP4;NFKBIZ;CASP1;EMILIN1;GPSM3;GBP5;IL15;IL18;CYBA;IL16;IL17RA;TNFRSF1A;PLSCR1;IL1B;NINJ1;TLR9;TLR8;TLR7;LCP1;S100A9;TLR4;S100A8;TLR3;TLR2;PTGER4;CEBPA;GRN;MGST2;NLRC4;MEFV;CCL3;NLRP3;RIPK1;GSDMD;PLA2G2A;OSM;NKG7;GPR4;IRGM;NFKBIA;NLRP12;MYO1C;NLRP10;TNFSF4
21	GO_Biological_Process_2023	Regulation Of Interleukin-8 Production (GO:0032677)	(40/81)	6.54728e-14	1.40201e-11	0	0	5.90826	179.358	C5AR2;SERPINE1;PTPN22;NOD1;BCL10;NOD2;RELA;PYCARD;CLEC7A;HYAL2;TMSB4X;FFAR2;RIPK1;CD14;CD74;ANXA1;SYK;NOS2;STAT3;SSC5D;TLR1;CD2;IL6;PTPRC;NLRP10;DDIT3;IL1B;BCL3;TLR9;CHI3L1;TLR8;TLR7;IL17F;TLR6;TLR5;TLR4;TLR3;MYD88;TLR2;HSPA1A
22	GO_Biological_Process_2023	Regulation Of B Cell Proliferation (GO:0030888)	(28/44)	8.11847e-14	1.66032e-11	0	0	10.5685	318.557	IL21;SASH3;CD40;TNFRSF13B;CD81;IKZF3;TNFSF13B;CD38;CTLA4;NCKAP1L;TNFRSF4;LYN;CD74;CD300A;NFATC2;IL4;BST1;PTPRC;TYROBP;IL7;CLCF1;GPR183;BCL2;MZB1;TLR9;MNDA;FCGR2B;CD22
23	GO_Biological_Process_2023	Cellular Response To Lipid (GO:0071396)	(77/228)	8.45841e-14	1.66032e-11	0	0	3.10902	93.5848	RET;CD86;CXCL6;CXCL9;GFI1;CD80;SERPINE1;HMGB2;AKR1B1;CXCL1;TREM2;CXCL13;CXCL3;CXCL2;AQP1;UXT;PYCARD;ZFP36;CASP7;IL36B;ZC3H12A;CASP1;FFAR2;SOX9;CCR5;MAP4K1;TICAM2;SYK;CD180;WNT9B;TNFRSF1B;RHOA;FAM210B;IL1A;IL1B;TRAF6;ADAM9;MGARP;LCP1;TLR4;CX3CR1;CD274;URI1;MGST1;LY96;BCL10;NOD2;EGFR;RELA;SBNO2;WNT11;PLCG2;SPP1;NLRP3;CCL2;CD14;GBP2;BRINP3;LYN;XBP1;AKR1C3;NR1H3;MSN;IRGM;NFKB1;CXCL10;CXCL11;IL6;PTK7;…
24	GO_Biological_Process_2023	Regulation Of I-kappaB kinase/NF-kappaB Signaling (GO:0043122)	(77/232)	2.37153e-13	4.46891e-11	0	0	3.02808	88.0264	CD40;TRAF3IP2;SLC44A2;TRADD;HTR2B;HSPB1;TREM2;LITAF;PYCARD;AKAP13;GJA1;TRIM6;TBK1;CASP8;TRIM5;ZC3H12A;CASP1;TRIM25;CAPN3;CCR7;IKBKG;TRIM21;IKBKE;TMED4;TICAM2;PARP1;RIPK2;TNFRSF19;SHISA5;RHOH;TRAF2;IRAK4;TRAF1;RHOC;LIME1;RHOA;TNFRSF1A;EEF1D;IL1B;TRAF6;TLR9;ROR1;S100A4;TNFRSF25;TLR6;TMEM106A;BIRC3;PPM1N;NOD1;BCL10;NOD2;RELA;CLEC7A;UBD;TIFA;PLCG2;S100A13;HMOX1;FLNA;RIPK1;ECT2;CD74;MAP3K3;STAT1;NEK6;…
25	GO_Biological_Process_2023	Myeloid Leukocyte Differentiation (GO:0002573)	(36/71)	4.17739e-13	7.5691e-11	0	0	6.22237	177.362	CEBPA;CSF1R;CSF3;SPI1;CSF1;CEBPE;GLO1;PIK3CD;TREM2;SLC4A2;GATA3;TNFRSF11A;IL1RL1;SBNO2;CASP8;SOCS1;UBD;UCP2;CCR7;BATF3;PARP1;IL15;LIF;GAB2;MMP9;OSCAR;RUNX1;TGFBR2;IL4;BMP2;CD4;TYROBP;GPR183;KIT;MYH9;EPHA2
26	GO_Biological_Process_2023	Positive Regulation Of B Cell Activation (GO:0050871)	(30/52)	4.36663e-13	7.61895e-11	0	0	8.23813	234.454	IL21;SASH3;CD40;SPI1;CD81;NOD2;TNFSF13B;INPP5D;CD38;NCKAP1L;TNFRSF4;CD74;XBP1;SYK;NFATC2;IL4;MAD2L2;BST1;MMP14;IL6;PTPRC;IL7;TNIP2;CLCF1;GPR183;TNFSF4;BTK;TLR9;BCL2;CD27
27	GO_Biological_Process_2023	Positive Regulation Of Tumor Necrosis Factor Superfamily Cytokine Production (GO:1903557)	(39/82)	6.27006e-13	1.05494e-10	0	0	5.49004	154.258	CD86;CD84;HSPB1;LY96;BCL10;NOD2;CLU;IFIH1;PYCARD;SPN;FCGR3A;CLEC7A;CCL3;PLCG2;TNFRSF8;RIPK1;CD14;HAVCR2;SYK;IFNGR1;STAT3;CYBA;MMP8;TLR1;CD2;IL1A;IL6;TYROBP;PTPRC;FRMD8;OAS2;TLR9;IL17F;LCP1;TLR4;TLR3;TMEM106A;TLR2;IL17A
28	GO_Biological_Process_2023	Regulation Of Immune Response (GO:0050776)	(37/77)	1.6455e-12	2.67308e-10	0	0	5.59615	151.84	SPPL2A;PTPN22;TREM2;C8B;CXCL13;SLA2;CFP;SAMHD1;SPN;RNF135;FCRLB;FCGR3A;CASP8;C6;INPP5D;DHX58;CSK;FCGR1A;LYN;LAG3;RIPK3;SYK;IL15;ERAP1;FGR;IL4;PLSCR1;COL3A1;BCL6;IRF4;IRF1;TNFSF4;IRF7;FCGR2B;CD22;BIRC3;NFE2L2
29	GO_Biological_Process_2023	Positive Regulation Of I-kappaB kinase/NF-kappaB Signaling (GO:0043123)	(62/175)	2.05894e-12	3.23323e-10	0	0	3.33474	89.7339	CD40;TRAF3IP2;SLC44A2;TRADD;HTR2B;LITAF;AKAP13;GJA1;TRIM6;TBK1;CASP8;TRIM5;CASP1;TRIM25;CCR7;IKBKG;TRIM21;IKBKE;TMED4;TICAM2;PARP1;RIPK2;TNFRSF19;SHISA5;TRAF2;IRAK4;RHOC;RHOA;TNFRSF1A;EEF1D;TRAF6;TLR9;ROR1;S100A4;TNFRSF25;TLR6;TMEM106A;BIRC3;NOD1;BCL10;NOD2;RELA;CLEC7A;UBD;TIFA;S100A13;HMOX1;FLNA;RIPK1;ECT2;CD74;MAP3K3;NEK6;CARD9;TNFRSF10B;BST2;CD4;TNIP2;TAB2;LTBR;MYD88;TRIM34
30	GO_Biological_Process_2023	Apoptotic Process (GO:0006915)	(74/228)	2.41152e-12	3.66473e-10	0	0	2.92602	78.2732	TRADD;ITGB2;PRF1;CIB1;TNFAIP1;HK2;IFIT2;PYCARD;CASP7;CASP8;AIFM2;MYC;CASP4;DPF2;CAPN3;CASP2;IKBKG;IER3;PARP1;APAF1;RIPK2;PRKCD;TNFRSF19;EMP1;PAWR;EMP2;EMP3;TGFBR2;IL1A;PLSCR1;MELK;IFI27;ESPL1;IRF3;IL1B;IRF1;LTA;VDAC1;TNFRSF25;ARHGEF6;TLR2;MCM2;NOTCH2;PPP1R15A;DIABLO;CXCR4;STK4;FOXO1;NLRP3;PMAIP1;BMF;RIPK1;CD14;BAK1;BID;RELT;TNFSF14;GADD45A;BIK;TNFSF12;MX1;CIDEB;TNFRSF10B;GZMB;GDF6;NFKBIA;CD2;DAP;…
31	GO_Biological_Process_2023	Negative Regulation Of Inflammatory Response (GO:0050728)	(46/111)	2.67768e-12	3.94204e-10	0	0	4.28886	114.281	PTGER4;REG3A;IL22;GRN;TNFAIP6;CXCL17;TREM2;FURIN;GATA3;AOAH;METRNL;MEFV;CDH5;RPS19;ALOX5;SLAMF8;FFAR4;NLRP3;ENPP3;PLCG1;TNFAIP8L2;TRIM65;LYN;PTGIS;SYK;IL10RA;PRKCD;SIGLEC10;RHBDF2;STAT3;ARNT;GPR31;NR1H3;TNFRSF1B;IRGM;TNFRSF1A;IL4;FGR;HCK;NLRP12;ELF4;LPCAT3;OTULIN;PTPN6;TEK;PPARA
32	GO_Biological_Process_2023	Regulation Of Cell Population Proliferation (GO:0042127)	(179/766)	6.19221e-12	8.83985e-10	0	0	1.88031	48.5266	CD86;CSF3;IFITM1;TES;CSF1;CD81;CIB1;IFI35;CLU;FGF2;ETS1;ACTB;IFIT3;MYC;FTH1;CYP1B1;TNFRSF8;FBXO5;SOX9;CAPN1;IL6R;OSR2;PDGFRA;RPS9;SMARCC1;IGFBP3;RPS6;FLT3LG;P3H3;NCCRP1;PGF;KLHL41;RUNX1;SFRP4;ADAM17;TIMELESS;IL6ST;KIF20B;TP53;CSF1R;REG3A;SHC1;CDCA7;GATA3;REG3G;TNFRSF11A;SAV1;ZFP36L1;SLC9A3R1;SCIN;CLEC7A;PDGFC;S100A13;NKX2-5;FGF23;S100A11;SLAMF1;LYN;STAT5A;WWTR1;XBP1;TGFB1;TNFRSF9;FN1;LIF;CDC6;BMP…
33	GO_Biological_Process_2023	T Cell Activation (GO:0042110)	(45/111)	1.1431e-11	1.58387e-09	0	0	4.13035	104.063	CD86;ITK;CD84;CD80;PIK3CD;CD3G;PTPN22;GATA3;SLA2;CD3E;LY9;CD3D;LFNG;CASP8;CLEC7A;SLAMF9;KIF13B;RAB29;SLAMF7;SLAMF6;CCR7;TNFRSF4;NHEJ1;CD74;TNFSF14;CRTAM;MSN;RHOH;EIF2AK4;IL4;CD2;ZAP70;CD4;PTPRC;CD8B;CD8A;IRF4;LCK;TNFSF4;KIT;CD7;CD28;LCP1;CD247;CD44
34	GO_Biological_Process_2023	Positive Regulation Of Tumor Necrosis Factor Production (GO:0032760)	(36/78)	1.45485e-11	1.92908e-09	0	0	5.18318	129.339	CD84;HSPB1;LY96;NOD2;CLU;IFIH1;PYCARD;SPN;FCGR3A;CLEC7A;CCL3;PLCG2;TNFRSF8;RIPK1;CD14;HAVCR2;SYK;IFNGR1;STAT3;CYBA;MMP8;TLR1;CD2;IL1A;IL6;TYROBP;PTPRC;FRMD8;OAS2;TLR9;LCP1;TLR4;TLR3;TMEM106A;TLR2;IL17A
35	GO_Biological_Process_2023	Cellular Response To Mechanical Stimulus (GO:0071260)	(27/48)	1.47414e-11	1.92908e-09	0	0	7.75962	193.528	PTGER4;CD40;BCL10;AQP1;CASP8;CASP1;CASP2;PIEZO1;TNFRSF8;BAK1;SOX9;MAPK3;TNFSF14;GADD45A;TNFRSF10B;NFKB1;TNFRSF1A;IL1B;IRF1;FAS;TLR8;TLR7;LTBR;TLR5;TLR4;MYD88;TLR3
36	GO_Biological_Process_2023	Positive Regulation Of Interleukin-8 Production (GO:0032757)	(31/61)	1.6356e-11	2.08251e-09	0	0	6.24196	155.028	SERPINE1;NOD1;BCL10;NOD2;RELA;PYCARD;CLEC7A;HYAL2;FFAR2;RIPK1;CD14;CD74;SYK;NOS2;STAT3;TLR1;CD2;IL6;NLRP10;DDIT3;IL1B;TLR9;CHI3L1;TLR8;TLR7;TLR5;TLR4;TLR3;MYD88;TLR2;HSPA1A
37	GO_Biological_Process_2023	Regulation Of Tumor Necrosis Factor Production (GO:0032680)	(48/127)	4.64654e-11	5.76048e-09	0	0	3.68183	87.5993	CX3CR1;CD84;C5AR2;LY96;HSPB1;PTPN22;NOD2;CLU;PYCARD;IFIH1;SPN;ZFP36;FCGR3A;CLEC7A;ZC3H12A;PLCG2;CCL3;TNFRSF8;RIPK1;CD14;SLAMF1;HAVCR2;SYK;IFNGR1;STAT3;CYBA;MMP8;LILRB4;CLEC4A;IL4;TLR1;CD2;IL1A;IL6;TYROBP;PTPRC;FRMD8;ELF4;OAS2;MAPKAPK2;TLR9;PTPN6;LCP1;TLR4;TLR3;TMEM106A;TLR2;IL17A
38	GO_Biological_Process_2023	Positive Regulation Of Cellular Process (GO:0048522)	(144/594)	4.95739e-11	5.98827e-09	0	0	1.9639	46.5985	CD86;CSF3;CSF1;CD81;HP;CIB1;FGF2;NCMAP;ACTB;CXCL16;TGM1;POFUT2;ZFP36;MYC;RPS6KA1;FBXO5;SOX9;CAPN1;TRIM21;IL6R;TGM2;OSR2;PDGFRA;RPS9;SMARCC1;RPS6;FLT3LG;NCCRP1;PGF;ADAM17;IL6ST;KIF20B;S100A9;S100A8;CSF1R;REG3A;SHC1;REG3G;TNFRSF11A;ZFP36L1;FUT7;CLEC7A;PDGFC;S100A13;NKX2-5;FGF23;SLAMF1;LYN;WWTR1;XBP1;TGFB1;FN1;LIF;CIDEB;PA2G4;BMP5;FOSL1;FGF17;IL4;MLXIPL;BST1;BMP2;IL6;CDK4;IL7;TNFSF4;CDK2;FGF18;BCL2;…
39	GO_Biological_Process_2023	Positive Regulation Of Lymphocyte Proliferation (GO:0050671)	(34/74)	6.22397e-11	7.33028e-09	0	0	5.13696	120.719	CD86;IL21;SASH3;CD274;CD40;CD81;CD80;CD3E;TNFSF13B;FCGR3A;PNP;CD38;NCKAP1L;TNFRSF4;CD74;ANXA1;VCAM1;IL15;IL18;NFATC2;TYK2;IL4;BST1;IL6;PTPRC;CD6;IL7;IL1B;CLCF1;GPR183;TLR9;BCL2;CD28;IL6ST
40	GO_Biological_Process_2023	Positive Regulation Of Macromolecule Metabolic Process (GO:0010604)	(99/364)	7.57151e-11	8.69985e-09	0	0	2.28044	53.1434	RPL5;CSF1;TNC;CLU;ETS1;FGF2;ACTG2;ACTG1;UXT;CDH5;GJA1;IL36B;MYC;ZC3H12A;SOX9;OSR2;RPS7;SLC11A1;PRKAB1;ADAM19;SFRP4;TYROBP;ERP29;EZR;TP53;ATF4;DNMT1;SLC22A2;CALCR;CLEC7A;PLCG2;RIPK1;ZBTB7B;FGF23;TGFB1;FN1;RAB27A;HMGA2;MSN;NR0B2;MT3;FGF17;IL4;NFKBIA;OCLN;BMP2;IL6;FGF18;CD28;SLC26A9;MYD88;NFE2L2;AKR1B1;PIK3CD;ECE1;PTPN22;TREM2;BRCA1;CD3E;CTSH;EMILIN1;NAT8B;ANXA2;DTX3L;IFNGR1;SLC2A10;MMP8;NGF;TGFBR1;…
41	GO_Biological_Process_2023	Defense Response To Virus (GO:0051607)	(62/189)	8.62392e-11	9.67317e-09	0	0	2.96469	68.7034	IFITM3;IL21;RTP4;IFITM1;CD40;IFITM2;PRF1;IFIT1;IFIT3;IFIT2;OASL;PYCARD;IFIH1;TRIM6;TBK1;TRIM5;DHX58;CASP1;TRIM25;TRIM21;IKBKE;GBP5;RIPK3;USP44;DDX56;ZDHHC11;SLFN13;PLSCR1;IFI27;IRF3;OAS2;IRF1;TRAF6;IRF2;IRF7;TLR9;TLR8;TLR7;TLR3;TLR2;SAMHD1;RELA;RNF135;G3BP1;PMAIP1;GBP2;STAT1;MX2;STAT2;MX1;ISG15;NMBR;BST2;AGBL5;CXCL10;MOV10;IL6;PTPRC;BCL2;TRIM31;MYD88;APOBEC3B
42	GO_Biological_Process_2023	Regulation Of B Cell Activation (GO:0050864)	(18/25)	1.06208e-10	1.16359e-08	0	0	15.4828	355.572	LAPTM5;FOXJ1;NOD2;IKZF3;SAMSN1;ZFP36L2;ZFP36L1;IL4;IL6;THEMIS2;TNIP2;CD19;TNFSF4;SLAMF8;MZB1;TLR9;FCGR2B;CD22
43	GO_Biological_Process_2023	Cellular Defense Response (GO:0006968)	(26/48)	1.10484e-10	1.18293e-08	0	0	7.12965	163.455	CX3CR1;ITGB1;LGALS3BP;ITK;CXCL9;FCMR;NCF1;NCF2;C5AR1;PRF1;LY96;LSP1;TCIRG1;RELA;SPN;IL1RL2;CLEC5A;CXCR2;CCR6;CCR5;CCR3;KLRC3;TRAT1;FOSL1;TYROBP;MNDA
44	GO_Biological_Process_2023	Regulation Of NIK/NF-kappaB Signaling (GO:1901222)	(36/83)	1.31661e-10	1.37834e-08	0	0	4.63043	105.346	CD86;SPI1;TRADD;ILK;PTPN22;NOD1;IFI35;NOD2;EGFR;RELA;PYCARD;TRIM6;TMSB4X;ZC3H12A;RPS3;NLRP3;TNFSF14;LAPTM5;MMP8;LIME1;RHOA;NFKBIA;NLRP12;MYO1C;IL1B;TRAF6;BCL3;TRIP6;TLR9;CD27;TLR7;EZR;TLR4;TLR3;TLR2;LIMS1
45	GO_Biological_Process_2023	Positive Regulation Of NF-kappaB Transcription Factor Activity (GO:0051092)	(53/152)	1.59101e-10	1.6294e-08	0	0	3.24603	73.2353	CD40;TRADD;AKR1B1;CIB1;CLU;PYCARD;TRIM6;TRIM5;CAPN3;TRIM25;IKBKG;TRIM21;PRKCH;TICAM2;RIPK3;RIPK2;RIPK4;IL18;TRAF2;TRAF1;IL1B;TRAF6;BTK;TLR9;TRIM14;PRKCQ;ROR1;TLR6;RAB7B;S100A9;TLR4;S100A8;TLR2;CX3CR1;NOD1;BCL10;TNFRSF11A;NLRC4;NOD2;RELA;CLEC7A;IRAK2;PLCG2;RPS3;NLRP3;RIPK1;CARD9;STAT3;IL6;MYD88;IL18R1;HSPA1A;TRIM34
46	GO_Biological_Process_2023	Defense Response To Symbiont (GO:0140546)	(52/148)	1.71833e-10	1.72235e-08	0	0	3.28372	73.8328	IFITM3;IL21;RTP4;IFITM1;CD40;IFITM2;PRF1;IFIT1;IFIT3;IFIT2;OASL;PYCARD;IFIH1;TBK1;TRIM5;CASP1;IKBKE;GBP5;RIPK3;DDX56;SLFN13;PLSCR1;IFI27;IRF3;OAS2;IRF1;IRF2;IRF7;TLR9;TLR8;TLR7;TLR3;TLR2;SAMHD1;RELA;G3BP1;PMAIP1;GBP2;STAT1;MX2;STAT2;MX1;ISG15;BST2;AGBL5;MOV10;IL6;PTPRC;BCL2;TRIM31;MYD88;APOBEC3B
47	GO_Biological_Process_2023	Toll-Like Receptor Signaling Pathway (GO:0002224)	(20/31)	2.10978e-10	2.0379e-08	0	0	10.9526	244.015	LY96;REG3G;IRAK4;CTSS;TLR1;MAPKAPK3;IRAK2;TRAF6;MAPKAPK2;PLCG2;BTK;TLR9;TLR8;TLR10;TLR7;TLR6;TLR5;TLR4;TLR3;TLR2
48	GO_Biological_Process_2023	Translation (GO:0006412)	(71/234)	2.11965e-10	2.0379e-08	0	0	2.64813	58.9861	RPL4;MRPS17;RPL5;RPL30;RPL3;RPL32;RPL34;RPLP1;RPLP0;RPL10A;MRPL35;RPL6;RPL7;RPS15;EEF1B2;RPS14;RPL7A;RPS17;EEF2K;RPL18A;RPS19;RPS18;RPL36;RPLP2;RPL37;MRPL9;RPS11;RPL39;RPS10;RPS9;RPS7;RPS8;PABPC4;RPS5;RPL22;RPS6;RPSA;RPS3A;EEF1A1;EEF1G;EEF1D;RPL24;RPL26;RPL29;RPL28;RPS4Y2;RPL10;MRPL18;RPL12;RPL11;ASMT;RPS15A;RPL14;RPS3;RPL13;RPL15;RPL18;RPS27A;RPL19;RPL41;NDUFA7;RPL35A;RPS26;RPS28;RPS27;RPS29;RPL…
49	GO_Biological_Process_2023	Regulation Of Cytokine Production Involved In Inflammatory Response (GO:1900015)	(25/46)	2.29296e-10	2.16043e-08	0	0	7.17977	159.362	CUEDC2;PLD4;TREM2;NOD2;MEFV;ADCY7;PYCARD;CLEC7A;ALOX5;ZC3H12A;APOD;GBP5;TICAM2;NOS2;CARD9;STAT3;LILRB4;IL17RA;IL6;CD6;TLR6;PPARA;TLR4;MYD88;IL17A
50	GO_Biological_Process_2023	Regulation Of Apoptotic Process (GO:0042981)	(162/705)	2.48621e-10	2.29658e-08	0	0	1.83291	40.535	FCMR;CIB1;CLU;IKZF3;MPO;ACTB;IFIT3;AQP1;IFIT2;PYCARD;MYC;CLEC5A;RPS6KA1;PIM1;CYP1B1;TNFRSF8;CAPN3;SOX9;IER3;TGM2;IGFBP3;RPS6;THOC6;SFRP4;MELK;VDAC1;IL6ST;TP53;ATF4;NOTCH2;SHC1;DIABLO;GLO1;BCL10;OMA1;STK4;FOXO1;SAV1;SOCS3;NUAK2;SCIN;BAG3;UBD;PMAIP1;NCKAP1L;BMF;RIPK1;NKX2-5;ECT2;IP6K2;MCL1;BARD1;XBP1;GADD45B;HSPA5;GADD45A;RHBDD1;PLK1;TNFRSF10B;CIDEB;HMGA2;PA2G4;MT3;NFKB1;GADD45G;IL4;CXCL10;BMP2;IL6…
51	GO_Biological_Process_2023	Positive Regulation Of Vasculature Development (GO:1904018)	(41/104)	2.60261e-10	2.35787e-08	0	0	3.93751	86.8982	ITGB1;CD40;GRN;BTG1;SERPINE1;HSPB1;PIK3CD;BRCA1;ETS1;FGF2;PIK3R6;HK2;AQP1;CDH5;RRAS;ZC3H12A;CYP1B1;HMOX1;CTSH;EMILIN1;PLCG1;CCR3;ANGPT4;XBP1;PTGIS;ANXA3;TNFSF12;HMGA2;EMP2;PGF;RUNX1;IL1A;SMOC2;LRG1;IL1B;NINJ1;FGF18;APLNR;CHI3L1;ANGPTL4;TEK
52	GO_Biological_Process_2023	Positive Regulation Of NIK/NF-kappaB Signaling (GO:1901224)	(27/53)	3.09024e-10	2.74681e-08	0	0	6.26556	137.201	CD86;TRADD;ILK;NOD1;IFI35;NOD2;EGFR;RELA;PYCARD;RPS3;NLRP3;TNFSF14;LAPTM5;MMP8;RHOA;NLRP12;MYO1C;IL1B;TRAF6;TRIP6;TLR9;CD27;TLR7;TLR4;TLR3;TLR2;LIMS1
53	GO_Biological_Process_2023	Positive Regulation Of Interleukin-1 Production (GO:0032732)	(30/64)	4.47934e-10	3.90781e-08	0	0	5.32682	114.667	TMED10;HSPB1;NLRC4;NOD2;MEFV;PYCARD;CASP8;CLEC7A;CASP1;CCL3;S100A13;NLRP3;GSDMD;GBP5;RIPK2;STAT3;IL16;P2RX7;IL6;NLRP12;TYROBP;NLRP10;TLR8;MNDA;LCP1;TLR6;TLR4;TMEM106A;MYD88;IL17A
54	GO_Biological_Process_2023	Cellular Response To Oxygen-Containing Compound (GO:1901701)	(105/406)	4.79899e-10	4.11056e-08	0	0	2.12945	45.6926	CD86;NCF1;GFI1;CD80;SERPINE1;GUCA1A;CXCL13;CLU;ACTB;AQP1;PYCARD;UXT;ZFP36;IL36B;ZC3H12A;CAPN2;CAPN3;CPNE3;CPNE2;SOX9;TGM2;PDGFRA;TICAM2;PRKCD;CD180;ADAM9;EZR;CD274;ABCB4;SHMT1;PXN;LY96;BCL10;IQGAP1;FOXO1;ZFP36L1;RAP1B;SBNO2;PLCG2;NLRP3;CD14;ECT2;BRINP3;IP6K2;LYN;XBP1;MT3;NFKB1;CXCL10;CXCL11;IL6;PTK7;FES;TNFSF4;CDK2;MYD88;LGMN;RET;CXCL6;CXCL9;HMGB2;CXCL1;CXCL3;CXCL2;CASP7;CASP1;FFAR2;SCN5A;CCR5;WN…
55	GO_Biological_Process_2023	Antigen Receptor-Mediated Signaling Pathway (GO:0050851)	(47/134)	1.36144e-09	1.12938e-07	0	0	3.27092	66.775	BLK;ITK;PIK3CD;CD3G;PTPN22;BCL10;GATA3;SLA2;CD3E;CD3D;CD79B;CD19;INPP5D;ZC3H12A;NFKBIZ;PLCG2;BLNK;CD38;CTLA4;NCKAP1L;CSK;PLCG1;IKBKG;SYK;RIPK2;PDE4D;NFATC2;LAX1;LIME1;LAT2;ZAP70;PTPRC;CD8B;THEMIS2;CD8A;WNK1;LCK;TRAF6;BTK;BCL2;CD28;LCP2;MNDA;CD247;MS4A1;SKAP1;SPG21
56	GO_Biological_Process_2023	Negative Regulation Of Cytokine Production (GO:0001818)	(57/178)	1.36647e-09	1.12938e-07	0	0	2.85666	58.3075	CD84;CUEDC2;PTPN22;TREM2;PYCARD;ZFP36;TMSB4X;DHX58;ZC3H12A;FFAR4;HOMER3;CCR7;JAK3;CMKLR1;HAVCR2;SRGN;ANXA1;SLC2A10;SLC11A1;DDX56;MMP8;CLEC4A;SIGIRR;RNF125;TYROBP;ELF4;DDIT3;TLR9;TLR8;TLR6;EZR;PPARA;TLR4;PTGER4;CD274;C5AR2;MEFV;ADCY7;GPNMB;APOD;NCKAP1L;SLAMF1;FN1;LAPTM5;FOXJ1;SSC5D;NMBR;IRGM;LILRB4;IL6;NLRP12;PTPRC;AXL;TNFSF4;BCL3;PTPN6;FCGR2B
57	GO_Biological_Process_2023	Positive Regulation Of Phagocytosis (GO:0050766)	(28/60)	1.93038e-09	1.56381e-07	0	0	5.27932	105.932	TREM2;CFP;IL2RG;C2;C4B;PYCARD;UXT;C3;C4A;CLEC7A;PLCG2;CCL2;NCKAP1L;CD300LF;FCER1G;IL15;SLC11A1;RAB27A;ANO6;CYBA;MERTK;RAB31;PTPRC;IL1B;IL2RB;SPACA3;CALR;FCGR2B
58	GO_Biological_Process_2023	Positive Regulation Of Programmed Cell Death (GO:0043068)	(71/245)	1.95849e-09	1.56381e-07	0	0	2.47911	49.7089	TOP2A;ITGB1;RARG;TNFAIP8;TRADD;PRF1;CLU;IFIT2;PYCARD;CASP8;ADAMTSL4;AIFM2;CYP1B1;CTLA4;TNFRSF8;CASP2;EMILIN1;CTSD;TGM2;GBP5;SYK;TNFRSF12A;APAF1;IGFBP3;RPS6;PAWR;ANO6;DUSP6;SFRP4;MELK;IRF5;ITGA6;TP53;ATF4;BCL2A1;DIABLO;BCL10;OMA1;NLRC4;STK4;FOXO1;SAV1;SCIN;CLEC7A;UBD;PMAIP1;BMF;RIPK1;BAK1;BID;ECT2;GBP2;IP6K2;MCL1;BARD1;GADD45B;NOS2;GADD45A;LAPTM5;TNFRSF10B;GADD45G;BMP2;IL6;REST;BCL6;STK17B;BCL2;CT…
59	GO_Biological_Process_2023	Positive Regulation Of Angiogenesis (GO:0045766)	(43/119)	2.37559e-09	1.86524e-07	0	0	3.42303	67.9745	ITGB1;CD40;GRN;BTG1;SERPINE1;HSPB1;PIK3CD;BRCA1;ETS1;FGF2;PIK3R6;HK2;AQP1;CDH5;RRAS;ZC3H12A;CYP1B1;HMOX1;CTSH;EMILIN1;PLCG1;CCR3;ANGPT4;XBP1;PTGIS;S100A1;ANXA3;TNFSF12;HMGA2;EMP2;PGF;RUNX1;IL1A;SMOC2;LRG1;IL1B;NINJ1;FGF18;APLNR;CHI3L1;ANGPTL4;ITGA5;TEK
60	GO_Biological_Process_2023	Regulation Of Angiogenesis (GO:0045765)	(62/205)	3.33922e-09	2.57886e-07	0	0	2.6305	51.3408	ITGB1;CD40;RNH1;SPARC;BTG1;SERPINE1;PDE3B;HSPB1;PIK3CD;BRCA1;CXCL13;TSPAN12;ETS1;FGF2;HK2;AQP1;CDH5;HHEX;ADAMTS1;ZC3H12A;CYP1B1;CTSH;EMILIN1;GLUL;CCR3;PTGIS;ANXA3;SERPINF1;EMP2;PGF;RUNX1;IL1A;IL1B;NINJ1;RHOJ;APLNR;CHI3L1;ANGPTL4;EPHA2;GRN;SP100;PIK3R6;THBS4;RRAS;GPNMB;ALOX5;HMOX1;PLCG1;ANGPT4;XBP1;STAT1;TNFSF12;HMGA2;SULF1;SMOC2;CXCL10;IL6;LRG1;FGF18;CTNNB1;IL17F;TEK
61	GO_Biological_Process_2023	Regulation Of Chemokine Production (GO:0032642)	(22/41)	3.82391e-09	2.90556e-07	0	0	6.97671	135.223	CSF1R;CD74;CHIA;IL18;TREM2;AIF1;LILRB4;PYCARD;SIGIRR;ADAM17;IL6;IL7;TNFSF4;TLR9;HMOX1;FFAR2;TLR7;LCP1;IL6R;TLR4;TLR3;TLR2
62	GO_Biological_Process_2023	Positive Regulation Of B Cell Proliferation (GO:0030890)	(18/29)	4.29138e-09	3.209e-07	0	0	9.85039	189.784	IL21;SASH3;CD74;CD40;CD81;NFATC2;TNFSF13B;IL4;BST1;PTPRC;IL7;CLCF1;GPR183;BCL2;TLR9;CD38;NCKAP1L;TNFRSF4
63	GO_Biological_Process_2023	Macrophage Activation (GO:0042116)	(20/35)	4.53217e-09	3.3361e-07	0	0	8.03002	154.273	C1QA;ITGAM;SYK;IFNGR1;SLC11A1;C5AR1;ITGB2;DYSF;TREM2;IFI35;AIF1;CLU;IL4;TLR1;FCGR3A;SBNO2;MYO1C;PLCG2;TLR4;TMEM106A
64	GO_Biological_Process_2023	Positive Regulation Of Apoptotic Process (GO:0043065)	(75/270)	5.45271e-09	3.95196e-07	0	0	2.33721	44.4705	TOP2A;ITGB1;RARG;TNFAIP8;BTG1;TRADD;CLU;CTSS;IFIT2;PYCARD;CASP8;ADAMTSL4;AIFM2;CTSL;ZC3H12A;CYP1B1;CTLA4;CTSH;TNFRSF8;CASP2;EMILIN1;CTSD;TGM2;PTGIS;TNFRSF12A;APAF1;IGFBP3;RPS6;PAWR;ANO6;DUSP6;TGFBR1;SFRP4;MELK;DDIT3;IRF5;ITGA6;TP53;ATF4;GRN;BCL2A1;DIABLO;BCL10;OMA1;NLRC4;STK4;FOXO1;SAV1;SCIN;UBD;RPS3;CCL3;PMAIP1;BMF;RIPK1;BAK1;BID;ECT2;IP6K2;MCL1;BARD1;GADD45B;GADD45A;TNFRSF10B;GADD45G;BMP2;IL6;R…
65	GO_Biological_Process_2023	Positive Regulation Of Chemokine Production (GO:0032722)	(25/53)	1.07391e-08	7.66541e-07	0	0	5.38263	98.7678	CSF1R;CD84;AIF1;PYCARD;CLEC7A;HMOX1;FFAR2;IL6R;CD74;CHIA;SYK;IL18;IL17RA;IL6;IL7;IL1B;TNFSF4;TLR9;TLR7;IL17F;LCP1;TLR4;TLR3;TLR2;IL17A
66	GO_Biological_Process_2023	Regulation Of Type II Interferon Production (GO:0032649)	(34/87)	1.11612e-08	7.8478e-07	0	0	3.874	70.9361	IL21;CD274;PTPN22;PYCARD;CLEC7A;ZC3H12A;CCR7;SLAMF6;CD14;IL12RB1;HAVCR2;SLAMF1;RIPK3;IL1R1;PDE4D;SLC11A1;CRTAM;IL18;LAPTM5;ISG15;TYK2;IRGM;LILRB4;CD2;DDIT3;IL1B;TNFSF4;TLR9;TLR8;CD226;TLR7;TLR4;TLR3;IL18R1
67	GO_Biological_Process_2023	Positive Regulation Of MAPK Cascade (GO:0043410)	(82/310)	1.26507e-08	8.76432e-07	0	0	2.18673	39.767	RET;CD40;ARHGAP8;CD81;CXCL17;HTR2B;CIB1;PTPN22;TREM2;FGF2;ICAM1;PYCARD;TRIM5;FFAR4;PLCE1;CCR7;MAP4K1;IL11;PDGFRA;FGG;MMP8;MID1;TGFBR1;DOK2;DOK3;DOK4;IL1B;GFRAL;KIT;TLR9;ERP29;ADAM9;CHI3L1;ROR1;TLR4;CD44;TMEM106A;NOTCH2;CSF1R;SHC1;C5AR1;IQGAP1;ADRB2;NOD2;PIK3R6;EGFR;PIK3R5;P2RY6;CALCR;GPNMB;CCL7;PDGFC;NTF3;PLCG2;GCNT2;CCL3;CCL2;CCL17;SLAMF1;MAPK3;CCR1;CD74;CCL22;TGFB1;CCL20;GDF15;RYK;CARD9;PLA2G2A…
68	GO_Biological_Process_2023	Positive Regulation Of Interleukin-1 Beta Production (GO:0032731)	(26/57)	1.32223e-08	9.02757e-07	0	0	5.05709	91.7425	HSPB1;NLRC4;NOD2;MEFV;PYCARD;CASP8;CLEC7A;CASP1;CCL3;NLRP3;GSDMD;GBP5;RIPK2;STAT3;P2RX7;IL6;NLRP12;TYROBP;TLR8;MNDA;LCP1;TLR6;TLR4;TMEM106A;MYD88;IL17A
69	GO_Biological_Process_2023	Positive Regulation Of Peptidyl-Tyrosine Phosphorylation (GO:0050731)	(44/130)	1.56242e-08	1.05151e-06	0	0	3.09463	55.6243	IL21;CSF1R;CSF3;CD40;CD81;CD80;ITGB3;TREM2;THBS4;NTF3;PLCG2;TNFRSF14;FCGR1A;IL6R;PAK2;HES5;LYN;IL11;ANGPT4;CD74;PTPN1;TGFB1;IL15;RIPK2;TNFRSF18;LIF;IL18;OSM;PARP14;PARP9;TNFRSF1A;IL4;GREM1;IL6;PTPRC;CLCF1;KIT;PECAM1;NOX4;HCLS1;ITGA5;IL6ST;TP53;CD44
70	GO_Biological_Process_2023	Positive Regulation Of Interleukin-2 Production (GO:0032743)	(16/25)	1.68169e-08	1.11584e-06	0	0	10.6954	191.457	CD86;CD80;PDE4D;TRAF2;RUNX1;IL1A;CD4;PNP;PTPRC;CLEC7A;IRF4;IL1B;TRAF6;PLCG2;RPS3;CD28
71	GO_Biological_Process_2023	Regulation Of Interleukin-2 Production (GO:0032663)	(23/47)	1.72116e-08	1.12616e-06	0	0	5.77463	103.237	CD86;CD80;PDE4D;LAPTM5;TRAF2;LILRB4;RUNX1;IL1A;ZFP36;CD4;PNP;PTPRC;CLEC7A;IRF4;IL1B;TRAF6;PLCG2;RPS3;CD28;HOMER3;IL17F;EZR;HAVCR2
72	GO_Biological_Process_2023	Positive Regulation Of Gene Expression (GO:0010628)	(114/480)	1.75726e-08	1.13403e-06	0	0	1.90024	33.9324	RPL5;SPI1;CSF1;TNC;CLU;FGF2;ETS1;ACTG2;ACTG1;UXT;CDH5;GJA1;IL36B;MYC;ZC3H12A;SOX9;OSR2;RPS7;SLC11A1;PRKAB1;ADAM19;ERN1;SFRP4;TYROBP;ERP29;PADI2;RPL26;EZR;TP53;ATF4;DNMT1;SLC22A2;PLD1;CALCR;CLEC7A;PLCG2;S100A13;RIPK1;ZBTB7B;FGF23;TGFB1;CRTAM;FN1;RAB27A;HMGA2;MSN;NR0B2;MT3;FGF17;IL4;OCLN;BMP2;IL6;BCL3;FGF18;CD28;PLXNB2;SLC26A9;ZCCHC4;MYD88;NFE2L2;IL21;ITK;HTR2B;PIK3CD;AKR1B1;PTPN22;TREM2;BRCA1;CLEC…
73	GO_Biological_Process_2023	Defense Response To Bacterium (GO:0042742)	(60/204)	1.87611e-08	1.19437e-06	0	0	2.52601	44.9415	RPL30;SERPINE1;HMGB2;TREM2;CXCL13;WFDC5;MPO;AQP1;PYCARD;SPN;RPS19;CASP4;CASP1;PGLYRP1;RPL39;IL6R;FCER1G;SYK;ANXA3;SLC11A1;PRKCD;IL18;MPEG1;FGR;SLPI;OAS2;IL1B;TLR9;TLR6;TLR4;S100A9;TLR3;S100A8;TLR2;COLEC12;CEBPB;SHC1;NOD1;REG3G;NLRC4;NOD2;CFP;LYPD8;SLAMF8;TNFRSF14;GBP2;GBP4;GSDMD;NOS2;RARRES2;PLA2G2A;RNASE13;ISG15;IRGM;SELP;IL6;NLRP10;LCN2;FAU;MYD88
74	GO_Biological_Process_2023	Leukocyte Cell-Cell Adhesion (GO:0007159)	(18/31)	1.91765e-08	1.19538e-06	0	0	8.33397	148.091	ITGB1;VCAM1;ITGA4;SYK;ITGB2;MSN;ITGAL;SELE;ICAM1;SELP;NT5E;LRG1;SELL;PECAM1;OLR1;EZR;CD177;FERMT3
75	GO_Biological_Process_2023	Phagocytosis (GO:0006909)	(29/69)	1.92844e-08	1.19538e-06	0	0	4.37379	77.6959	ITGB1;SRPX;ITGAM;ITGB3;ITGB2;PLD4;TREM2;AIF1;CORO1A;P2RY6;CD14;TGM2;MSR1;ANXA1;TICAM2;GSN;ANXA3;SLC11A1;NR1H3;MERTK;TYROBP;BIN2;AXL;PECAM1;MYH9;CD302;FCGR2B;TLR4;MYD88
76	GO_Biological_Process_2023	Hemopoiesis (GO:0030097)	(37/101)	1.99031e-08	1.21771e-06	0	0	3.49269	61.9337	NOTCH2;CSF1R;CEBPA;CEBPB;TNFRSF13B;CEBPE;FUT10;PLEK;PLD4;PBXIP1;PRKX;ZFP36L2;LYL1;RRAS;MECOM;PGM3;NKX2-5;SH2B3;LYN;TGFB1;FLT3LG;RUNX3;KLF3;EPOR;RUNX1;ETV6;TGFBR2;MELK;PTPRC;LCK;TAL1;KIT;TEK;IL7R;EVI2B;TP53;ATF4
77	GO_Biological_Process_2023	Positive Regulation Of T Cell Activation (GO:0050870)	(38/107)	3.40182e-08	2.05461e-06	0	0	3.32735	57.2184	CD86;IL21;CD274;SMARCD2;CD81;CD80;DOCK8;GATA3;NOD2;CD3E;AIF1;ACTB;PYCARD;PNP;IL36B;CCL2;NCKAP1L;CCR7;B2M;SMARCE1;SMARCC1;XBP1;VCAM1;ANXA1;IL15;RHOH;TYK2;IL4;ZAP70;IL6;PTPRC;CD6;IL7;LCK;IL1B;CD28;PRKCQ;IL6ST
78	GO_Biological_Process_2023	Positive Regulation Of Cytokine Production Involved In Inflammatory Response (GO:1900017)	(13/18)	4.36543e-08	2.60323e-06	0	0	15.6292	264.867	GBP5;TICAM2;CARD9;STAT3;NOD2;IL17RA;IL6;CD6;CLEC7A;TLR6;TLR4;MYD88;IL17A
79	GO_Biological_Process_2023	Negative Regulation Of Programmed Cell Death (GO:0043069)	(94/381)	4.65341e-08	2.74028e-06	0	0	1.99307	33.6492	FCMR;TNFAIP8;HTR2B;HSPB1;CIB1;TREM2;PEPD;MPO;IFIT3;AQP1;MECOM;AIFM2;MYC;RPS6KA1;CLEC5A;FFAR4;PIM1;CD38;CTSH;CAPN3;CASP2;SOX9;IER3;NAT8B;ANXA1;NME2;PLAUR;RPS3A;MMP9;THOC6;DNAJC3;GREM1;HCK;TMBIM4;BIRC5;VDAC1;ANGPTL4;CRYAA;IL6ST;TP53;CD44;BIRC3;NOTCH2;RPL10;BCL2A1;SHC1;HDAC1;GLO1;LRP2;FSTL1;EGFR;RELA;FOXO1;SOCS3;NUAK2;BAG3;PDPN;FLNA;NCKAP1L;RIPK1;NKX2-5;PAK2;MCL1;BARD1;CD74;ANGPT4;XBP1;HSPA5;MGMT;RH…
80	GO_Biological_Process_2023	Positive Regulation Of Type I Interferon Production (GO:0032481)	(27/64)	5.37609e-08	3.12676e-06	0	0	4.39999	73.6502	TRAF3IP3;PTPN22;IFIH1;RNF135;TBK1;DHX58;G3BP1;CD14;IKBKE;TRIM65;TICAM2;RIPK2;STAT1;ISG15;NMBR;IRF3;OAS2;IRF1;IRF7;TLR9;TLR8;IRF5;TLR7;TLR4;TLR3;MYD88;TLR2
81	GO_Biological_Process_2023	Regulation Of Interleukin-1 Beta Production (GO:0032651)	(32/84)	6.10188e-08	3.50164e-06	0	0	3.71383	61.6944	CX3CR1;HSPB1;NLRC4;NOD2;MEFV;PYCARD;CASP8;CLEC7A;ZC3H12A;CASP1;FFAR4;CCL3;NLRP3;CCR7;GSDMD;GBP5;RIPK2;STAT3;LILRB4;P2RX7;IL6;NLRP12;TYROBP;ELF4;TLR8;MNDA;LCP1;TLR6;TLR4;TMEM106A;MYD88;IL17A
82	GO_Biological_Process_2023	Response To Type II Interferon (GO:0034341)	(31/80)	6.1693e-08	3.50164e-06	0	0	3.81736	63.3724	IFITM3;CD40;CIITA;IFITM1;SP100;IFITM2;AQP4;MEFV;AIF1;CXCL16;CCL7;KYNU;UBD;CASP1;CCL3;CCL2;GBP2;IL12RB1;TRIM21;CCL17;GBP4;GBP5;CD74;CCL22;CCL20;STAT1;SLC11A1;BST2;IRF8;TLR4;TLR2
83	GO_Biological_Process_2023	Regulation Of Defense Response (GO:0031347)	(35/97)	7.40371e-08	4.15225e-06	0	0	3.40846	55.9624	GRN;AKNA;TNC;PTPN22;TREM2;NOD2;PTGS2;SAMHD1;RELA;RNF135;SBNO2;IL1RL2;CASP8;TMSB4X;ALOX5;DHX58;CASP4;CASP1;GGT1;ANXA1;IL1R1;ERAP1;SELE;FGR;BST1;HCK;BCL6;TNFSF4;IRF1;FCGR2B;PIK3AP1;MYD88;PTGES;NFE2L2;BIRC3
84	GO_Biological_Process_2023	Positive Regulation Of Cell Motility (GO:2000147)	(62/221)	7.54355e-08	4.1809e-06	0	0	2.36357	38.7625	RET;ITGB1;CSF1;TRADD;PIK3CD;CIB1;MYLK;CXCL16;CDH5;PLAU;FAM110C;CTSH;CPNE3;CCR7;PDGFRA;MMP7;RHOC;TGFBR1;CCNA2;FGR;F7;MMP14;ADAM17;IL1B;KIT;PECAM1;ADAM9;ITGA6;EPHA2;LRRC15;CSF1R;GRN;CXCR4;AIF1;NTN1;EGFR;PPM1F;GPNMB;CCL7;CLEC7A;PODXL;PDGFC;NTF3;PDPN;GCNT2;CCL3;HAS2;CCR1;XBP1;TGFB1;F10;HSPA5;SEMA4B;STAT3;PLET1;SOD2;COL1A1;IL4;BMP2;MYO1C;TRIP6;FERMT3
85	GO_Biological_Process_2023	Positive Regulation Of T Cell Proliferation (GO:0042102)	(27/65)	7.94618e-08	4.32925e-06	0	0	4.28395	70.034	CD86;IL21;CD274;CD80;CD3E;AIF1;PYCARD;PNP;RPS3;NCKAP1L;IL12RB1;ANXA1;VCAM1;SYK;IL15;IGFBP2;IL18;TYK2;IL4;IL6;PTPRC;CD6;IL1B;TNFSF4;CD28;TNFSF9;IL6ST
86	GO_Biological_Process_2023	Positive Regulation Of DNA-binding Transcription Factor Activity (GO:0051091)	(67/246)	7.99501e-08	4.32925e-06	0	0	2.27017	37.0989	CD40;CSF3;TRADD;AKR1B1;CIB1;CLU;PYCARD;TRIM6;TRIM5;TRIM25;CAPN3;IKBKG;TRIM21;IKBKE;PRKCH;TICAM2;RIPK3;ANXA3;RIPK2;RIPK4;IL18;TRAF2;TRAF1;DDIT3;IL1B;TRAF6;KIT;BTK;TLR9;TRIM14;HCLS1;TSSK6;PRKCQ;ROR1;TLR6;RAB7B;TLR4;S100A9;S100A8;TLR2;CX3CR1;NOD1;BCL10;TNFRSF11A;NLRC4;NOD2;RELA;CLEC7A;IRAK2;STK36;PLCG2;RPS3;NLRP3;RIPK1;FZD1;FZD2;TAF12;CARD9;STAT3;BMP2;IL6;CTNNB1;TRIM31;IL18R1;MYD88;HSPA1A;TRIM34
87	GO_Biological_Process_2023	Response To Molecule Of Bacterial Origin (GO:0002237)	(28/69)	8.36442e-08	4.47781e-06	0	0	4.11828	67.1143	HMGB2;LY96;PTPN22;TNFRSF11A;CXCL2;C4B;TRIM6;CD14;NOS2;SLC11A1;GPR31;SELE;SELP;ADAM17;IL6;MAPKAPK3;SLPI;CD6;IL1B;MAPKAPK2;TLR9;IRF5;TAB2;FCGR2B;S100A9;TLR4;S100A8;IFNAR1
88	GO_Biological_Process_2023	Neutrophil Migration (GO:1990266)	(30/77)	8.69121e-08	4.60048e-06	0	0	3.85052	62.6031	CXCL6;CXCL9;ITGB2;PIK3CD;CXCL1;CXCL13;CXCL3;CXCL2;TREM1;LGALS3;CCL7;CXCR1;CXCR2;CCL3;CCL2;NCKAP1L;CCL17;CD177;FCER1G;CCL22;SYK;CCL20;EMP2;IRAK4;CXCL10;CXCL11;PECAM1;PPIB;S100A9;S100A8
89	GO_Biological_Process_2023	Positive Regulation Of Cell Migration (GO:0030335)	(72/272)	9.27832e-08	4.85669e-06	0	0	2.18464	35.3758	RET;ITGB1;CSF1;TRADD;PIK3CD;CIB1;MYLK;CXCL16;CDH5;PLAU;FAM110C;CTSH;CPNE3;FBXO5;SOX9;INSL3;PDGFRA;MMP7;TNFRSF18;RHOC;TGFBR1;CCNA2;FGR;F7;MMP14;ADAM17;IL1B;KIT;PECAM1;ADAM9;ITGA6;KIF20B;PFN1;EPHA2;LRRC15;CSF1R;GRN;CXCR4;AIF1;EGFR;PPM1F;GPNMB;CCL7;CLEC7A;PODXL;PDGFC;NTF3;PDPN;PLCG2;GCNT2;CCL3;HAS2;NCKAP1L;PLCG1;S100A11;CCR1;XBP1;TGFB1;F10;HSPA5;SEMA4B;STAT3;FN1;PLET1;SOD2;COL1A1;IL4;BMP2;PTPRC;MYO1…
90	GO_Biological_Process_2023	Positive Regulation Of Type II Interferon Production (GO:0032729)	(25/58)	1.00019e-07	5.17792e-06	0	0	4.56574	73.5902	IL21;PTPN22;PYCARD;CLEC7A;SLAMF6;CD14;IL12RB1;SLAMF1;IL1R1;PDE4D;SLC11A1;CRTAM;IL18;ISG15;TYK2;CD2;IL1B;TNFSF4;TLR9;TLR8;CD226;TLR7;TLR4;TLR3;IL18R1
91	GO_Biological_Process_2023	Positive Regulation Of Protein Phosphorylation (GO:0001934)	(92/377)	1.11015e-07	5.6847e-06	0	0	1.96317	31.4374	CD40;CSF3;CSF1;CD81;CD80;ITGB3;ILK;CIB1;TREM2;FGF2;TRIM6;TBK1;CCND1;CCR7;SOX9;IL6R;IL11;IL15;RIPK2;PLAUR;MMD2;NGF;MMP9;MOB3B;PGF;TGFBR1;MOB3A;TGFBR2;CCNA2;MOB3C;ADAM17;IL1B;APLNR;ERP29;PECAM1;HCLS1;BIRC5;CHI3L1;LCP2;WDFY2;ITGA5;TP53;CD44;ENG;CX3CR1;CSF1R;RALB;CDCA8;TTK;IQGAP1;STK4;EGFR;AURKB;THBS4;C3;CALCR;GPNMB;PDGFC;NTF3;PLCG2;RIPK1;TNFRSF14;S1PR2;LEFTY2;PAK2;FGF23;MAPK3;LYN;CD74;ANGPT4;TGFB1;R…
92	GO_Biological_Process_2023	Negative Regulation Of Defense Response (GO:0031348)	(38/112)	1.35647e-07	6.87135e-06	0	0	3.10162	49.0466	PTGER4;REG3A;IL22;TNFAIP6;CXCL17;GATA3;AOAH;METRNL;MEFV;AURKB;CDH5;ALOX5;DHX58;FFAR4;NLRP3;ENPP3;TNFAIP8L2;TRIM21;TRIM65;PTGIS;PARP1;TREX1;IL10RA;PRKCD;STAT3;ARNT;GPR31;NR1H3;IRGM;TNFRSF1A;IL4;NLRP12;MYO1C;ELF4;LPCAT3;OTULIN;TEK;PPARA
93	GO_Biological_Process_2023	Regulation Of Cytokine Production (GO:0001817)	(50/167)	1.51358e-07	7.58562e-06	0	0	2.58568	40.6045	IL21;ITK;HTR2B;PIK3CD;TREM2;CLEC9A;LITAF;IFIH1;TBK1;CASP8;FFAR4;CCR7;TRIM21;SRGN;ANXA1;RIPK3;IL15;SLC11A1;ZBTB37;ZBTB32;TNFRSF1B;CLEC4A;FGR;IL1A;MAPKAPK2;IRF7;IRF8;PTGER4;C5AR2;PLD4;GATA3;AGPAT2;ZBTB2;GPNMB;ALOX5;S100A13;LYN;NOS2;CRTAM;CARD9;ISG15;ZBTB12;BATF;IL6;NLRP12;PTPRC;BCL6;CD28;IL17F;FCGR2B
94	GO_Biological_Process_2023	Negative Regulation Of Mitotic Metaphase/Anaphase Transition (GO:0045841)	(16/28)	1.62997e-07	8.08294e-06	0	0	8.02014	125.351	USP44;PLK1;BUB1B;TTK;NDC80;CDC20;MAD2L2;CENPF;NUF2;KNTC1;BUB3;FBXO5;TRIP13;BUB1;MAD2L1;SPC25
95	GO_Biological_Process_2023	Extrinsic Apoptotic Signaling Pathway (GO:0097191)	(27/67)	1.68202e-07	8.25415e-06	0	0	4.06928	63.473	BCL2A1;DDX47;DIABLO;TRADD;CIB1;GABARAP;CASP8;BAG3;CASP2;RIPK1;BAK1;BID;IL6R;MCL1;TGFB1;TNFSF12;TNFRSF10B;NGF;TNFRSF1B;TNFRSF1A;IL4;P2RX7;IFI27;BCL2;CD27;FAS;TLR3
96	GO_Biological_Process_2023	Cell-Matrix Adhesion (GO:0007160)	(37/109)	1.94563e-07	9.4085e-06	0	0	3.10315	47.9515	ITGB1;CD63;ITGAM;COL13A1;ITGB5;ITGB3;ITGB2;ILK;ITGAE;ITGAL;MSLN;FBLN5;THBS3;EMILIN1;ITGB7;ADAMTS9;CD96;VCAM1;ITGA4;FGG;FN1;EMP2;LYVE1;COL3A1;PARVG;ITGAD;ITGA10;TRIP6;ZYX;ADAM9;ITGA6;HPSE;ITGA5;SIGLEC1;CD44;FERMT3;BCAT2
97	GO_Biological_Process_2023	Positive Regulation Of Production Of Molecular Mediator Of Immune Response (GO:0002702)	(19/38)	1.95719e-07	9.4085e-06	0	0	6.01899	92.9728	CD86;IL21;SASH3;XBP1;LAPTM5;PTPN22;NOD2;TRIM6;IL6;PTPRC;CLCF1;TNFSF4;MZB1;TLR9;FFAR2;TNFRSF14;IRF5;TNFRSF4;VAMP3
98	GO_Biological_Process_2023	Regulation Of Response To External Stimulus (GO:0032101)	(41/127)	2.0882e-07	9.9369e-06	0	0	2.88057	44.3083	GRN;AKNA;TNC;CXCR4;PTPN22;TREM2;NOD2;PTGS2;SAMHD1;RELA;RNF135;SBNO2;IL1RL2;CASP8;TRIM5;TMSB4X;ALOX5;DHX58;CASP4;CASP1;GGT1;P2RY12;PDGFRA;ANXA1;IL1R1;ERAP1;GP1BA;SELE;FGR;BST1;HCK;P2RX4;BCL6;TNFSF4;IRF1;FCGR2B;PIK3AP1;MYD88;PTGES;NFE2L2;BIRC3
99	GO_Biological_Process_2023	Myeloid Cell Activation Involved In Immune Response (GO:0002275)	(12/17)	2.22034e-07	1.02549e-05	0	0	14.4219	220.95	PYCARD;SBNO2;FCER1G;MYO1C;TYROBP;SYK;DYSF;PLCG2;IFI35;ENPP3;DNASE1L3;SLAMF1
100	GO_Biological_Process_2023	Negative Regulation Of Leukocyte Activation (GO:0002695)	(12/17)	2.22034e-07	1.02549e-05	0	0	14.4219	220.95	IL4;MILR1;CD84;GRN;CD300A;ZC3H12A;FN1;NR1H3;CD300LF;FCGR2B;LILRB4;HAVCR2
101	GO_Biological_Process_2023	Positive Regulation Of Leukocyte Adhesion To Vascular Endothelial Cell (GO:1904996)	(12/17)	2.22034e-07	1.02549e-05	0	0	14.4219	220.95	SELP;IL6;FUT7;TRAF6;ITGB2;ST3GAL4;CHST4;ETS1;SELE;FUT4;RELA;RHOA
102	GO_Biological_Process_2023	Positive Regulation Of Protein Kinase B Signaling (GO:0051897)	(33/93)	2.72009e-07	1.24411e-05	0	0	3.31885	50.1725	ITGB1;RET;CX3CR1;CSF3;PIK3CD;GATA3;LRP2;FGF2;EGFR;PIK3R5;CALCR;FAM110C;CCL3;GCNT2;CCR7;P2RY12;TCF7L2;TGFB1;F10;GDF15;IL18;AKR1C3;OSM;TGFBR1;F7;P2RX4;AXL;GFRAL;CHI3L1;HCLS1;HPSE;TEK;ENG
103	GO_Biological_Process_2023	T Cell Differentiation (GO:0030217)	(21/46)	3.21912e-07	1.4582e-05	0	0	5.05773	75.608	SPI1;ANXA1;FCER1G;TGFB1;RIPK3;USP44;PIK3CD;RHOH;PTPN22;GATA3;ZFP36L2;ZFP36L1;LFNG;ZAP70;CD4;PTPRC;CD8A;LCK;KIT;CD28;NHEJ1
104	GO_Biological_Process_2023	Regulation Of T Cell Proliferation (GO:0042129)	(29/77)	3.33524e-07	1.48455e-05	0	0	3.64312	54.3319	CD86;IL21;CD274;CEBPB;SDC4;CD80;CD3E;SPN;LGALS3;PNP;GPNMB;NCKAP1L;ANXA1;VCAM1;RIPK3;ARG1;IL15;PLA2G2A;TYK2;TNFRSF1B;LILRB4;IL4;IL6;PTPRC;CD6;IL1B;CD28;TNFSF9;IL6ST
105	GO_Biological_Process_2023	Positive Regulation Of Protein-Containing Complex Assembly (GO:0031334)	(34/98)	3.34031e-07	1.48455e-05	0	0	3.20609	47.8093	PLEK;PTPN22;CAPG;CXCL13;CLU;RAP1B;CDH5;LGALS3;CHAF1B;CLEC7A;PLCG2;RPS3;PIEZO1;BMF;BAK1;BID;GBP2;SH3GLB1;GBP5;TGFB1;SYK;BIK;ISG15;RHOC;DEPDC1B;TPPP3;TAL1;BTK;LCP1;TLR6;TP53;TLR4;SKAP1;MYD88
106	GO_Biological_Process_2023	Regulation Of Peptidyl-Tyrosine Phosphorylation (GO:0050730)	(32/90)	3.89368e-07	1.71431e-05	0	0	3.32847	49.124	CSF3;CD81;CD80;ITGB3;ITGB2;TREM2;SAMSN1;EGFR;THBS4;NTF3;PLCG2;TNFRSF14;IL6R;PAK2;IL11;ANGPT4;CD74;TGFB1;IL15;RIPK2;PRKCD;LIF;OSM;BST1;IL6;PTPRC;PECAM1;HCLS1;PTPN6;ITGA5;TP53;CD44
107	GO_Biological_Process_2023	Positive Regulation Of Apoptotic Signaling Pathway (GO:2001235)	(25/62)	4.71896e-07	2.05843e-05	0	0	4.0712	59.3031	BCL10;CTSS;PYCARD;SLC9A3R1;CTSL;HYAL2;RPS3;CTSH;PMAIP1;RIPK1;BID;PAK2;TNFRSF12A;TNFSF12;TRAF2;TGFBR1;LCK;DDIT3;FAS;TLR6;LTBR;S100A9;TLR4;TP53;S100A8
108	GO_Biological_Process_2023	Negative Regulation Of Apoptotic Process (GO:0043066)	(109/482)	5.03759e-07	2.17726e-05	0	0	1.77882	25.7949	FCMR;CIB1;CLU;MPO;IFIT3;AQP1;IL27RA;MYC;ZC3H12A;CLEC5A;RPS6KA1;PIM1;CAPN3;SOX9;IER3;PRKCH;PRKCD;THOC6;VDAC1;IL6ST;TP53;NOTCH2;SHC1;GLO1;FOXO1;SOCS3;NUAK2;BAG3;NCKAP1L;RIPK1;NKX2-5;MCL1;BARD1;XBP1;HSPA5;RHBDD1;PLK1;HMGA2;PA2G4;MT3;NFKB1;IL4;IL6;IL7;BCL3;BCL2;CDK1;CD28;CD27;LGMN;ITGB1;TNFAIP8;HTR2B;HSPB1;TREM2;FFAR4;CD38;CTSH;CASP2;NAT8B;ANXA1;GPX1;NME2;PLAUR;RPS3A;NGF;MMP9;DNAJC3;GREM1;HCK;TOX3;TM…
109	GO_Biological_Process_2023	Regulation Of Protein Kinase B Signaling (GO:0051896)	(42/136)	5.80587e-07	2.4865e-05	0	0	2.69938	38.761	ITGB1;RET;CX3CR1;CSF3;PIK3CD;CIB1;GATA3;LRP2;FGF2;EGFR;PIK3R5;SLC9A3R1;CALCR;RRAS;FAM110C;HYAL2;CCL3;GCNT2;CCR7;DRD3;SH2B3;P2RY12;TCF7L2;TGFB1;F10;GDF15;IL18;AKR1C3;OSM;TGFBR1;F7;P2RX4;AXL;DDIT3;GFRAL;CHI3L1;HCLS1;HPSE;TEK;PPARA;EPHA2;ENG
110	GO_Biological_Process_2023	Regulation Of ERK1 And ERK2 Cascade (GO:0070372)	(64/244)	6.65551e-07	2.81421e-05	0	0	2.15404	30.6361	ARHGAP8;CXCL17;HTR2B;CIB1;PTPN22;TREM2;FGF2;ICAM1;PYCARD;FFAR4;CCR7;EMILIN1;PDGFRA;SYK;FGG;DUSP6;CCNA2;IL1B;CNKSR3;CHI3L1;ROR1;EZR;TLR4;CD44;EPHA2;NOTCH2;CSF1R;SHC1;C5AR1;FBLN1;NOD2;EGFR;SLC9A3R1;P2RY6;CALCR;RRAS;GPNMB;CCL7;PDGFC;GCNT2;CCL3;CCL2;FAM83D;CCL17;SLAMF1;MAPK3;CCR1;LYN;CD74;PTPN1;CCL22;TGFB1;CCL20;CARD9;PLA2G2A;FN1;MT3;BMP2;CD4;PTPRC;GPR183;ACKR3;PTPN6;TEK
111	GO_Biological_Process_2023	Positive Regulation Of Cytokine-Mediated Signaling Pathway (GO:0001961)	(20/44)	6.69054e-07	2.81421e-05	0	0	5.01612	71.3162	CD74;RBM47;TICAM2;CSF1;GFI1;LAPTM5;CXCR4;PARP14;PARP9;AGPAT2;IRGM;TRIM6;AXL;IL7;CASP4;CASP1;RIPK1;CD300LF;IKBKE;HSPA1A
112	GO_Biological_Process_2023	Positive Regulation Of Interferon-Alpha Production (GO:0032727)	(13/21)	6.78542e-07	2.82886e-05	0	0	9.76654	138.717	RIPK2;STAT1;NMBR;IFIH1;TBK1;IRF3;IRF7;TLR9;TLR8;IRF5;TLR7;TLR4;TLR3
113	GO_Biological_Process_2023	Positive Regulation Of Reactive Oxygen Species Metabolic Process (GO:2000379)	(21/48)	7.74742e-07	3.19584e-05	0	0	4.68254	65.8868	ITGAM;TGFB1;SYK;GADD45A;DCXR;ITGB2;PRKCD;AKR1C3;RAB27A;CYBA;MMP8;TGFBR2;TYROBP;CLEC7A;ZC3H12A;PLCG2;RIPK1;TLR6;TLR4;TP53;CD177
114	GO_Biological_Process_2023	Cellular Response To Tumor Necrosis Factor (GO:0071356)	(38/119)	7.80134e-07	3.19584e-05	0	0	2.83242	39.8346	CD40;TRADD;ILK;CIB1;GATA3;TNFRSF11A;BRCA1;ZFP36L2;RELA;ZFP36L1;PYCARD;ZFP36;CCL7;HYAL2;TMSB4X;ZC3H12A;CCL3;RPS3;CCL2;HAS2;RIPK1;GBP2;CCL17;ADAMTS7;CCL22;CCL20;STAT1;TRAF2;TRAF1;TNFRSF1B;TNFRSF1A;NFKBIA;TRAF6;CHI3L1;TP53;NFE2L2;BIRC3;LIMS1
115	GO_Biological_Process_2023	Regulation Of T Cell Receptor Signaling Pathway (GO:0050856)	(17/34)	8.64011e-07	3.47894e-05	0	0	6.01546	83.9859	CD81;CD300A;TRAT1;LAPTM5;PTPN22;SLA2;LILRB4;RELA;LGALS3;LCK;RAB29;RPS3;CD226;IKBKG;UBASH3A;KCNN4;EZR
116	GO_Biological_Process_2023	Regulation Of Interleukin-17 Production (GO:0032660)	(17/34)	8.64011e-07	3.47894e-05	0	0	6.01546	83.9859	IL21;TGFB1;IL15;IL18;OSM;NOD2;TYK2;LY9;IL6;DDIT3;TNFSF4;NCKAP1L;SLAMF6;PRKCQ;ZBTB7B;TLR4;MYD88
117	GO_Biological_Process_2023	Extracellular Matrix Organization (GO:0030198)	(50/176)	8.81111e-07	3.51772e-05	0	0	2.39971	33.457	COL18A1;COL16A1;LOXL4;LAMC1;LOXL1;CTSS;LOXL2;ADAMTS2;ADAMTS1;ADAMTSL4;CYP1B1;TPSAB1;ADAMTS9;COLGALT1;ADAMTS7;POSTN;MMP7;MMP2;MMP8;MMP9;TGFBR1;GREM1;MMP14;CCDC80;MMP13;LOX;SPINT1;COL4A1;OPTC;MMP19;LCP1;MATN3;COL15A1;COL13A1;CAPG;FURIN;ADAMTS14;SERPINH1;HAS3;HAS2;CRTAP;TGFB1;GSN;LUM;COL1A1;SMOC2;COL3A1;COL5A3;COL7A1;TGFBI
118	GO_Biological_Process_2023	I-kappaB kinase/NF-kappaB Signaling (GO:0007249)	(20/45)	1.04255e-06	4.09573e-05	0	0	4.8152	66.3237	RIPK2;BCL10;RELA;NFKB1;NFKB2;NFKBIA;TBK1;IRAK2;NKIRAS2;TRAF6;TIFA;BCL3;TLR9;TLR8;TLR7;IKBKG;TLR4;TLR3;BIRC3;TLR2
119	GO_Biological_Process_2023	Macrophage Activation Involved In Immune Response (GO:0002281)	(9/11)	1.04328e-06	4.09573e-05	0	0	27.0173	372.114	GRN;SBNO2;MYO1C;TYROBP;SYK;DYSF;PLCG2;TREM2;IFI35
120	GO_Biological_Process_2023	Integrin-Mediated Signaling Pathway (GO:0007229)	(30/85)	1.06553e-06	4.14851e-05	0	0	3.2889	45.2291	ITGB1;LAMA5;COL16A1;ITGAM;ITGB5;ITGB3;ITGB2;PLEK;ILK;FBLN1;ITGAE;ITGAL;ADAMTS1;ITGB7;ITGA4;SYK;NME2;FN1;ISG15;FGR;HCK;COL3A1;ITGAD;ITGA10;ZYX;ADAM9;MYH9;ITGA6;ITGA5;FERMT3
121	GO_Biological_Process_2023	Positive Regulation Of Apoptotic Cell Clearance (GO:2000427)	(7/7)	1.22397e-06	4.68789e-05	0	0	119959	1.63305e+06	C3;C4B;C4A;CCL2;TREM2;CD300LF;C2
122	GO_Biological_Process_2023	Regulation Of CD8-positive, Alpha-Beta T Cell Differentiation (GO:0043376)	(7/7)	1.22397e-06	4.68789e-05	0	0	119959	1.63305e+06	SOCS1;NCKAP1L;SLC4A2;ZBTB7B;LILRB4;RUNX3;RUNX1
123	GO_Biological_Process_2023	Granulocyte Chemotaxis (GO:0071621)	(27/73)	1.27424e-06	4.8411e-05	0	0	3.53726	48.0118	CXCL6;CXCL9;ITGB2;PIK3CD;CXCL1;CXCL13;CXCL3;CXCL2;TREM1;LGALS3;CCL7;CXCR1;CXCR2;CCL3;CCL2;NCKAP1L;CCL17;ANXA1;FCER1G;CCL22;SYK;CCL20;CXCL10;CXCL11;PPIB;S100A9;S100A8
124	GO_Biological_Process_2023	Regulation Of B Cell Differentiation (GO:0045577)	(12/19)	1.36531e-06	5.14559e-05	0	0	10.3001	139.094	XBP1;MMP14;SPI1;SYK;INPP5D;SLAMF8;TLR9;CD27;NCKAP1L;IKZF3;ZFP36L2;ZFP36L1
125	GO_Biological_Process_2023	Regulation Of MAPK Cascade (GO:0043408)	(55/204)	1.58209e-06	5.87732e-05	0	0	2.23317	29.8279	RET;CD81;SLA;FGF2;TRIM5;PLCE1;MAP4K1;IL11;DUSP2;SYK;VRK2;MMP8;DUSP6;TGFBR1;CCNA2;GREM1;DOK2;DOK3;DOK4;IL1B;GFRAL;KIT;TLR9;TMEM106A;EPHA2;CSF1R;SHC1;IQGAP1;ADRB2;STK4;EGFR;RRAS;PLCG2;FAM83D;PAK2;MAPK3;LYN;CD74;GDF15;RYK;FN1;LIF;LAPTM5;OSM;LILRB4;P2RX7;BMP2;IL6;CD4;PTPRC;FAS;REN;PTPN6;GRAP;TEK
126	GO_Biological_Process_2023	B Cell Receptor Signaling Pathway (GO:0050853)	(20/46)	1.59689e-06	5.87732e-05	0	0	4.62972	61.795	BLK;ITK;SYK;PIK3CD;NFATC2;LIME1;CD79B;LAT2;PTPRC;LCK;CD19;BLNK;PLCG2;BCL2;BTK;CD38;CTLA4;NCKAP1L;MNDA;MS4A1
127	GO_Biological_Process_2023	Regulation Of Interleukin-10 Production (GO:0032653)	(20/46)	1.59689e-06	5.87732e-05	0	0	4.62972	61.795	CD274;SYK;STAT3;ISG15;NOD2;MMP8;LILRB4;PYCARD;IL4;IL6;TYROBP;CLEC7A;IRF4;TNFSF4;PLCG2;CD28;TLR9;FCGR2B;JAK3;TLR4
128	GO_Biological_Process_2023	Negative Regulation Of Response To External Stimulus (GO:0032102)	(43/146)	1.772e-06	6.47124e-05	0	0	2.52173	33.3963	PTGER4;REG3A;IL22;TNFAIP6;SERPINE1;CXCL17;GATA3;AOAH;METRNL;MEFV;FGF2;AURKB;CDH5;ALOX5;DHX58;FFAR4;NLRP3;ENPP3;TNFAIP8L2;TRIM21;DRD3;TRIM65;PTGIS;PARP1;TREX1;IL10RA;PRKCD;STAT3;ARNT;GPR31;NR1H3;IRGM;TNFRSF1A;SIGIRR;IL4;NLRP12;MYO1C;ELF4;LPCAT3;OTULIN;TEK;PPARA;CERS2
129	GO_Biological_Process_2023	Neutrophil Chemotaxis (GO:0030593)	(26/70)	1.81695e-06	6.58436e-05	0	0	3.56024	47.0605	CXCL6;CXCL9;ITGB2;PIK3CD;CXCL1;CXCL13;CXCL3;CXCL2;TREM1;LGALS3;CCL7;CXCR1;CXCR2;CCL3;CCL2;NCKAP1L;CCL17;FCER1G;CCL22;SYK;CCL20;CXCL10;CXCL11;PPIB;S100A9;S100A8
130	GO_Biological_Process_2023	Positive Regulation Of Lymphocyte Differentiation (GO:0045621)	(18/39)	1.83576e-06	6.60172e-05	0	0	5.15672	68.1102	SMARCE1;SMARCD2;SMARCC1;XBP1;SPI1;SYK;RHOH;GATA3;IL4;ZAP70;MMP14;IL36B;AXL;IL7;INPP5D;BTK;CD27;NCKAP1L
131	GO_Biological_Process_2023	Regulation Of Phagocytosis (GO:0050764)	(23/58)	1.90226e-06	6.78906e-05	0	0	3.9572	52.1261	FCER1G;SYK;IL15;SLC11A1;DYSF;RAB27A;TREM2;CYBA;IL2RG;MERTK;PYCARD;FGR;HCK;PLSCR1;PTPRC;CLEC7A;IL1B;IL2RB;SPACA3;CALR;FCGR2B;TGM2;TLR2
132	GO_Biological_Process_2023	Regulation Of Mast Cell Degranulation (GO:0043304)	(10/14)	2.04884e-06	7.25722e-05	0	0	15.0131	196.646	LYN;FGR;IL4;CD84;SYK;CD300A;FES;STXBP2;GAB2;UNC13D
133	GO_Biological_Process_2023	Positive Regulation Of Cell Differentiation (GO:0045597)	(70/283)	2.10719e-06	7.40819e-05	0	0	1.99136	26.0274	IFITM1;CSF3;BTG1;CSF1;AKR1B1;LAMC1;ATRAID;ACTB;LOXL2;TMEM100;RBM4;GJA1;ZFP36;RPS6KA1;ZC3H12A;FFAR4;FBXO5;SOX9;IL6R;CMKLR1;SMARCC1;PRKCH;IGFBP3;IL18;MMD2;NGF;RHOA;TGFBR1;TGFBR2;CCNA2;IL1B;HOXB4;KCTD11;WDFY2;LCP1;IL6ST;RIN2;CRB2;CEBPB;SMARCD2;TACSTD2;LRP5;ZFP36L1;RRAS;PDPN;GCNT2;NKX2-5;ECT2;BRINP3;WNT4;SMARCE1;MSR1;WWTR1;XBP1;TGFB1;LAMB2;RARRES2;PLA2G2A;PA2G4;GDF6;NFKB1;MAPK12;COL1A1;BMP2;IL6;REST;…
134	GO_Biological_Process_2023	Integrated Stress Response Signaling (GO:0140467)	(15/29)	2.21053e-06	7.71394e-05	0	0	6.44174	83.8861	CREBZF;CEBPA;CEBPB;BATF3;CEBPD;CEBPE;OMA1;EIF2AK4;BATF;FOSL1;MAF;MAFB;DDIT3;NFE2L3;NFE2L2
135	GO_Biological_Process_2023	Response To Lipid (GO:0033993)	(35/110)	2.29846e-06	7.96181e-05	0	0	2.81551	36.5545	RARG;HMGB2;LY96;PTPN22;TREM2;TNFRSF11A;FOXO1;TRIM6;RXRA;PLCG2;SPP1;CTSH;SOX9;TGFB1;ANXA1;SYK;NOS2;SLC11A1;STAT3;WNT9B;SELE;SELP;ADAM17;MAPKAPK3;SLPI;CD6;ALDH1A2;IL1B;MAPKAPK2;CTNNB1;TAB2;S100A9;TLR4;S100A8;IFNAR1
136	GO_Biological_Process_2023	Positive Regulation Of Interferon-Beta Production (GO:0032728)	(17/36)	2.39096e-06	8.22178e-05	0	0	5.38163	69.6588	RIPK2;ISG15;IFIH1;RNF135;TBK1;IRF3;OAS2;IRF1;IRF7;TLR9;TLR8;IRF5;TLR7;TRIM65;TLR4;TLR3;TLR2
137	GO_Biological_Process_2023	Supramolecular Fiber Organization (GO:0097435)	(76/316)	2.46274e-06	8.40721e-05	0	0	1.91988	24.7938	COL18A1;TNFAIP6;LOXL4;CIB1;LOXL1;LOXL2;EFEMP2;ADAMTS2;RAC2;CYP1B1;CAPN3;EMILIN1;UBASH3A;B2M;COLGALT1;NAT8B;RIPK3;TPM4;TMOD3;RHOG;SHROOM3;EMP2;KRT77;MYO7A;KRT32;SERPINB8;RHOA;KLHL41;TGFBR1;CD2AP;GREM1;LOX;MAP7D3;OPTC;HCLS1;ELMO2;TAGLN2;KIF2C;MYL9;SLAIN2;LTBP2;FURIN;CORO1A;CORO1B;FBLN5;CNN3;SPTA1;ADAMTS14;SERPINH1;RIPK1;MAP4;BID;CRTAP;GSN;LUM;KRT13;GFAP;COL1A1;MAD2L2;MYO1E;COL3A1;TPPP3;BFSP2;KIF18A…
138	GO_Biological_Process_2023	Mitotic Spindle Assembly Checkpoint Signaling (GO:0007094)	(14/26)	2.58823e-06	8.58672e-05	0	0	7.01269	90.2151	PLK1;BUB1B;TTK;NDC80;CDC20;MAD2L2;CENPF;NUF2;KNTC1;BUB3;TRIP13;BUB1;MAD2L1;SPC25
139	GO_Biological_Process_2023	Mitotic Spindle Checkpoint Signaling (GO:0071174)	(14/26)	2.58823e-06	8.58672e-05	0	0	7.01269	90.2151	PLK1;BUB1B;TTK;NDC80;CDC20;MAD2L2;CENPF;NUF2;KNTC1;BUB3;TRIP13;BUB1;MAD2L1;SPC25
140	GO_Biological_Process_2023	Regulation Of Interferon-Alpha Production (GO:0032647)	(14/26)	2.58823e-06	8.58672e-05	0	0	7.01269	90.2151	RIPK2;STAT1;NMBR;IFIH1;TBK1;IRF3;IRF7;TLR9;TLR8;IRF5;TLR7;TLR4;TLR3;HAVCR2
141	GO_Biological_Process_2023	Spindle Assembly Checkpoint Signaling (GO:0071173)	(14/26)	2.58823e-06	8.58672e-05	0	0	7.01269	90.2151	PLK1;BUB1B;TTK;NDC80;CDC20;MAD2L2;CENPF;NUF2;KNTC1;BUB3;TRIP13;BUB1;MAD2L1;SPC25
142	GO_Biological_Process_2023	T Cell Migration (GO:0072678)	(11/17)	2.7218e-06	8.84305e-05	0	0	11.0122	141.113	CXCL10;ZAP70;CXCL11;GPR183;CCL3;MSN;PIK3CD;CCR6;CD99;CXCL16;MYO1G
143	GO_Biological_Process_2023	Negative Regulation Of Ubiquitin-Protein Transferase Activity (GO:0051444)	(11/17)	2.7218e-06	8.84305e-05	0	0	11.0122	141.113	CDC20;MAD2L2;RPL5;DTX3L;RPS7;USP44;RPL11;BUB1B;BUB3;FBXO5;MAD2L1
144	GO_Biological_Process_2023	Positive Regulation Of Cell Adhesion Mediated By Integrin (GO:0033630)	(11/17)	2.7218e-06	8.84305e-05	0	0	11.0122	141.113	P2RY12;RET;SYK;PODXL;LIF;PIEZO1;CIB1;NCKAP1L;CD3E;CXCL13;SKAP1
145	GO_Biological_Process_2023	Regulation Of Cytokine-Mediated Signaling Pathway (GO:0001959)	(18/40)	2.89185e-06	9.2559e-05	0	0	4.92203	62.7737	CD74;PTPN1;SYK;SPPL2A;VRK2;AGPAT2;PYCARD;SIGIRR;CASP8;TBK1;PTPRC;IRAK2;AXL;IL7;MAPKAPK2;OTULIN;PTPN6;IKBKE
146	GO_Biological_Process_2023	Positive Regulation Of Immune Response (GO:0050778)	(28/80)	2.91257e-06	9.2559e-05	0	0	3.24501	41.3625	SASH3;ITGAM;CD81;ITGB2;IFI35;NOD2;C8B;CFP;PYCARD;C6;NLRP3;CCR7;IL12RB1;CD177;GBP5;CD74;XBP1;IL15;EIF2AK4;PLSCR1;MYO1C;PTPRC;TNFSF4;TLR8;CD226;IL6ST;FCGR2B;SKAP1
147	GO_Biological_Process_2023	DNA Unwinding Involved In DNA Replication (GO:0006268)	(12/20)	2.96676e-06	9.2559e-05	0	0	9.0121	114.706	GINS1;RECQL4;CDC45;RAD51;MCM7;GINS3;GINS4;MCM3;MCM4;MCM5;MCM6;MCM2
148	GO_Biological_Process_2023	Lipopolysaccharide-Mediated Signaling Pathway (GO:0031663)	(12/20)	2.96676e-06	9.2559e-05	0	0	9.0121	114.706	LYN;HCK;TGFB1;TICAM2;CD6;IL1B;IL18;CCL3;PLCG2;CCL2;PTPN22;TLR4
149	GO_Biological_Process_2023	Microglial Cell Activation (GO:0001774)	(12/20)	2.96676e-06	9.2559e-05	0	0	9.0121	114.706	CX3CR1;IL4;C1QA;GRN;ITGAM;TYROBP;IFNGR1;C5AR1;ITGB2;TREM2;AIF1;CLU
150	GO_Biological_Process_2023	Positive Regulation Of Antigen Receptor-Mediated Signaling Pathway (GO:0050857)	(12/20)	2.96676e-06	9.2559e-05	0	0	9.0121	114.706	UXT;PRKCH;PTPRC;CD81;TRAT1;LCK;RAB29;RPS3;CD226;IKBKG;KCNN4;RELA
151	GO_Biological_Process_2023	Positive Regulation Of DNA-directed DNA Polymerase Activity (GO:1900264)	(9/12)	3.63854e-06	0.000111306	0	0	18.0105	225.562	GINS1;RFC5;RFC3;PCNA;POLG2;RFC2;DSCC1;GINS3;GINS4
152	GO_Biological_Process_2023	Regulation Of DNA-directed DNA Polymerase Activity (GO:1900262)	(9/12)	3.63854e-06	0.000111306	0	0	18.0105	225.562	GINS1;RFC5;RFC3;PCNA;POLG2;RFC2;DSCC1;GINS3;GINS4
153	GO_Biological_Process_2023	Regulation Of Transcription From RNA Polymerase II Promoter In Response To Stress (GO:0043618)	(9/12)	3.63854e-06	0.000111306	0	0	18.0105	225.562	MUC1;BAG3;DDIT3;ARNT;HMOX1;TP53;KLF2;ATF4;NFE2L2
154	GO_Biological_Process_2023	Regulation Of Extrinsic Apoptotic Signaling Pathway (GO:2001236)	(23/60)	3.78432e-06	0.000115019	0	0	3.74286	46.7283	TCF7L2;SP100;TNFRSF12A;TNFSF12;AKR1B1;TMC8;TRAF2;TRAF1;BCL10;TGFBR1;RELA;PYCARD;BCL2L12;IL4;LGALS3;HYAL2;ITGA6;RIPK1;TLR6;LTBR;BID;TLR4;PAK2
155	GO_Biological_Process_2023	Positive Regulation Of Phosphorylation (GO:0042327)	(59/231)	4.45471e-06	0.000134526	0	0	2.07539	25.572	RET;CD40;ITGB3;AKR1B1;ILK;CIB1;TREM2;FGF2;CCND1;SOX9;PDGFRA;PLAUR;MMP9;MOB3B;PGF;MOB3A;CCNA2;MOB3C;ADAM17;IL1B;ERP29;PECAM1;BIRC5;ROR1;ITGA6;WDFY2;EPHA2;ENG;CSF1R;VAC14;RALB;CDCA8;BCL10;STK4;EGFR;AURKB;C3;GPNMB;NCKAP1L;RIPK1;FGF23;MAPK3;LYN;CD74;TGFB1;RYK;RARRES2;TIE1;MERTK;MT3;IRGM;FGF17;MOB1A;BMP2;CD4;AXL;FGF18;FAS;TEK
156	GO_Biological_Process_2023	Positive Regulation Of Cytosolic Calcium Ion Concentration Involved In Phospholipase C-activating G Protein-Coupled Signaling Pathway (GO:0051482)	(14/27)	4.66645e-06	0.000139137	0	0	6.47288	79.4553	CALCA;P2RY10;GPR35;GPR65;GPR4;LPAR4;GPR174;GNA15;LPAR6;C3AR1;DRD3;F2RL2;GPR18;F2RL3
157	GO_Biological_Process_2023	Regulation Of Immunoglobulin Production (GO:0002637)	(14/27)	4.66645e-06	0.000139137	0	0	6.47288	79.4553	CD86;IL21;SASH3;XBP1;IL4;IL6;PTPRC;CLCF1;TNFSF4;MZB1;TLR9;FCGR2B;TNFRSF4;VAMP3
158	GO_Biological_Process_2023	T Cell Receptor Signaling Pathway (GO:0050852)	(31/95)	4.75116e-06	0.000140772	0	0	2.9201	35.7921	ITK;PIK3CD;CD3G;PTPN22;BCL10;GATA3;CD3E;CD3D;INPP5D;NFKBIZ;ZC3H12A;PLCG2;CTLA4;CSK;IKBKG;PLCG1;RIPK2;PDE4D;ZAP70;PTPRC;CD8B;THEMIS2;CD8A;LCK;WNK1;TRAF6;BTK;CD28;LCP2;CD247;SKAP1
159	GO_Biological_Process_2023	DNA-templated DNA Replication (GO:0006261)	(25/69)	4.80428e-06	0.000141456	0	0	3.4221	41.9071	PRIM2;MCM7;MCM10;RECQL4;CDC45;POLD1;MCMBP;POLE;RFC5;GINS1;WDHD1;MGME1;RFC3;RFC2;GINS3;GINS4;POLA2;RAD51;POLG2;POLE2;MCM3;MCM4;MCM5;MCM6;MCM2
160	GO_Biological_Process_2023	Sister Chromatid Segregation (GO:0000819)	(16/34)	5.01541e-06	0.000146755	0	0	5.34489	65.2236	TOP2A;SPAG5;PLK1;KNSTRN;NSL1;NDC80;DSN1;KIF18A;KIF18B;ESPL1;CENPI;KIFC1;CENPK;CHAMP1;NUSAP1;KNTC1
161	GO_Biological_Process_2023	B Cell Mediated Immunity (GO:0019724)	(10/15)	5.35304e-06	0.000155668	0	0	12.0098	145.773	CD74;FCER1G;CD19;IL2RB;IL21R;CD27;TLR8;CSF2RB;SLA2;FCGR2B
162	GO_Biological_Process_2023	Fc-gamma Receptor Signaling Pathway (GO:0038094)	(13/24)	5.45362e-06	0.000155709	0	0	7.10169	86.067	LYN;FCER1G;SYK;PRKCD;VAV1;VAV2;FGR;HCK;FCGR3A;LCK;CD247;FCGR2B;MYO1G
163	GO_Biological_Process_2023	Positive Regulation Of Interleukin-17 Production (GO:0032740)	(13/24)	5.45362e-06	0.000155709	0	0	7.10169	86.067	IL21;TGFB1;IL15;IL18;OSM;NOD2;TYK2;LY9;IL6;PRKCQ;SLAMF6;ZBTB7B;MYD88
164	GO_Biological_Process_2023	Positive Regulation Of Vascular Endothelial Growth Factor Production (GO:0010575)	(13/24)	5.45362e-06	0.000155709	0	0	7.10169	86.067	TGFB1;CXCL17;BRCA1;PTGS2;SULF1;C3;IL1A;IL6;IL1B;CYP1B1;HPSE;IL6ST;ATF4
165	GO_Biological_Process_2023	Mitotic DNA Replication (GO:1902969)	(8/10)	5.99888e-06	0.000167749	0	0	24.007	288.659	GINS1;LIG1;GINS3;MCM3;MCM4;MCM6;TK1;MCM2
166	GO_Biological_Process_2023	Regulation Of Phagocytosis, Engulfment (GO:0060099)	(8/10)	5.99888e-06	0.000167749	0	0	24.007	288.659	C3;UXT;RAB31;CD300A;PLCG2;ANO6;NCKAP1L;TREM2
167	GO_Biological_Process_2023	Tumor Necrosis Factor-Mediated Signaling Pathway (GO:0033209)	(17/38)	6.01417e-06	0.000167749	0	0	4.86852	58.5264	STAT1;TRADD;ILK;TRAF2;TNFRSF11A;TRAF1;TNFRSF1B;RELA;TNFRSF1A;PYCARD;NFKBIA;TMSB4X;TRAF6;RIPK1;TP53;BIRC3;LIMS1
168	GO_Biological_Process_2023	Macrophage Differentiation (GO:0030225)	(12/21)	6.01775e-06	0.000167749	0	0	8.01029	96.2901	CSF1R;IL1RL1;CD4;CASP8;SOCS1;CSF1;PARP1;IL15;UCP2;LIF;GATA3;MMP9
169	GO_Biological_Process_2023	Regulation Of Adaptive Immune Response (GO:0002819)	(11/18)	6.08942e-06	0.000167762	0	0	9.43849	113.346	SASH3;PYCARD;RIPK3;IRF1;TNFSF4;IRF7;EIF2AK4;FCGR2B;IL6ST;SAMSN1;SKAP1
170	GO_Biological_Process_2023	Regulation Of Lymphocyte Activation (GO:0051249)	(11/18)	6.08942e-06	0.000167762	0	0	9.43849	113.346	CD4;THEMIS2;KLRC3;CLEC7A;LCK;SIT1;CD19;CRTAM;KLRD1;KLRC1;IKZF3
171	GO_Biological_Process_2023	Regulation Of Macrophage Activation (GO:0043030)	(15/31)	6.44812e-06	0.000176611	0	0	5.63586	67.3583	CEBPA;CD74;CD84;NR1H3;MMP8;IRGM;GPR137B;IL4;IL6;TNIP2;ZC3H12A;SPACA3;TLR6;FCGR2B;TLR4
172	GO_Biological_Process_2023	Phospholipase C-activating G Protein-Coupled Receptor Signaling Pathway (GO:0007200)	(28/83)	6.58909e-06	0.000179429	0	0	3.06747	36.5953	CX3CR1;CALCA;GPR65;C5AR2;C5AR1;HTR2B;PTH1R;LPAR4;GRPR;LTB4R;GPR174;GNA15;P2RY6;CXCR2;C3AR1;PLCE1;DRD3;CMKLR1;TGM2;P2RY12;P2RY10;GPR35;GPR4;NMBR;LPAR6;F2RL2;GPR18;F2RL3
173	GO_Biological_Process_2023	Homotypic Cell-Cell Adhesion (GO:0034109)	(19/46)	7.27919e-06	0.000197082	0	0	4.2336	50.0856	P2RY12;PDGFRA;ITGB3;PLEK;FGG;HSPB1;ILK;GP1BA;MYL12A;ACTG1;FLNA;MYH9;TLN1;CLIC1;MYL9;CD99;DSC2;FERMT3;TJP2
174	GO_Biological_Process_2023	Regulation Of Interleukin-12 Production (GO:0032655)	(20/50)	7.54448e-06	0.000203097	0	0	4.01149	47.3143	CD40;SYK;RIPK2;LAPTM5;IL16;MEFV;CLEC7A;TNFSF4;TLR9;PLCG2;TLR8;CCR7;IRF5;JAK3;TLR4;TLR3;CMKLR1;TLR2;SLAMF1;IL17A
175	GO_Biological_Process_2023	Platelet Aggregation (GO:0070527)	(16/35)	8.01286e-06	0.000214481	0	0	5.06328	59.4149	P2RY12;PDGFRA;ITGB3;PLEK;FGG;HSPB1;ILK;GP1BA;MYL12A;ACTG1;FLNA;MYH9;TLN1;CLIC1;MYL9;FERMT3
176	GO_Biological_Process_2023	Positive Regulation Of ERK1 And ERK2 Cascade (GO:0070374)	(48/179)	8.31304e-06	0.000221258	0	0	2.21357	25.8937	NOTCH2;CSF1R;ARHGAP8;SHC1;C5AR1;CXCL17;HTR2B;CIB1;PTPN22;TREM2;TNFRSF11A;NOD2;FGF2;EGFR;ICAM1;PYCARD;P2RY6;CALCR;CCL7;GPNMB;PDGFC;FFAR4;CCL3;GCNT2;CCL2;CCR7;CCL17;SLAMF1;MAPK3;CCR1;PDGFRA;CD74;TGFB1;CCL22;CCL20;FGG;CARD9;PLA2G2A;MT3;BMP2;CD4;PTPRC;GPR183;CHI3L1;ACKR3;ROR1;TEK;CD44
177	GO_Biological_Process_2023	Bleb Assembly (GO:0032060)	(6/6)	8.56582e-06	0.000224244	0	0	102822	1.1997e+06	P2RX7;PMP22;EMP1;EMP2;EMP3;MYLK
178	GO_Biological_Process_2023	Positive Regulation Of Leukocyte Tethering Or Rolling (GO:1903238)	(6/6)	8.56582e-06	0.000224244	0	0	102822	1.1997e+06	SELP;FUT7;ST3GAL4;CHST4;SELE;FUT4
179	GO_Biological_Process_2023	Negative Regulation Of Ubiquitin Protein Ligase Activity (GO:1904667)	(7/8)	8.56801e-06	0.000224244	0	0	42	490.034	MAD2L2;RPL5;RPS7;USP44;RPL11;FBXO5;MAD2L1
180	GO_Biological_Process_2023	Negative Regulation Of Lymphocyte Proliferation (GO:0050672)	(17/39)	9.24296e-06	0.000240572	0	0	4.64695	53.8658	CD86;LYN;CD274;CEBPB;SDC4;TNFRSF13B;CD300A;CD80;LST1;PLA2G2A;LILRB4;SPN;TYROBP;GPNMB;CTLA4;MNDA;FCGR2B
181	GO_Biological_Process_2023	Protein-Containing Complex Organization (GO:0043933)	(37/126)	9.76203e-06	0.000252686	0	0	2.50792	28.9339	DET1;NUP205;CD40;WIPF1;WAS;CD3G;CAPG;LAMC1;CD3E;SLC9A3R1;CAPN3;LPXN;KNTC1;NCKAP1L;SOX9;IKBKG;TEAD1;TEAD2;HES5;CD74;CREBBP;FGG;FANCA;TRAF2;TRAF1;IRGM;CD2AP;TAPBP;OCLN;SLC7A9;CAPZA1;IL2RB;GEMIN5;FAS;CD247;TP53;VAMP3
182	GO_Biological_Process_2023	Osteoclast Differentiation (GO:0030316)	(13/25)	9.8708e-06	0.000254106	0	0	6.5095	75.0281	CSF1R;CSF1;GLO1;TREM2;SLC4A2;TNFRSF11A;GAB2;OSCAR;SBNO2;BMP2;TYROBP;GPR183;EPHA2
183	GO_Biological_Process_2023	Mature B Cell Differentiation Involved In Immune Response (GO:0002313)	(9/13)	1.03127e-05	0.00026018	0	0	13.5071	155.09	IL21;NOTCH2;LFNG;DOCK11;IL6;GPR183;MFNG;POU2AF1;FCGR2B
184	GO_Biological_Process_2023	Positive Regulation Of T Cell Receptor Signaling Pathway (GO:0050862)	(9/13)	1.03127e-05	0.00026018	0	0	13.5071	155.09	CD81;TRAT1;LCK;RAB29;RPS3;CD226;IKBKG;KCNN4;RELA
185	GO_Biological_Process_2023	Positive Regulation Of Alpha-Beta T Cell Differentiation (GO:0046638)	(9/13)	1.03127e-05	0.00026018	0	0	13.5071	155.09	PNP;SOCS1;TNFSF4;NCKAP1L;ZBTB7B;LILRB4;RUNX3;RUNX1;TGFBR2
186	GO_Biological_Process_2023	Cellular Response To Chemokine (GO:1990869)	(22/59)	1.03277e-05	0.00026018	0	0	3.57887	41.0879	CCR1;CXCL6;CXCL9;CCL22;GPR35;CCL20;DOCK8;CXCL1;CXCL13;CXCL3;CXCL2;RHOA;CXCL10;CXCL11;LRCH1;CCL7;WNK1;ZC3H12A;CCL3;CCL2;CCL17;SH2B3
187	GO_Biological_Process_2023	Regulation Of Mononuclear Cell Migration (GO:0071675)	(12/22)	1.15106e-05	0.000288438	0	0	7.20884	81.9807	LYN;IL4;CSF1R;LGALS3;STK10;CSF1;RARRES2;CXCL17;MSN;BMP5;CMKLR1;MAPK3
188	GO_Biological_Process_2023	Regulation Of Protein Phosphorylation (GO:0001932)	(64/265)	1.28665e-05	0.00032071	0	0	1.9266	21.6952	CD40;ITGB3;ITGB2;HSPB1;ILK;CIB1;TREM2;FGF2;CDH5;CCND1;ZC3H12A;PLCE1;SOX9;IGFBP3;PLAUR;MMP9;MOB3B;PGF;MOB3A;CCNA2;FGR;MOB3C;ADAM17;IL1B;ERP29;PECAM1;BIRC5;WDFY2;ENG;CSF1R;RALB;CDCA8;FBLN1;PRR5L;STK4;EGFR;AURKB;C3;SLC9A3R1;SOCS1;GPNMB;RIPK1;ECT2;FGF23;MAPK3;LYN;WWTR1;CD74;TGFB1;STAT2;RARRES2;FN1;MT3;IRGM;FGF17;BST1;MOB1A;OCLN;BMP2;CD4;FGF18;FAS;PLXNB2;TEK
189	GO_Biological_Process_2023	Positive Regulation Of Cysteine-Type Endopeptidase Activity Involved In Apoptotic Process (GO:0043280)	(33/109)	1.43906e-05	0.000356811	0	0	2.61769	29.1845	DIABLO;SLC22A2;ATP2A3;RPS27L;NOD1;BCL10;NLRC4;PPM1F;PYCARD;CASP8;CLEC7A;MYC;CASP1;RPS3;NLRP3;PMAIP1;CASP2;BID;CTSD;GSN;APAF1;SYK;CARD9;LAPTM5;HSPE1;DAP;NLRP12;REST;LCK;FAS;ANP32B;S100A9;S100A8
190	GO_Biological_Process_2023	DNA Replication (GO:0006260)	(25/73)	1.50454e-05	0.000371093	0	0	3.13619	34.8257	MCM7;STON1;RECQL4;POLD1;MCMBP;POLE;RFC5;WDHD1;RFC3;RFC2;TREX1;DONSON;RPA2;BAZ1A;FAM111A;POLA2;POLG2;POLE2;CDK2;CDK1;MCM4;RBMS1;MCM5;MCM6;MCM2
191	GO_Biological_Process_2023	Positive Regulation Of Interleukin-12 Production (GO:0032735)	(15/33)	1.67584e-05	0.000409062	0	0	5.00907	55.0828	CD40;SYK;RIPK2;LAPTM5;IL16;CLEC7A;TNFSF4;PLCG2;TLR9;CCR7;IRF5;TLR4;TLR3;IL17A;TLR2
192	GO_Biological_Process_2023	Regulation Of Cell Adhesion Mediated By Integrin (GO:0033628)	(15/33)	1.67584e-05	0.000409062	0	0	5.00907	55.0828	RET;LYN;P2RY12;SYK;PDE3B;SERPINE1;LIF;CIB1;MUC1;PLAU;CYP1B1;ADAM9;NCKAP1L;EPHA2;FERMT3
193	GO_Biological_Process_2023	Enzyme-Linked Receptor Protein Signaling Pathway (GO:0007167)	(36/124)	1.68822e-05	0.00040996	0	0	2.46714	27.112	BLK;RET;CSF1R;CSF1;CD3E;EGFR;UXT;NTF3;BDKRB2;BLNK;JAK3;LYN;PDGFRA;SYK;RYK;TIE1;LIF;NGF;MERTK;FGR;HCK;ZAP70;DOK2;CD4;DOK3;CD8B;DOK4;CD8A;LCK;AXL;CD7;ROR1;LCP2;TEK;IL6ST;EPHA2
194	GO_Biological_Process_2023	Fc Receptor Signaling Pathway (GO:0038093)	(13/26)	1.71534e-05	0.000412295	0	0	6.00842	65.9323	LYN;FCER1G;SYK;VAV1;VAV2;FCGR3A;LCK;TRAF6;KIT;PLCG2;PRKCQ;PLCG1;CD247
195	GO_Biological_Process_2023	Regulation Of Vascular Endothelial Growth Factor Production (GO:0010574)	(13/26)	1.71534e-05	0.000412295	0	0	6.00842	65.9323	TGFB1;CXCL17;BRCA1;PTGS2;SULF1;C3;IL1A;IL6;IL1B;CYP1B1;HPSE;IL6ST;ATF4
196	GO_Biological_Process_2023	Regulation Of Tyrosine Phosphorylation Of STAT Protein (GO:0042509)	(23/65)	1.78326e-05	0.000426444	0	0	3.29632	36.0435	IL21;LYN;CSF1R;CD40;IL15;TNFRSF18;IL18;LIF;OSM;PARP9;PARP14;TNFRSF1A;IL4;SOCS3;IL6;SOCS1;CLCF1;KIT;HCLS1;IL6ST;IL6R;SH2B3;HES5
197	GO_Biological_Process_2023	Protein-Containing Complex Assembly (GO:0065003)	(75/328)	1.93618e-05	0.000460673	0	0	1.79524	19.4824	DET1;CD40;COL16A1;WIPF1;CLTA;CD3G;LAMC1;CD3E;CLU;ZC3H12A;CASP4;CASP1;CAPN3;KNTC1;SOX9;IKBKG;TEAD1;DLGAP5;TEAD2;DBNL;FGG;ANO6;CYBA;TRAF2;TRAF1;CD2AP;TAPBP;VAMP8;BIN2;NPC1;SLC7A9;MZB1;CASQ2;GEMIN5;TP53;VAMP3;TMED10;CCDC103;PXN;WAS;CAPG;OMA1;ADRB2;MEFV;CENPA;HIGD1B;SLC9A3R1;LPXN;NCKAP1L;RIPK1;HES5;GSDMD;CENPT;CD74;CREBBP;TTC12;CENPW;TGFB1;MID1IP1;FN1;FANCA;TBCA;IRGM;HOPX;P2RX7;OCLN;CENPF;CAPZA1;IL2R…
198	GO_Biological_Process_2023	B Cell Activation (GO:0042113)	(29/92)	2.00602e-05	0.000474892	0	0	2.77327	29.9979	CD86;ITGB1;CD40;PIK3CD;FCRLA;CD79B;LYL1;HHEX;CASP8;BLNK;PLCG2;JAK3;NHEJ1;IL11;CR2;VCAM1;ITGA4;LAX1;LAT2;IL4;ZAP70;PTPRC;CLCF1;GPR183;KIT;BTK;BCL2;MS4A1;CD22
199	GO_Biological_Process_2023	Zymogen Activation (GO:0031638)	(18/45)	2.13946e-05	0.00050395	0	0	4.00937	43.1103	C1R;RIPK2;FGG;CIDEB;FURIN;NLRC4;OMA1;THBD;MMP14;CASP8;CTSL;PLAU;C1RL;CTSH;BAK1;GGT1;KLKB1;LGMN
200	GO_Biological_Process_2023	Negative Regulation Of Myeloid Leukocyte Differentiation (GO:0002762)	(14/30)	2.21481e-05	0.000516532	0	0	5.25829	56.3571	TNFAIP6;LRRC17;LILRB3;LILRB4;GPR137B;IL4;CDK6;MAFB;MYC;CCL3;TLR4;TLR3;C1QC;FBN1
201	GO_Biological_Process_2023	Positive Regulation Of Interleukin-10 Production (GO:0032733)	(14/30)	2.21481e-05	0.000516532	0	0	5.25829	56.3571	SYK;STAT3;ISG15;NOD2;PYCARD;IL4;IL6;CLEC7A;IRF4;TNFSF4;PLCG2;CD28;TLR9;TLR4
202	GO_Biological_Process_2023	Cellular Response To Type II Interferon (GO:0071346)	(23/66)	2.36906e-05	0.000544279	0	0	3.21947	34.2888	GBP5;SP100;CCL22;IFNGR1;CCL20;STAT1;IFNGR2;AQP4;TYK2;AIF1;HCK;CCL7;IRF1;CASP1;CCL3;IRF8;CCL2;GBP2;IL12RB1;TLR4;CCL17;GBP4;TLR2
203	GO_Biological_Process_2023	Negative Regulation Of Immune Response (GO:0050777)	(23/66)	2.36906e-05	0.000544279	0	0	3.21947	34.2888	LYN;SPI1;PARP1;SYK;CD300A;TREX1;RHBDF2;TREM2;FURIN;SAMSN1;AURKB;FGR;FCRLB;LGALS3;HCK;COL3A1;MYO1C;DHX58;ENPP3;PLCG1;FCGR2B;TRIM21;HAVCR2
204	GO_Biological_Process_2023	Protein Catabolic Process (GO:0030163)	(31/102)	2.37517e-05	0.000544279	0	0	2.63113	28.0159	CTSZ;CTSW;TCIRG1;CLN8;CTSS;CLN6;CLN5;PSMA8;CASP7;CASP8;CTSL;CHEK2;CAPN2;CAPN3;PMAIP1;CTSH;RIPK1;SOCS6;SLC16A3;TRIM21;CTSD;CTSC;ADAMTS7;CTSB;CELA2A;MANBA;GZMB;NCCRP1;TPP1;SPATA18;LGMN
205	GO_Biological_Process_2023	Regulation Of Intracellular Signal Transduction (GO:1902531)	(69/297)	2.38e-05	0.000544279	0	0	1.8315	19.4978	ARHGAP9;ARHGAP11A;RPL5;ARHGAP8;DOCK8;SLA;HSPB1;PTPN22;TREM2;ARHGAP4;PYCARD;AKAP13;TRIM6;CHEK2;TMSB4X;TAGAP;CAPN3;ARHGEF40;CMKLR1;PLEKHG1;VWF;SWAP70;VRK2;TRAF1;GMIP;LIME1;VAV1;MOB3B;VAV2;MRAP;TMBIM4;IL1B;TRAF6;SPATA13;TNFRSF25;EZR;CSF1R;RPL11;ARHGAP18;STK4;EGFR;RELA;AURKB;AURKA;ARHGAP22;GNA13;NUAK2;RACGAP1;RRAS;CLEC7A;GNA12;PLCG2;ECT2;FAM83D;PAK2;LYN;NEK8;WWTR1;TGFB1;MYO9B;ARHGAP27;NFKBIA;BST1;NLR…
206	GO_Biological_Process_2023	Negative Regulation Of B Cell Activation (GO:0050869)	(11/20)	2.4341e-05	0.000553964	0	0	7.34019	77.9774	LYN;PARP3;TYROBP;TNFRSF13B;CD300A;LAPTM5;FOXJ1;CTLA4;MNDA;FCGR2B;SAMSN1
207	GO_Biological_Process_2023	Membrane Protein Proteolysis (GO:0033619)	(15/34)	2.60293e-05	0.000589539	0	0	4.74516	50.0913	RET;NAPSA;MMP7;TGFB1;HM13;RHBDD1;SPPL2A;ERAP1;APH1A;ADAM19;ADAM17;CTSH;ADAM9;MYH9;PRKCQ
208	GO_Biological_Process_2023	Regulation Of Ubiquitin Protein Ligase Activity (GO:1904666)	(10/17)	2.63096e-05	0.000593035	0	0	8.57744	90.454	CDC20;MAD2L2;RPL5;RPS7;UBE2C;USP44;PLK1;RPL11;FBXO5;MAD2L1
209	GO_Biological_Process_2023	Positive Regulation Of Signal Transduction (GO:0009967)	(63/266)	2.84422e-05	0.000638053	0	0	1.87692	19.6469	CD80;ITGB3;ILK;TREM2;LAMC1;CTSS;HHEX;CTSL;CTSH;PTGIS;VWF;CD180;ARNT;EMP2;TGFBR1;ERN1;F7;DEPDC1B;EVC;IL1B;CD226;ITGA5;IL6ST;TLR2;CD63;LY96;GATA3;NOD2;AGPAT2;KLK6;C3;P2RY6;RXRA;TERT;STK36;RPS3;FLNA;BAK1;ZBTB7B;DISC1;DRD3;CD74;XBP1;TGFB1;LAMB2;STAT3;LY86;SULF1;MT3;KLF2;SMOC2;BMP2;IL6;TSPAN14;PTPRC;MYO1C;AXL;IL7;FAS;TEK;IL7R;CRLF2;LIMS1
210	GO_Biological_Process_2023	Collagen Fibril Organization (GO:0030199)	(17/42)	3.00786e-05	0.000668397	0	0	4.0886	42.5693	COL18A1;CRTAP;LUM;LOXL4;LOXL1;TGFBR1;LOXL2;COL1A1;GREM1;ADAMTS2;COL3A1;LOX;OPTC;COL5A3;SERPINH1;CYP1B1;COLGALT1
211	GO_Biological_Process_2023	Regulation Of Osteoclast Differentiation (GO:0045670)	(17/42)	3.00786e-05	0.000668397	0	0	4.0886	42.5693	CCR1;CEBPB;CSF1;TNFAIP6;LRRC17;TNFRSF11A;LILRB3;LILRB4;GPR137B;IL4;MAFB;TRAF6;CCL3;TLR4;TLR3;FBN1;IL17A
212	GO_Biological_Process_2023	Positive Regulation Of Blood Vessel Endothelial Cell Migration (GO:0043536)	(18/46)	3.04688e-05	0.00067389	0	0	3.86596	40.2013	STAT5A;ANGPT4;MAP3K3;CD40;ANXA1;TGFB1;HSPB1;CIB1;PTGS2;ETS1;FGF2;SRPX2;P2RX4;TMSB4X;FGF18;RHOJ;HMOX1;PLCG1
213	GO_Biological_Process_2023	Response To Tumor Necrosis Factor (GO:0034612)	(32/108)	3.11298e-05	0.000685293	0	0	2.53747	26.3322	CD40;TRADD;CIB1;GATA3;TNFRSF11A;BRCA1;ZFP36L2;RELA;CXCL16;ZFP36L1;PYCARD;ZFP36;CASP8;CCL7;UBD;HYAL2;ZC3H12A;CCL3;RPS3;CCL2;HAS2;RIPK1;GBP2;CCL17;ADAMTS7;CCL22;CCL20;SELE;NFKBIA;ADAM9;CHI3L1;NFE2L2
214	GO_Biological_Process_2023	Response To Interleukin-1 (GO:0070555)	(27/85)	3.28311e-05	0.000719383	0	0	2.80344	28.9431	CD40;TNFRSF11A;MYLK3;RELA;PYCARD;CCL7;IRAK2;HYAL2;ZC3H12A;CCL3;CCL2;HAS2;SOX9;GBP2;CCL17;ADAMTS7;ANXA1;PTGIS;CCL22;IL1R1;CCL20;SELE;NFKB1;IL1B;TRAF6;CHI3L1;MYD88
215	GO_Biological_Process_2023	Positive Regulation Of Phagocytosis, Engulfment (GO:0060100)	(7/9)	3.3748e-05	0.000732657	0	0	20.9988	216.216	C3;UXT;RAB31;PLCG2;ANO6;NCKAP1L;TREM2
216	GO_Biological_Process_2023	Regulation Of Cell-Cell Adhesion Mediated By Integrin (GO:0033632)	(7/9)	3.3748e-05	0.000732657	0	0	20.9988	216.216	PODXL;WNK1;PIEZO1;CD3E;CXCL13;SKAP1;FERMT3
217	GO_Biological_Process_2023	Positive Regulation Of Extrinsic Apoptotic Signaling Pathway (GO:2001238)	(14/31)	3.50775e-05	0.000758028	0	0	4.94869	50.7634	RET;TNFRSF12A;TNFSF12;TRAF2;BCL10;PYCARD;HYAL2;PMAIP1;RIPK1;LTBR;TLR6;BID;PAK2;TLR4
218	GO_Biological_Process_2023	DNA Damage Response (GO:0006974)	(84/384)	3.58837e-05	0.000771909	0	0	1.69642	17.3633	TOP2A;MCM7;SUV39H1;CIB1;MCM10;BRCA1;BACH1;TNFSF13B;CCND1;CHEK2;MYC;ZC3H12A;MACROD1;CTLA4;CASP2;FBXO5;IKBKG;IKBKE;IER3;RFC5;WDHD1;RFC3;PARP1;LIG1;DTX3L;PARP2;RFC2;USP3;PRKCD;NSMCE1;VRK1;MASTL;TNFRSF1B;DEPDC1B;RAD51D;IRF3;DDIT3;MAPKAPK2;TIMELESS;IRF7;SPATA18;TP53;EPHA2;PPP1R15A;RTEL1;UBA7;BCL2A1;STXBP4;SAMHD1;CRIP1;FOXO1;UNG;RECQL4;RAD51AP1;POLD1;RPS3;BAK1;BID;MORC2;MCL1;MAPK3;BARD1;LYN;POLQ;GADD45…
219	GO_Biological_Process_2023	Cellular Response To Interleukin-1 (GO:0071347)	(26/81)	3.72756e-05	0.000798206	0	0	2.84636	29.0248	CD40;MYLK3;RELA;PYCARD;CCL7;IRAK2;HYAL2;ZC3H12A;CCL3;CCL2;HAS2;SOX9;GBP2;CCL17;ADAMTS7;MAPK3;PTGIS;CCL22;IL1R1;CCL20;IRAK4;NFKB1;TNIP2;IL1B;TRAF6;MYD88
220	GO_Biological_Process_2023	Positive Regulation Of Tyrosine Phosphorylation Of STAT Protein (GO:0042531)	(20/55)	3.94245e-05	0.000840402	0	0	3.43742	34.8593	IL21;LYN;CSF1R;CD40;IL15;TNFRSF18;IL18;LIF;OSM;PARP9;PARP14;TNFRSF1A;IL4;IL6;CLCF1;KIT;HCLS1;IL6ST;IL6R;HES5
221	GO_Biological_Process_2023	Negative Regulation Of Osteoclast Differentiation (GO:0045671)	(11/21)	4.44968e-05	0.00094002	0	0	6.60579	66.1906	IL4;MAFB;TNFAIP6;LRRC17;CCL3;LILRB3;LILRB4;TLR4;GPR137B;TLR3;FBN1
222	GO_Biological_Process_2023	Positive Regulation Of T Cell Cytokine Production (GO:0002726)	(11/21)	4.44968e-05	0.00094002	0	0	6.60579	66.1906	IL4;IL6;CD81;IL1R1;IL1B;TNFSF4;TRAF6;IL18;NLRP3;TRAF2;IL18R1
223	GO_Biological_Process_2023	Lymphocyte Differentiation (GO:0030098)	(28/91)	4.51791e-05	0.000950173	0	0	2.6767	26.7801	ITGB1;PIK3CD;PTPN22;IKZF1;GATA3;LFNG;CD79B;LYL1;HHEX;NFIL3;BLNK;PLCG2;JAK3;NHEJ1;IL11;CR2;VCAM1;ITGA4;RHOH;IL4;ZAP70;CD4;PTPRC;LCK;AXL;CLCF1;KIT;MS4A1
224	GO_Biological_Process_2023	Regulation Of Platelet Activation (GO:0010543)	(13/28)	4.66417e-05	0.000976574	0	0	5.20669	51.9264	LYN;PDGFRA;CELA2A;FCER1G;SYK;PLEK;PLA2G4A;GP1BA;SELP;THBD;FLNA;PRKCQ;TLR4
225	GO_Biological_Process_2023	Positive Regulation Of Multicellular Organismal Process (GO:0051240)	(84/387)	4.80072e-05	0.00100072	0	0	1.67933	16.6995	IL21;ITK;OXTR;NUMA1;SERPINE1;HTR2B;PIK3CD;TREM2;CLEC9A;GRPR;FGF2;ACTB;LOXL2;GJA1;RPS19;ACADL;DPF2;FFAR4;SOX9;CMKLR1;SS18;SMARCC1;PRKCH;IL4R;SYK;IL15;SLC11A1;FGG;IL18;NME2;PRKAB1;TGFBR1;TGFBR2;FGR;HADHA;IL1A;IRF4;IL1B;LCP1;PPIB;B4GALT5;CRB2;PTGER4;CEBPB;HDAC1;CXCR4;TNFRSF11A;OMA1;ADRB2;AGPAT2;MUC1;TERT;PDGFC;UCP2;PDPN;S100A13;GCNT2;SPP1;STAT6;CACNG1;ZBTB7B;STRA6;SMARCE1;WWTR1;XBP1;TGFB1;CARD9;CRTA…
226	GO_Biological_Process_2023	Neutrophil Mediated Immunity (GO:0002446)	(8/12)	5.03652e-05	0.00103284	0	0	12.0021	118.775	KMT2E;VAMP8;ADAM17;IL6;ANXA3;CARD9;STXBP2;IRAK4
227	GO_Biological_Process_2023	Cellular Component Assembly (GO:0022607)	(61/260)	5.07071e-05	0.00103284	0	0	1.85298	18.3249	DET1;CD40;WIPF1;CD3G;LAMC1;CD3E;ESPN;LIMD2;DPYSL3;CAPN3;KNTC1;SOX9;IKBKG;TEAD1;TEAD2;FGG;TEX12;PAWR;TRAF2;TRAF1;RHOA;CD2AP;TAPBP;SLC7A9;GEMIN5;LCP1;EZR;TP53;VAMP3;WAS;CAPG;AIF1;CORO1B;SYCE3;LIMA1;SLC9A3R1;ESPNL;SCIN;STK36;MICAL1;HAS3;HAS2;LPXN;NCKAP1L;HES5;FZD1;CD74;CREBBP;GSN;TGFB1;FANCA;FOXJ1;IRGM;OCLN;PARVG;STAG3;CAPZA1;IL2RB;FAS;TRIP13;CD247
228	GO_Biological_Process_2023	Antigen Processing And Presentation Of Peptide Antigen Via MHC Class I (GO:0002474)	(10/18)	5.15849e-05	0.00103284	0	0	7.50482	74.0897	CLEC4A;FCER1G;ERAP1;TAP2;TAP1;TAPBPL;CALR;IFI30;B2M;TAPBP
229	GO_Biological_Process_2023	Dendritic Cell Migration (GO:0036336)	(10/18)	5.15849e-05	0.00103284	0	0	7.50482	74.0897	CCR1;CXCR1;GPR183;CXCR2;CXCR4;CCR7;CCR6;ASB2;CCR5;CLU
230	GO_Biological_Process_2023	Negative Regulation Of Viral Entry Into Host Cell (GO:0046597)	(10/18)	5.15849e-05	0.00103284	0	0	7.50482	74.0897	IFITM3;LRRC15;CH25H;CIITA;IFITM1;GSN;IFITM2;TRIM5;TRIM31;PITX3
231	GO_Biological_Process_2023	Positive Regulation Of Interleukin-4 Production (GO:0032753)	(10/18)	5.15849e-05	0.00103284	0	0	7.50482	74.0897	CD86;CEBPB;FCER1G;SYK;IRF4;TNFSF4;NLRP3;PRKCQ;GATA3;HAVCR2
232	GO_Biological_Process_2023	Positive Regulation Of Macrophage Migration (GO:1905523)	(10/18)	5.15849e-05	0.00103284	0	0	7.50482	74.0897	P2RY12;CSF1R;P2RX4;CSF1;RARRES2;CXCL17;CCL3;TREM2;CMKLR1;MAPK3
233	GO_Biological_Process_2023	T-helper 17 Cell Lineage Commitment (GO:0072540)	(6/7)	5.26177e-05	0.00103284	0	0	35.9874	354.564	SOCS3;IL6;IRF4;STAT3;SLAMF6;LY9
234	GO_Biological_Process_2023	Cellular Response To Interleukin-2 (GO:0071352)	(6/7)	5.26177e-05	0.00103284	0	0	35.9874	354.564	STAT5A;IL2RA;IL2RB;STAT3;IL2RG;JAK3
235	GO_Biological_Process_2023	Growth Hormone Receptor Signaling Pathway Via JAK-STAT (GO:0060397)	(6/7)	5.26177e-05	0.00103284	0	0	35.9874	354.564	LYN;STAT5A;PTPN1;STAT3;STAT6;JAK3
236	GO_Biological_Process_2023	Immunological Synapse Formation (GO:0001771)	(6/7)	5.26177e-05	0.00103284	0	0	35.9874	354.564	CD6;CD81;PRF1;MSN;CCR7;CORO1A
237	GO_Biological_Process_2023	Interleukin-2-Mediated Signaling Pathway (GO:0038110)	(6/7)	5.26177e-05	0.00103284	0	0	35.9874	354.564	STAT5A;IL2RA;IL2RB;STAT3;IL2RG;JAK3
238	GO_Biological_Process_2023	Regulation Of Apoptotic Cell Clearance (GO:2000425)	(6/7)	5.26177e-05	0.00103284	0	0	35.9874	354.564	C3;C4B;C4A;CCL2;CD300LF;TGM2
239	GO_Biological_Process_2023	Regulation Of Lymphocyte Apoptotic Process (GO:0070228)	(6/7)	5.26177e-05	0.00103284	0	0	35.9874	354.564	LYN;CD274;LGALS3;BTK;CD3G;JAK3
240	GO_Biological_Process_2023	Cellular Response To Peptide (GO:1901653)	(20/56)	5.31345e-05	0.00103866	0	0	3.34174	32.8917	XBP1;VCAM1;ITGA4;RIPK2;PTPN22;TREM2;NOD1;ADRB2;NOD2;ICAM1;ZFP36L1;GJA1;CASP4;TIMELESS;TLR6;VIM;FCGR2B;TLR4;TP53;LGMN
241	GO_Biological_Process_2023	Regulation Of Innate Immune Response (GO:0045088)	(25/78)	5.36702e-05	0.00104479	0	0	2.8395	27.9198	CFH;PTPN22;TREM2;IFI35;SAMHD1;AURKB;RNF135;CASP8;DHX58;TRIM21;GBP5;PTPN1;PARP1;TREX1;ERAP1;PARP9;FGR;PLSCR1;MYO1C;IRF1;TLR8;PTPN6;FCGR2B;BIRC3;NFE2L2
242	GO_Biological_Process_2023	Dendritic Cell Chemotaxis (GO:0002407)	(9/15)	5.49402e-05	0.00106119	0	0	9.00368	88.3195	CCR1;CXCR1;GPR183;CXCR2;CXCR4;CCR7;CCR6;CCR5;CLU
243	GO_Biological_Process_2023	Regulation Of Cell Migration (GO:0030334)	(92/434)	5.49628e-05	0.00106119	0	0	1.63044	15.9928	RET;ITGB1;IFITM1;CSF1;TRADD;SERPINE1;TNC;PIK3CD;CIB1;FGF2;MYLK;ARHGAP4;CXCL16;ACTG1;CDH5;PLAU;FAM110C;TMSB4X;DPYSL3;CYP1B1;CTSH;EMILIN1;CPNE3;TMSB10;ARPIN;PDGFRA;ANXA1;MMP7;RHOC;RHOA;TGFBR1;CCNA2;FGR;F7;MMP14;ADAM17;IL1B;SPATA13;KIT;PECAM1;ADAM9;ITGA6;ENG;EPHA2;LRRC15;CSF1R;GRN;HDAC1;CXCR4;PRR5L;PRKX;AIF1;EGFR;PPM1F;WNT11;GPNMB;CCL7;CLEC7A;PODXL;PDGFC;NTF3;PDPN;GNA12;GCNT2;CCL3;FLNA;HAS2;SRGAP1;F…
244	GO_Biological_Process_2023	Mitotic Sister Chromatid Segregation (GO:0000070)	(32/111)	5.63814e-05	0.00108413	0	0	2.44068	23.8781	CDCA5;PINX1;CDCA8;KIF11;NSL1;CCNB1;DSN1;CHEK2;NUSAP1;FLNA;KNTC1;SPDL1;CEP55;DLGAP5;SPAG5;PLK1;SPICE1;KIF23;KIF22;KNSTRN;NDC80;RHOA;TPX2;KIF18A;KIF18B;ESPL1;KIFC1;CENPI;PRC1;CENPK;KIF2C;NCAPD3
245	GO_Biological_Process_2023	Positive Regulation Of Phospholipase C Activity (GO:0010863)	(15/36)	5.885e-05	0.00111342	0	0	4.29274	41.8135	CD86;P2RY12;ITK;PDGFRA;C5AR1;HTR2B;FGF2;SELE;EGFR;EDNRA;GNA15;P2RY6;KIT;S1PR4;PLCB2
246	GO_Biological_Process_2023	Receptor Signaling Pathway Via JAK-STAT (GO:0007259)	(15/36)	5.885e-05	0.00111342	0	0	4.29274	41.8135	IL21;STAT5A;IL15;STAT1;STAT2;STAT3;CSF2RB;TYK2;CSF2RA;MYO1C;CLCF1;STAT6;SOCS6;JAK3;IFNAR1
247	GO_Biological_Process_2023	Regulation Of Erythrocyte Differentiation (GO:0045646)	(15/36)	5.885e-05	0.00111342	0	0	4.29274	41.8135	LYN;SPI1;STAT1;STAT3;HMGB2;ARNT;ETS1;ZFP36L1;FAM210B;ZFP36;CDK6;MAFB;TAL1;NCKAP1L;HSPA1A
248	GO_Biological_Process_2023	Substrate Adhesion-Dependent Cell Spreading (GO:0034446)	(15/36)	5.885e-05	0.00111342	0	0	4.29274	41.8135	LAMA5;ITGA4;ITGB3;PXN;FN1;ILK;PARVA;LAMC1;RHOA;PARVG;LPXN;ITGB7;TEK;FERMT3;VAMP3
249	GO_Biological_Process_2023	Positive Regulation Of Cell-Cell Adhesion Mediated By Integrin (GO:0033634)	(5/5)	5.99289e-05	0.0011293	0	0	85685	833060	PODXL;PIEZO1;CD3E;CXCL13;SKAP1
250	GO_Biological_Process_2023	Wound Healing, Spreading Of Cells (GO:0044319)	(12/25)	6.08956e-05	0.00113555	0	0	5.54429	53.8148	ITGB1;CCNA2;ADAM17;LRG1;PDPN;FLNA;ITGA5;LCP1;PLET1;RHOC;RHOA;CD44
251	GO_Biological_Process_2023	Endothelial Cell Migration (GO:0043542)	(16/40)	6.0969e-05	0.00113555	0	0	4.00726	38.891	STAT1;TNFSF12;PXN;PRKX;EMP2;FSTL1;CORO1B;RHOA;LOXL2;CDH5;RAB13;CYP1B1;LPXN;MYH9;TNFRSF25;S100A9
252	GO_Biological_Process_2023	Regulation Of Viral Entry Into Host Cell (GO:0046596)	(17/44)	6.09836e-05	0.00113555	0	0	3.7853	36.736	IFITM3;LRRC15;CD74;CIITA;IFITM1;IFITM2;GSN;FURIN;TRIM6;CD4;TRIM5;TRIM25;P4HB;TRIM31;TRIM21;PITX3;TRIM34
253	GO_Biological_Process_2023	Negative Regulation Of Viral Process (GO:0048525)	(21/61)	6.49669e-05	0.00120496	0	0	3.15831	30.4513	IFITM3;IFITM1;IFITM2;STAT1;MX1;ISG15;ZC3HAV1;IFIT1;OASL;IFIH1;BST2;FAM111A;TRIM6;ZFP36;PLSCR1;SLPI;OAS2;TRIM14;TRIM31;TRIM21;PITX3
254	GO_Biological_Process_2023	Chemokine-Mediated Signaling Pathway (GO:0070098)	(20/57)	7.09269e-05	0.00131034	0	0	3.25123	31.0618	CCR1;LYN;CXCL6;CXCL9;CCL22;GPR35;CCL20;CIB1;CXCL1;CXCL13;CXCL3;CXCL2;CXCL10;CXCL11;CCL7;WNK1;CCL3;CCL2;CCL17;SH2B3
255	GO_Biological_Process_2023	Cellular Response To Low-Density Lipoprotein Particle Stimulus (GO:0071404)	(11/22)	7.74833e-05	0.00142421	0	0	6.00491	56.8392	ITGB1;FCER1G;SYK;CD81;ITGB2;TREM2;LCP1;TLR6;CD68;TLR4;MYD88
256	GO_Biological_Process_2023	Proteolysis (GO:0006508)	(73/330)	7.76951e-05	0.00142421	0	0	1.71853	16.262	RET;RNPEPL1;CPXM2;CTSZ;SPPL2A;CTSW;ECE1;PEPD;CTSS;CNDP1;CNDP2;LACTB;THBD;CAPN8;ADAMTS2;CASP7;CAPN9;CASP8;CTSL;PLAU;ADAMTS1;ANPEP;CASP4;CAPN2;CASP1;CTSH;OLR1;CAPN3;CASP2;CAPN1;CTSE;TPSAB1;GGT1;CTSD;ADAMTS9;CTSC;CTSB;ADAMTS7;SRGN;CELA2A;MMP7;MMP2;PRSS57;MMP8;MMP9;ADAM19;F7;MMP14;ADAM17;NPEPL1;MMP19;CFH;HM13;CXCR4;FURIN;AEBP1;DPP3;APH1A;ADAMTS14;UBD;NAALAD2;CTSA;NAPSA;ST14;ECEL1;ERAP1;GZMB;FAM111A;X…
257	GO_Biological_Process_2023	Interferon-Mediated Signaling Pathway (GO:0140888)	(18/49)	8.13975e-05	0.00148055	0	0	3.49122	32.8739	IFITM3;IFITM1;SP100;IFITM2;IFNGR1;IL10RB;STAT1;IFNGR2;STAT2;TYK2;HCK;TBK1;IFI27;OAS2;IRF1;IKBKE;MYD88;IFNAR1
258	GO_Biological_Process_2023	Negative Regulation Of T Cell Activation (GO:0050868)	(18/49)	8.13975e-05	0.00148055	0	0	3.49122	32.8739	CD86;CD274;CEBPB;SDC4;CD80;PLA2G2A;LAPTM5;PTPN22;LAX1;LILRB4;SPN;LGALS3;GPNMB;NCKAP1L;TNFAIP8L2;FCGR2B;JAK3;HAVCR2
259	GO_Biological_Process_2023	Mitotic Nuclear Division (GO:0140014)	(17/45)	8.50199e-05	0.00154049	0	0	3.6499	34.2091	SPAG5;UBE2C;NDE1;PLK1;KLHDC8B;KNSTRN;NSL1;NDC80;DSN1;KIF18A;KIF18B;ESPL1;CENPI;KIFC1;CENPK;NUSAP1;KNTC1
260	GO_Biological_Process_2023	Positive Regulation Of Endothelial Cell Migration (GO:0010595)	(26/85)	9.29309e-05	0.00167476	0	0	2.65277	24.6274	CD40;GRN;SPARC;ITGB3;HSPB1;PIK3CD;GATA3;ETS1;FGF2;RRAS;TMSB4X;ZC3H12A;ATOH8;PLCG1;STAT5A;ANGPT4;TGFB1;ANXA3;SMOC2;ADAM17;P2RX4;FGF18;CALR;TEK;RIN2;LGMN
261	GO_Biological_Process_2023	Response To Organic Cyclic Compound (GO:0014070)	(20/58)	9.3811e-05	0.00167476	0	0	3.16548	29.3574	ATF1;ANXA1;TP53I13;TGFB1;ABCB4;SLC1A1;STAT3;IL18;CLU;KYNU;IL1B;CCL3;SPP1;CYP1A1;CYP1B1;CCL2;PMAIP1;CTNNB1;DRD3;TLR3
262	GO_Biological_Process_2023	Cellular Response To Lectin (GO:1990858)	(10/19)	9.49184e-05	0.00167476	0	0	6.67056	61.786	LYN;CREBBP;TYROBP;SYK;KLRC3;CLEC7A;TRAF6;PLCG2;KLRD1;PAK2
263	GO_Biological_Process_2023	Leukocyte Adhesion To Vascular Endothelial Cell (GO:0061756)	(10/19)	9.49184e-05	0.00167476	0	0	6.67056	61.786	CX3CR1;ITGB1;SELP;SPN;VCAM1;LRG1;ITGA4;SELL;ITGB7;SELE
264	GO_Biological_Process_2023	Regulation Of Acute Inflammatory Response (GO:0002673)	(10/19)	9.49184e-05	0.00167476	0	0	6.67056	61.786	IL4;IL6;OSM;NLRP3;FFAR2;OSMR;IL6ST;DNASE1L3;KLKB1;PTGES
265	GO_Biological_Process_2023	Regulation Of Neuroinflammatory Response (GO:0150077)	(10/19)	9.49184e-05	0.00167476	0	0	6.67056	61.786	IL4;IL6;IL1B;IL18;PLCG2;TREM2;MMP8;PTGS2;TNFRSF1B;MMP9
266	GO_Biological_Process_2023	Stimulatory C-type Lectin Receptor Signaling Pathway (GO:0002223)	(10/19)	9.49184e-05	0.00167476	0	0	6.67056	61.786	LYN;CREBBP;TYROBP;SYK;KLRC3;CLEC7A;TRAF6;PLCG2;KLRD1;PAK2
267	GO_Biological_Process_2023	Acute Inflammatory Response (GO:0002526)	(12/26)	9.83892e-05	0.00171224	0	0	5.14797	47.4981	SIGIRR;IL22;CEBPB;IL6;PLSCR1;VNN1;CD6;TNFSF4;HP;ANO6;IL6R;MYLK3
268	GO_Biological_Process_2023	T-helper Cell Lineage Commitment (GO:0002295)	(7/10)	9.84965e-05	0.00171224	0	0	13.9984	129.142	SPN;SOCS3;IL6;IRF4;STAT3;SLAMF6;LY9
269	GO_Biological_Process_2023	Negative Regulation Of B Cell Proliferation (GO:0030889)	(7/10)	9.84965e-05	0.00171224	0	0	13.9984	129.142	LYN;TYROBP;TNFRSF13B;CD300A;CTLA4;MNDA;FCGR2B
270	GO_Biological_Process_2023	Positive Regulation Of B Cell Differentiation (GO:0045579)	(7/10)	9.84965e-05	0.00171224	0	0	13.9984	129.142	MMP14;XBP1;SPI1;SYK;INPP5D;CD27;NCKAP1L
271	GO_Biological_Process_2023	Positive Regulation Of Leukocyte Chemotaxis (GO:0002690)	(19/54)	0.000102358	0.00177283	0	0	3.2644	29.9901	CCR1;CSF1R;CSF1;RARRES2;SERPINE1;CXCL17;ANO6;AIF1;PGF;F7;CXCL10;IL6;CCR7;CCR6;CALR;IL6R;CMKLR1;MAPK3;LGMN
272	GO_Biological_Process_2023	Innate Immune Response-Activating Signaling Pathway (GO:0002758)	(9/16)	0.000109591	0.00188424	0	0	7.71699	70.3693	PYCARD;HCK;CASP1;NLRP3;NOD1;NLRC4;NOD2;MEFV;CLEC4E
273	GO_Biological_Process_2023	Regulation Of B Cell Receptor Signaling Pathway (GO:0050855)	(9/16)	0.000109591	0.00188424	0	0	7.71699	70.3693	LYN;UXT;PRKCH;CD300A;CD81;LPXN;PTPN22;FCGR2B;CD22
274	GO_Biological_Process_2023	Regulation Of Interferon-Beta Production (GO:0032648)	(18/50)	0.000110293	0.00188942	0	0	3.38192	30.8173	RIPK2;ISG15;IFIH1;PYCARD;RNF135;TBK1;IRF3;OAS2;IRF1;IRF7;TLR9;TLR8;IRF5;TLR7;TRIM65;TLR4;TLR3;TLR2
275	GO_Biological_Process_2023	Immunoglobulin Mediated Immune Response (GO:0016064)	(13/30)	0.000112746	0.00191749	0	0	4.5936	41.7576	CD74;FCER1G;CD81;CARD9;CSF2RB;CD19;IL2RB;IL21R;FCER1A;CD27;TLR8;FCGR2B;GAPT
276	GO_Biological_Process_2023	Negative Regulation Of Peptidyl-Tyrosine Phosphorylation (GO:0050732)	(13/30)	0.000112746	0.00191749	0	0	4.5936	41.7576	CD300A;MVP;PRKCD;PARP14;SAMSN1;LILRB4;SOCS3;SOCS1;PTPRC;HYAL2;NTF3;PTPN6;SH2B3
277	GO_Biological_Process_2023	Intrinsic Apoptotic Signaling Pathway (GO:0097193)	(30/105)	0.000113452	0.00191877	0	0	2.40904	21.884	PPP1R15A;CEBPB;BCL2A1;DIABLO;ATP2A3;BRCA1;CRIP1;PPM1F;PYCARD;HINT1;CHEK2;CASP4;CYP1B1;PMAIP1;CASP2;BAK1;IKBKE;MCL1;APAF1;PRKCD;CIDEB;TNFRSF10B;TRAF2;TNFRSF1B;ERN1;DDIT3;BCL2;TP53;ATF4;EPHA2
278	GO_Biological_Process_2023	Endolysosomal Toll-Like Receptor Signaling Pathway (GO:0140894)	(8/13)	0.00011445	0.00191877	0	0	9.60112	87.1338	SCARA3;UNC93B1;TNIP2;TLR8;TLR7;IRAK4;PIK3AP1;MYD88
279	GO_Biological_Process_2023	Positive Regulation Of Leukocyte Degranulation (GO:0043302)	(8/13)	0.00011445	0.00191877	0	0	9.60112	87.1338	FGR;IL4;ITGAM;SYK;LAMP1;ITGB2;GAB2;CD177
280	GO_Biological_Process_2023	Positive Regulation Of Type 2 Immune Response (GO:0002830)	(8/13)	0.00011445	0.00191877	0	0	9.60112	87.1338	CD86;IL4;IL6;CD81;TNFSF4;IL18;NLRP3;NOD2
281	GO_Biological_Process_2023	Establishment Of Mitotic Spindle Localization (GO:0040001)	(14/34)	0.000120726	0.00200968	0	0	4.20565	37.9433	ITGB1;NUMA1;DYNLT1;NDE1;PLK1;CENPA;NDC80;GJA1;ESPL1;SAPCD2;NUSAP1;SPDL1;CDK5RAP2;MAD2L1
282	GO_Biological_Process_2023	Negative Regulation Of Interleukin-6 Production (GO:0032715)	(14/34)	0.000120726	0.00200968	0	0	4.20565	37.9433	CD84;C5AR2;FOXJ1;PTPN22;NMBR;LILRB4;NLRP12;ELF4;ZC3H12A;TLR9;NCKAP1L;PTPN6;TLR4;SLAMF1
283	GO_Biological_Process_2023	Microtubule Cytoskeleton Organization Involved In Mitosis (GO:1902850)	(20/59)	0.000122992	0.00204019	0	0	3.08414	27.7677	NEK6;PLK1;CDCA8;TTK;KIF11;WDR62;AURKB;NDC80;FAM110A;CCNB1;ESPL1;NUF2;NUSAP1;CDK1;TACC3;RCC1;BIRC5;MAP4;DLGAP5;SPC25
284	GO_Biological_Process_2023	Immune Response-Activating Cell Surface Receptor Signaling Pathway (GO:0002429)	(11/23)	0.000129325	0.00211546	0	0	5.50418	49.2799	LYN;NCR3;FCER1G;C5AR2;CD19;C5AR1;C3AR1;SLA2;LAX1;SPG21;CMKLR1
285	GO_Biological_Process_2023	Negative Regulation Of Lymphocyte Activation (GO:0051250)	(11/23)	0.000129325	0.00211546	0	0	5.50418	49.2799	LGALS3;GPNMB;LST1;LAPTM5;FOXJ1;PTPN22;TNFAIP8L2;FCGR2B;LAX1;SAMSN1;JAK3
286	GO_Biological_Process_2023	Regulation Of T Cell Migration (GO:2000404)	(11/23)	0.000129325	0.00211546	0	0	5.50418	49.2799	PYCARD;SPN;CXCL10;LRCH1;CCL20;DOCK8;APOD;TNFRSF14;CCR6;AIF1;RHOA
287	GO_Biological_Process_2023	Regulation Of Interleukin-4 Production (GO:0032673)	(11/23)	0.000129325	0.00211546	0	0	5.50418	49.2799	CD86;CEBPB;FCER1G;SYK;IRF4;DDIT3;TNFSF4;NLRP3;PRKCQ;GATA3;HAVCR2
288	GO_Biological_Process_2023	Positive Regulation Of Protein Modification Process (GO:0031401)	(53/225)	0.000136677	0.00222798	0	0	1.86035	16.5532	CD40;SUV39H1;ITGB3;ILK;CIB1;TREM2;FGF2;CDH5;PTBP1;CCND1;SOX9;PRKCD;PLAUR;PPP2R5A;MMP9;MOB3B;PGF;MOB3A;CCNA2;MOB3C;ADAM17;FAM161A;IL1B;ERP29;PECAM1;BIRC5;WDFY2;ENG;CSF1R;CDCA2;RALB;CDCA8;STK4;EGFR;AURKB;C3;GPNMB;RIPK1;FGF23;MAPK3;LYN;CD74;TGFB1;RARRES2;MT3;IRGM;FGF17;MOB1A;BMP2;CD4;FGF18;FAS;TEK
289	GO_Biological_Process_2023	Positive Regulation Of Cysteine-Type Endopeptidase Activity (GO:2001056)	(21/64)	0.000142619	0.00231682	0	0	2.93745	26.0121	APAF1;SYK;RIPK2;CARD9;CIDEB;NOD1;BCL10;NLRC4;MEFV;PPM1F;PYCARD;REST;CASP8;CLEC7A;MYC;CASP1;NLRP3;PMAIP1;BAK1;CTSD;LGMN
290	GO_Biological_Process_2023	Activation Of Phospholipase C Activity (GO:0007202)	(12/27)	0.000154102	0.00249476	0	0	4.80449	42.1733	CD86;P2RY12;ITK;EDNRA;GNA15;P2RY6;C5AR1;HTR2B;S1PR4;SELE;PLCB2;EGFR
291	GO_Biological_Process_2023	Positive Regulation Of Epithelial To Mesenchymal Transition (GO:0010718)	(17/47)	0.000159038	0.00256585	0	0	3.40617	29.7916	CRB2;TCF7L2;WWTR1;TGFB1;EMP2;TGFBR1;LOXL2;TGFBR2;COL1A1;BMP2;IL6;LRG1;IL1B;PDPN;GCNT2;CTNNB1;EZH2
292	GO_Biological_Process_2023	Negative Regulation Of Viral Life Cycle (GO:1903901)	(10/20)	0.000165496	0.00265188	0	0	6.00315	52.2668	IFITM3;BST2;LRRC15;CIITA;IFITM1;GSN;IFITM2;TRIM5;TRIM31;PITX3
293	GO_Biological_Process_2023	Positive Regulation Of Leukocyte Activation (GO:0002696)	(10/20)	0.000165496	0.00265188	0	0	6.00315	52.2668	CEBPA;CLEC4D;CLEC7A;TNIP2;SPACA3;CD226;TLR6;IRGM;TLR4;CRLF2
294	GO_Biological_Process_2023	Positive Regulation Of Leukocyte Migration (GO:0002687)	(13/31)	0.000168839	0.00267812	0	0	4.33815	37.6836	CSF1;TNFRSF18;AIF1;LYVE1;FUT4;ICAM1;IL4;LGALS3;F7;IL6;FUT7;NCKAP1L;IL6R
295	GO_Biological_Process_2023	Receptor Signaling Pathway Via STAT (GO:0097696)	(13/31)	0.000168839	0.00267812	0	0	4.33815	37.6836	STAT5A;STAT1;STAT2;STAT3;CSF2RB;TYK2;CSF2RA;MYO1C;CLCF1;STAT6;SOCS6;JAK3;IFNAR1
296	GO_Biological_Process_2023	Regulation Of Response To Biotic Stimulus (GO:0002831)	(13/31)	0.000168839	0.00267812	0	0	4.33815	37.6836	ERAP1;PTPN22;TREM2;SAMHD1;RNF135;FGR;CASP8;TRIM5;IRF1;DHX58;FCGR2B;BIRC3;NFE2L2
297	GO_Biological_Process_2023	Release Of Sequestered Calcium Ion Into Cytosol (GO:0051209)	(15/39)	0.000174012	0.0027509	0	0	3.75549	32.509	HTR2B;ITPR2;GP1BA;CLU;FGF2;SLC8B1;PLCB3;PTPRC;LCK;PLCG2;FLNA;PLCE1;CCR7;PLCG1;PLCB2
298	GO_Biological_Process_2023	Establishment Of Spindle Orientation (GO:0051294)	(14/35)	0.000174849	0.0027549	0	0	4.00515	34.6509	ITGB1;NUMA1;DYNLT1;NDE1;PLK1;CENPA;NDC80;GJA1;SAPCD2;MAP4;SPDL1;CDK5RAP2;LLGL2;MAD2L1
299	GO_Biological_Process_2023	T-helper 17 Cell Differentiation (GO:0072539)	(6/8)	0.000184768	0.0028633	0	0	17.9926	154.672	SOCS3;IL6;IRF4;STAT3;SLAMF6;LY9
300	GO_Biological_Process_2023	Positive Regulation Of Adaptive Immune Response (GO:0002821)	(6/8)	0.000184768	0.0028633	0	0	17.9926	154.672	PYCARD;SASH3;CD81;EIF2AK4;IL6ST;SKAP1
301	GO_Biological_Process_2023	Positive Regulation Of Membrane Invagination (GO:1905155)	(6/8)	0.000184768	0.0028633	0	0	17.9926	154.672	C3;UXT;RAB31;PLCG2;NCKAP1L;TREM2
302	GO_Biological_Process_2023	Regulation Of Dendritic Cell Antigen Processing And Presentation (GO:0002604)	(6/8)	0.000184768	0.0028633	0	0	17.9926	154.672	SLC11A1;CCR7;NOD1;NOD2;CD68;FCGR2B
303	GO_Biological_Process_2023	Synapse Pruning (GO:0098883)	(6/8)	0.000184768	0.0028633	0	0	17.9926	154.672	C1QB;C3;CX3CR1;ITGAM;TREM2;C1QC
304	GO_Biological_Process_2023	Negative Regulation Of Extrinsic Apoptotic Signaling Pathway (GO:2001237)	(22/70)	0.000203077	0.00311943	0	0	2.75694	23.4393	TCF7L2;GPX1;SERPINE1;FGG;AKR1B1;BRCA1;TGFBR1;RELA;ICAM1;BMP5;IL4;LGALS3;IL1A;TERT;IL1B;TMBIM1;BCL2;HMOX1;ITGA6;RIPK1;MCL1;HSPA1A
305	GO_Biological_Process_2023	Leukocyte Tethering Or Rolling (GO:0050901)	(9/17)	0.000203283	0.00311943	0	0	6.75197	57.3979	CX3CR1;ITGB1;SELP;SPN;VCAM1;ITGA4;SELL;ITGB7;SELE
306	GO_Biological_Process_2023	Positive Regulation Of Macrophage Activation (GO:0043032)	(9/17)	0.000203283	0.00311943	0	0	6.75197	57.3979	UXT;CEBPA;TNIP2;SPACA3;TREM2;TLR6;MMP8;IRGM;TLR4
307	GO_Biological_Process_2023	Negative Regulation Of Antigen Receptor-Mediated Signaling Pathway (GO:0050858)	(11/24)	0.000207952	0.00318072	0	0	5.08048	43.0734	LGALS3;CD300A;LAPTM5;LPXN;PTPN22;UBASH3A;SLA2;EZR;FCGR2B;LILRB4;CD22
308	GO_Biological_Process_2023	Myeloid Cell Differentiation (GO:0030099)	(19/57)	0.000231398	0.00352121	0	0	3.00615	25.1656	KMT2E;LYN;IL11;CEBPA;CEBPB;SPI1;CEBPE;PRKX;IKZF1;SLC1A5;RUNX1;RPS14;MAF;RPS19;RACGAP1;TAL1;KIT;HCLS1;EVI2B
309	GO_Biological_Process_2023	Centromere Complex Assembly (GO:0034508)	(8/14)	0.000233467	0.00352121	0	0	8.00047	66.9037	CENPT;CENPF;CENPW;MIS18A;NPC1;CENPI;HJURP;DLGAP5
310	GO_Biological_Process_2023	Hyaluronan Metabolic Process (GO:0030212)	(8/14)	0.000233467	0.00352121	0	0	8.00047	66.9037	TGFB1;TNFAIP6;HYAL2;IL1B;HAS3;HAS2;FGF2;CD44
311	GO_Biological_Process_2023	Regulation Of Superoxide Anion Generation (GO:0032928)	(8/14)	0.000233467	0.00352121	0	0	8.00047	66.9037	ITGAM;TGFB1;TYROBP;SYK;CLEC7A;ITGB2;PRKCD;CD177
312	GO_Biological_Process_2023	Pyroptosis (GO:0070269)	(12/28)	0.000234698	0.00352121	0	0	4.50395	37.6404	PYCARD;GSDMD;CASP8;IFI27;CASP4;CASP1;NLRP3;GZMB;TREM2;NLRC4;MEFV;TRIM21
313	GO_Biological_Process_2023	Regulation Of Bone Resorption (GO:0045124)	(12/28)	0.000234698	0.00352121	0	0	4.50395	37.6404	P2RX7;CSF1R;CALCA;SIGLEC15;IL6;SYK;ITGB3;INPP5D;SPP1;SLC4A2;TNFRSF11A;GPR137B
314	GO_Biological_Process_2023	Double-Strand Break Repair Via Break-Induced Replication (GO:0000727)	(7/11)	0.000237242	0.00353686	0	0	10.4982	87.6222	MCM7;GINS4;MCM3;MCM4;MCM5;MCM6;MCM2
315	GO_Biological_Process_2023	Regulation Of CD4-positive, Alpha-Beta T Cell Differentiation (GO:0043370)	(7/11)	0.000237242	0.00353686	0	0	10.4982	87.6222	SOCS1;IRF4;TNFSF4;NCKAP1L;ZBTB7B;RUNX3;RUNX1
316	GO_Biological_Process_2023	Positive Regulation Of Myeloid Leukocyte Differentiation (GO:0002763)	(15/40)	0.000241837	0.00359399	0	0	3.60506	30.0202	CCR1;CD74;CSF1;LIF;TNFRSF11A;ZFP36L1;RUNX1;CD4;CASP8;FES;TRAF6;HCLS1;RIPK1;EVI2B;IL17A
317	GO_Biological_Process_2023	NIK/NF-kappaB Signaling (GO:0038061)	(13/32)	0.000247299	0.0036636	0	0	4.10958	34.1297	CREBBP;TNFRSF10B;TRAF2;RELA;NFKB1;NFKB2;NFKBIA;TRAF6;CHI3L1;TAB2;TLR6;TLR3;BIRC3
318	GO_Biological_Process_2023	Negative Regulation Of Sequestering Of Calcium Ion (GO:0051283)	(14/36)	0.000248667	0.00367232	0	0	3.82287	31.7275	HTR2B;ITPR2;GP1BA;CLU;FGF2;PLCB3;PTPRC;LCK;PLCG2;FLNA;PLCE1;CCR7;PLCG1;PLCB2
319	GO_Biological_Process_2023	Mitotic Spindle Organization (GO:0007052)	(25/85)	0.00024965	0.00367532	0	0	2.50719	20.7983	CDCA8;TTK;KIF11;WDR62;AURKB;AURKA;FAM110A;CCNB1;CHEK2;NUF2;RCC1;FLNA;MAP4;DLGAP5;NEK6;PLK1;SPICE1;KIF23;RHOA;NDC80;TPX2;KIFC1;PRC1;BIRC5;SPC25
320	GO_Biological_Process_2023	Negative Regulation Of Viral Genome Replication (GO:0045071)	(18/53)	0.000257605	0.00378061	0	0	3.0915	25.5484	IFITM3;IFITM1;IFITM2;MX1;HMGA2;ISG15;ZC3HAV1;IFIT1;OASL;IFIH1;BST2;FAM111A;TRIM6;PLSCR1;SLPI;OAS2;MORC2;APOBEC3B
321	GO_Biological_Process_2023	Protein Phosphorylation (GO:0006468)	(100/500)	0.000268345	0.003926	0	0	1.51439	12.4532	GMFG;MYLK3;LIPE;STK10;PPP4R1;TBK1;EFEMP1;CHEK2;RPS6KA1;PIM1;NEK2;PDGFRA;PRKCH;IGFBP3;PRKCD;VRK1;VRK2;PRKAB1;RUNX3;ERN1;MELK;MAPKAPK3;CCNE1;MAPKAPK2;BTK;TSSK6;PRKCQ;TSSK2;BLK;CSF1R;CDCA8;CSF2RB;STK4;CSF2RA;NUAK2;STK36;STK38;STK38L;RIPK1;CLSPN;LYN;PLK4;TGFB1;NEK6;PLK1;EIF2AK4;GDF6;BMP2;CDK6;CDK4;WNK1;FES;CDK2;CDK1;MAP3K11;LRRK1;PIK3CD;ILK;EEF2K;PBK;PRKG2;IKBKE;JAK3;MAP4K1;RIPK3;SYK;MASTL;TGFBR1;TGF…
322	GO_Biological_Process_2023	Negative Regulation Of Multicellular Organismal Process (GO:0051241)	(53/231)	0.000275323	0.00400575	0	0	1.79701	14.7311	SPI1;PCTP;TREM2;LOXL2;GJA1;TIFAB;RPS19;ARHGDIB;FFAR4;EMILIN1;SOX9;TIMP1;SRGN;PARP1;IFNGR1;IL15;SLC11A1;TFE3;WNT9B;KREMEN2;CLEC4A;PROCR;ADAM17;DDIT3;IL1B;TLR4;ATF4;PTGER4;REG3A;GRN;HDAC1;LAMA4;TACSTD2;GATA3;REG3G;EGFR;RAB11FIP1;WNT11;GPNMB;CHSY1;SLAMF8;GDF15;NR1H3;TRPV3;APOC3;BMP5;MAD2L2;IL4;NLRP12;BMP2;CALR;FCGR2B;IL18R1
323	GO_Biological_Process_2023	Positive Regulation Of Natural Killer Cell Mediated Cytotoxicity (GO:0045954)	(10/21)	0.000275496	0.00400575	0	0	5.45709	44.7315	IL21;NCR3;KLRK1;LAMP1;KLRC3;CRTAM;CD226;KLRD1;SLAMF6;PVR
324	GO_Biological_Process_2023	External Encapsulating Structure Organization (GO:0045229)	(30/110)	0.000279525	0.00405183	0	0	2.25781	18.4743	COL15A1;COL16A1;COL13A1;FURIN;TGM1;ADAMTS14;ADAMTS2;ADAMTS1;ADAMTSL4;ADAMTS9;TGM3;ADAMTS7;POSTN;MMP7;MMP2;MMP8;MMP9;COL1A1;SMOC2;MMP14;COL3A1;CCDC80;MMP13;SPINT1;COL4A1;COL5A3;COL7A1;MMP19;TGFBI;MATN3
325	GO_Biological_Process_2023	Intrinsic Apoptotic Signaling Pathway In Response To DNA Damage (GO:0008630)	(17/49)	0.000283963	0.00409098	0	0	3.19291	26.0755	BCL2A1;RPS27L;CIDEB;AEN;BRCA1;TNFRSF1B;CRIP1;PYCARD;CHEK2;BCL3;BCL2;CASP2;BAK1;IKBKE;TP53;EPHA2;MCL1
326	GO_Biological_Process_2023	Positive Regulation Of miRNA Metabolic Process (GO:2000630)	(17/49)	0.000283963	0.00409098	0	0	3.19291	26.0755	SREBF1;SPI1;TGFB1;STAT3;GATA3;ETS1;FGF2;EGFR;RELA;NFKB1;FOSL1;TERT;MYC;ZC3H12A;ATOH8;TEAD1;TP53
327	GO_Biological_Process_2023	Peptidyl-Tyrosine Phosphorylation (GO:0018108)	(21/67)	0.000292876	0.00420653	0	0	2.7454	22.3359	IL21;BLK;LYN;PDGFRA;CSF1R;SYK;IL15;EGFR;FGR;IL4;HCK;ZAP70;EFEMP1;LCK;ABI3;FES;BTK;PTPN6;TEK;JAK3;MAPK3
328	GO_Biological_Process_2023	Positive Regulation Of MAP Kinase Activity (GO:0043406)	(26/91)	0.000315182	0.00449458	0	0	2.40705	19.4065	CD40;HTR2B;NOD2;TNFRSF11A;FGF2;EGFR;PIK3R6;PIK3R5;NTF3;PDGFC;RPS3;PTPN1;TGFB1;TRAF2;ERN1;IL1B;TRAF6;KIT;FGF18;ERP29;TLR9;ADAM9;TLR6;TLR4;MAP3K11;EZH2
329	GO_Biological_Process_2023	Lymphocyte Migration Into Lymphoid Organs (GO:0097021)	(5/6)	0.000316748	0.00449458	0	0	29.979	241.553	RET;FUT7;WNK1;CRTAM;FUT4
330	GO_Biological_Process_2023	Nucleotide-Binding Oligomerization Domain Containing 2 Signaling Pathway (GO:0070431)	(5/6)	0.000316748	0.00449458	0	0	29.979	241.553	RIPK2;OTULIN;NOD2;IRGM;RELA
331	GO_Biological_Process_2023	Regulation Of Microglial Cell Migration (GO:1904139)	(5/6)	0.000316748	0.00449458	0	0	29.979	241.553	CX3CR1;P2RY12;P2RX4;CSF1;TREM2
332	GO_Biological_Process_2023	DNA Metabolic Process (GO:0006259)	(63/288)	0.000319462	0.00451948	0	0	1.6912	13.6123	TOP2A;DCLRE1C;MCM7;STON1;HMGB2;MCM10;BRCA1;BACH1;KPNA2;POLE;RFC5;WDHD1;PARP3;RFC3;PARP1;LIG1;PARP2;RFC2;USP3;DNTT;RAD51D;TIMELESS;MCM3;MCM4;RBMS1;DNASE2;MCM5;MCM6;DNASE1L3;DNASE1L1;MCM2;PRIM2;RTEL1;SP100;SAMHD1;UNG;RECQL4;RAD51AP1;NT5E;CDC45;TERT;NTHL1;POLD1;RPS3;BARD1;POLQ;TCF7L2;GADD45A;MGMT;TREX1;FANCA;DONSON;RPA2;RAD52;FAM111A;POLA2;RAD51;TDP1;UBE2T;POLE2;CDK2;CDK1;RAD9B
333	GO_Biological_Process_2023	Positive Regulation Of T Cell Migration (GO:2000406)	(11/25)	0.000323497	0.00456285	0	0	4.71732	37.9099	PYCARD;SPN;CXCL10;ADAM17;CCL20;WNK1;DOCK8;TNFRSF14;CXCL13;AIF1;RHOA
334	GO_Biological_Process_2023	Establishment Of Mitotic Spindle Orientation (GO:0000132)	(12/29)	0.000348494	0.00487168	0	0	4.23876	33.7485	ITGB1;GJA1;NUMA1;DYNLT1;SAPCD2;NDE1;PLK1;SPDL1;CENPA;NDC80;CDK5RAP2;MAD2L1
335	GO_Biological_Process_2023	Heterotypic Cell-Cell Adhesion (GO:0034113)	(12/29)	0.000348494	0.00487168	0	0	4.23876	33.7485	ITGB1;CD2;VCAM1;ITGA4;ITGAD;ITGB3;ITGB2;NINJ1;ITGB7;PARVA;ITGA5;DSC2
336	GO_Biological_Process_2023	Response To Interferon-Beta (GO:0035456)	(12/29)	0.000348494	0.00487168	0	0	4.23876	33.7485	IFITM3;BST2;IFITM1;TRIM6;PLSCR1;IFITM2;STAT1;IRF1;MNDA;IKBKE;IRGM;IFNAR1
337	GO_Biological_Process_2023	Positive Regulation Of Cytokine Production Involved In Immune Response (GO:0002720)	(13/33)	0.000354918	0.0049331	0	0	3.90388	31.0109	LAPTM5;TRAF2;NOD2;TRIM6;CLEC7A;TNFSF4;TRAF6;KIT;PLCG2;FFAR2;TNFRSF14;CD226;IRF5
338	GO_Biological_Process_2023	Neutrophil Activation (GO:0042119)	(9/18)	0.000354982	0.0049331	0	0	6.0014	47.6718	KMT2E;CXCL6;FCER1G;TYROBP;SYK;IL15;PRKCD;CXCR2;DNASE1L3
339	GO_Biological_Process_2023	Cellular Response To Organic Substance (GO:0071310)	(24/82)	0.000356637	0.00494152	0	0	2.48932	19.7622	CSF1R;CSF3;OXTR;TGFB1;SYK;SLC1A1;STAT3;IL18;CXCR4;TREM2;RHOA;NLRP12;IL1B;TRAF6;DPYSL3;CASP1;FFAR4;CCL3;PLCG2;CYP1A1;CYP1B1;HCLS1;CCL2;CCR7
340	GO_Biological_Process_2023	Circulatory System Development (GO:0072359)	(34/132)	0.000370178	0.0051141	0	0	2.0896	16.5111	CRB2;NXN;ECE1;LDB3;CACNA1C;SRI;CRIP1;PDLIM1;CDH5;AKAP13;GJA1;ADAP2;CASP8;PDLIM2;PLCE1;SOX9;PDLIM5;PDLIM4;STRA6;TGFB1;SLC2A10;SLC2A12;FN1;TGFBR1;TGFBR2;BMP2;COL3A1;MTHFD1;TH;APLNR;ALPK3;TAB2;TEK;FBN1
341	GO_Biological_Process_2023	Regulation Of miRNA Transcription (GO:1902893)	(19/59)	0.00038176	0.00524335	0	0	2.85551	22.4749	SREBF1;SPI1;TGFB1;STAT3;GATA3;ETS1;FGF2;LILRB4;EGFR;RELA;FOSL1;REST;TERT;MYC;ATOH8;SOX9;PPARA;TEAD1;TP53
342	GO_Biological_Process_2023	Regulation Of Type I Interferon Production (GO:0032479)	(19/59)	0.00038176	0.00524335	0	0	2.85551	22.4749	TRAF3IP3;TICAM2;DDX56;PTPN22;IRGM;TBK1;RNF125;TYROBP;IRF3;IRF1;DHX58;G3BP1;IRF7;IRF8;IRF5;CD14;IKBKE;TRIM21;MYD88
343	GO_Biological_Process_2023	Antiviral Innate Immune Response (GO:0140374)	(16/46)	0.000411649	0.0056211	0	0	3.20468	24.9816	USP44;MX1;NMBR;ZDHHC11;IFIT1;IFIT3;IFIT2;IFIH1;RNF135;CXCL10;TRIM6;TBK1;TRAF6;DHX58;TRIM25;TRIM31
344	GO_Biological_Process_2023	Response To Hydrogen Peroxide (GO:0042542)	(16/46)	0.000411649	0.0056211	0	0	3.20468	24.9816	ANXA1;GPX1;RIPK3;PRKCD;HP;CLU;RELA;AQP1;IL6;RPS3;CYP1B1;HMOX1;ADAM9;RIPK1;ECT2;NFE2L2
345	GO_Biological_Process_2023	Defense Response To Protozoan (GO:0042832)	(8/15)	0.000437498	0.00591234	0	0	6.85714	53.0361	CD40;CLEC7A;IRF4;SLC11A1;NKG7;GBP2;GBP4;MYD88
346	GO_Biological_Process_2023	Positive Regulation Of Cell Activation (GO:0050867)	(8/15)	0.000437498	0.00591234	0	0	6.85714	53.0361	SELP;SOX15;PLEK;RPS6KA1;PLA2G4A;FLNA;GP1BA;TLR4
347	GO_Biological_Process_2023	Regulation Of Monocyte Differentiation (GO:0045655)	(8/15)	0.000437498	0.00591234	0	0	6.85714	53.0361	CD74;CD4;CDK6;CSF1;FES;MYC;IRF7;ZFP36L1
348	GO_Biological_Process_2023	Fc Receptor Mediated Stimulatory Signaling Pathway (GO:0002431)	(10/22)	0.000440508	0.00591234	0	0	5.00204	38.6537	LYN;FGR;HCK;FCER1G;SYK;PRKCD;FCGR2B;VAV1;VAV2;MYO1G
349	GO_Biological_Process_2023	Dendritic Cell Differentiation (GO:0097028)	(10/22)	0.000440508	0.00591234	0	0	5.00204	38.6537	LYN;IL4;BATF3;UBD;IRF8;TREM2;CCR7;CLU;BATF;TGFBR2
350	GO_Biological_Process_2023	Membrane Protein Ectodomain Proteolysis (GO:0006509)	(10/22)	0.000440508	0.00591234	0	0	5.00204	38.6537	ADAM19;APH1A;ADAM17;MMP7;HM13;ERAP1;SPPL2A;ADAM9;MYH9;PRKCQ
351	GO_Biological_Process_2023	Positive Regulation Of Epithelial Cell Proliferation (GO:0050679)	(32/123)	0.000448671	0.0060048	0	0	2.11734	16.3231	NOTCH2;REG3A;GRN;STXBP4;ITGB3;C5AR1;HMGB2;HTR2B;PIK3CD;REG3G;LAMC1;NOD2;FGF2;EGFR;THBS4;TGM1;MYC;SOX9;SCN5A;STAT5A;OSR2;TCF7L2;XBP1;TNFSF12;NME2;ARNT;PGF;TGFBR1;BMP5;BMP2;LRG1;TEK
352	GO_Biological_Process_2023	Cellular Response To Type I Interferon (GO:0071357)	(14/38)	0.000478634	0.00633527	0	0	3.50389	26.7858	IFITM3;IFITM1;SP100;IFITM2;STAT1;STAT2;TYK2;IFIT1;TBK1;IFI27;OAS2;IKBKE;MYD88;IFNAR1
353	GO_Biological_Process_2023	Response To Peptide (GO:1901652)	(14/38)	0.000478634	0.00633527	0	0	3.50389	26.7858	STAT5A;REG3A;ANXA1;STAT1;MMP2;STAT2;STAT3;NOD2;REG3G;MMP9;CALCR;MMP13;STAT6;IRF5
354	GO_Biological_Process_2023	Granulocyte Migration (GO:0097530)	(6/9)	0.000486811	0.00633527	0	0	11.9944	91.4889	ANXA1;ITGB2;CCL3;EMP2;IRAK4;CD177
355	GO_Biological_Process_2023	Kinetochore Assembly (GO:0051382)	(6/9)	0.000486811	0.00633527	0	0	11.9944	91.4889	CENPT;CENPF;CENPW;NPC1;KNTC1;DLGAP5
356	GO_Biological_Process_2023	Negative Regulation Of Hormone Secretion (GO:0046888)	(6/9)	0.000486811	0.00633527	0	0	11.9944	91.4889	IL11;GJA1;RAB11FIP1;IL1B;LIF;OSM
357	GO_Biological_Process_2023	Regulation Of Attachment Of Spindle Microtubules To Kinetochore (GO:0051988)	(6/9)	0.000486811	0.00633527	0	0	11.9944	91.4889	CCNB1;RACGAP1;SPAG5;NEK2;ECT2;KNSTRN
358	GO_Biological_Process_2023	Regulation Of Mast Cell Activation (GO:0033003)	(6/9)	0.000486811	0.00633527	0	0	11.9944	91.4889	LYN;MILR1;CD84;PLSCR1;CD300LF;CRLF2
359	GO_Biological_Process_2023	Regulation Of Mast Cell Activation Involved In Immune Response (GO:0033006)	(6/9)	0.000486811	0.00633527	0	0	11.9944	91.4889	LYN;CD300A;FES;STXBP2;ENPP3;UNC13D
360	GO_Biological_Process_2023	Regulation Of Myeloid Leukocyte Mediated Immunity (GO:0002886)	(6/9)	0.000486811	0.00633527	0	0	11.9944	91.4889	LYN;SYK;FES;STXBP2;DNASE1L3;UNC13D
361	GO_Biological_Process_2023	Type II Interferon-Mediated Signaling Pathway (GO:0060333)	(6/9)	0.000486811	0.00633527	0	0	11.9944	91.4889	SP100;IFNGR1;STAT1;IFNGR2;IRF1;TYK2
362	GO_Biological_Process_2023	Granulocyte Differentiation (GO:0030851)	(7/12)	0.000498871	0.00638211	0	0	8.39804	63.8517	LYN;STAT5A;CEBPA;CSF3;CEBPE;TAL1;LBR
363	GO_Biological_Process_2023	Negative Regulation Of Alcohol Biosynthetic Process (GO:1902931)	(7/12)	0.000498871	0.00638211	0	0	8.39804	63.8517	BMP2;REST;GFI1;SH2D2A;PLEK;NFKB1;BMP5
364	GO_Biological_Process_2023	Positive Regulation Of CD4-positive, Alpha-Beta T Cell Activation (GO:2000516)	(7/12)	0.000498871	0.00638211	0	0	8.39804	63.8517	SOCS1;CD81;TNFSF4;NCKAP1L;PRKCQ;ZBTB7B;TGFBR2
365	GO_Biological_Process_2023	Positive Regulation Of T-helper 1 Type Immune Response (GO:0002827)	(7/12)	0.000498871	0.00638211	0	0	8.39804	63.8517	NLRP10;IL1R1;IL1B;SLC11A1;IL18;IL12RB1;IL18R1
366	GO_Biological_Process_2023	Positive Regulation Of Myeloid Leukocyte Mediated Immunity (GO:0002888)	(7/12)	0.000498871	0.00638211	0	0	8.39804	63.8517	UXT;ITGAM;SPI1;TICAM2;TYROBP;ITGB2;CD177
367	GO_Biological_Process_2023	Positive Regulation Of Neuroinflammatory Response (GO:0150078)	(7/12)	0.000498871	0.00638211	0	0	8.39804	63.8517	UXT;IL6;IL1B;IL18;PLCG2;TREM2;MMP8
368	GO_Biological_Process_2023	Positive Regulation Of Immunoglobulin Production (GO:0002639)	(13/34)	0.000499894	0.00638211	0	0	3.71776	28.2591	CD86;IL21;SASH3;XBP1;MAD2L2;IL6;PTPRC;CLCF1;TNFSF4;MZB1;TLR9;TNFRSF4;VAMP3
369	GO_Biological_Process_2023	Regulation Of Vasculature Development (GO:1901342)	(12/30)	0.000505661	0.00643829	0	0	4.00304	30.3817	SP100;IL6;RNH1;GPNMB;HMOX1;CTNNB1;EMP2;CXCL13;TSPAN12;ETS1;FGF2;EPHA2
370	GO_Biological_Process_2023	Positive Regulation Of Nucleic Acid-Templated Transcription (GO:1903508)	(108/557)	0.000517531	0.00657167	0	0	1.457	11.0243	CD86;NCF1;CD80;FGF2;ETS1;MYC;CHEK2;RPS6KA1;CAPN3;SOX9;CDK5RAP2;PITX3;OSR2;SMARCC1;RUNX3;RUNX1;LBHD1;NIF3L1;DDIT3;TP53;SKAP1;ATF4;KMT2E;SHC1;BCL10;GATA3;FOXO1;NKX2-5;WNT4;FZD1;CREBBP;FZD2;TGFB1;NFATC2;HMGA2;NFATC1;GDF6;NR0B2;MT3;FLI1;NFKB1;COL1A1;IL4;MLXIPL;BMP2;IL6;MAFB;MRGBP;BCL3;CDKN1C;RET;CIITA;HMGB2;AKR1B1;ILK;BRCA1;FOXM1;LYL1;HHEX;MECOM;CD38;INSL3;TEAD1;TEAD2;DTX3L;TFE3;NME2;RHOG;PARP9;TGFBR…
371	GO_Biological_Process_2023	Positive Regulation Of Smooth Muscle Cell Proliferation (GO:0048661)	(16/47)	0.000542029	0.00686424	0	0	3.10113	23.3211	DNMT1;TGFB1;HDAC1;STAT1;MMP2;IL18;AIF1;FGF2;MMP9;ERN1;GJA1;P2RY6;IL6;HMOX1;IL6R;HES5
372	GO_Biological_Process_2023	Extracellular Structure Organization (GO:0043062)	(29/109)	0.000547362	0.0069132	0	0	2.18178	16.386	COL15A1;COL16A1;COL13A1;FURIN;ADAMTS14;ADAMTS2;ADAMTS1;ADAMTSL4;ADAMTS9;ADAMTS7;POSTN;MMP7;MMP2;MMP8;MMP9;TGFBR1;COL1A1;SMOC2;MMP14;COL3A1;CCDC80;MMP13;SPINT1;COL4A1;COL5A3;COL7A1;MMP19;TGFBI;MATN3
373	GO_Biological_Process_2023	Regulation Of Mitotic Nuclear Division (GO:0007088)	(18/56)	0.000552887	0.00696431	0	0	2.84693	21.353	CDCA2;USP44;LRP5;MKI67;PKMYT1;AURKA;IL1A;CCNB1;NME6;IL1B;NUSAP1;CD28;RCC1;NEK2;FBXO5;KIF20B;DRD3;CDK5RAP2
374	GO_Biological_Process_2023	Interleukin-1-Mediated Signaling Pathway (GO:0070498)	(9/19)	0.00058904	0.00736066	0	0	5.40095	40.1669	IL1R1;IRAK2;TNIP2;IL1B;TRAF6;IRAK4;RELA;MYD88;MAPK3
375	GO_Biological_Process_2023	Regulation Of Integrin-Mediated Signaling Pathway (GO:2001044)	(9/19)	0.00058904	0.00736066	0	0	5.40095	40.1669	CD63;LAMB2;SLC2A10;FLNA;EMP2;LAMC1;TIMP1;CD177;LIMS1
376	GO_Biological_Process_2023	Regulation Of Lymphocyte Differentiation (GO:0045619)	(9/19)	0.00058904	0.00736066	0	0	5.40095	40.1669	CD2;CRTAM;SLAMF8;TLR9;NCKAP1L;PRDM1;IKZF3;ZFP36L2;ZFP36L1
377	GO_Biological_Process_2023	Defense Response To Gram-negative Bacterium (GO:0050829)	(22/75)	0.000596592	0.00738824	0	0	2.49612	18.5319	GSDMD;RPL30;NOS2;SLC11A1;RARRES2;SERPINE1;HMGB2;TREM2;TREM1;IRGM;MPEG1;AQP1;LYPD8;PYCARD;SELP;IL6;RPS19;NLRP10;TLR9;TNFRSF14;IL6R;TLR4
378	GO_Biological_Process_2023	Positive Regulation Of miRNA Transcription (GO:1902895)	(15/43)	0.00059752	0.00738824	0	0	3.21824	23.8881	SREBF1;SPI1;TGFB1;STAT3;GATA3;ETS1;FGF2;EGFR;RELA;FOSL1;TERT;MYC;ATOH8;TEAD1;TP53
379	GO_Biological_Process_2023	Regulation Of Endothelial Cell Apoptotic Process (GO:2000351)	(15/43)	0.00059752	0.00738824	0	0	3.21824	23.8881	IL11;CD40;ITGA4;SERPINE1;FGG;ANO6;GATA3;ICAM1;IL4;CDH5;TNIP2;CCL2;PLCG1;TEK;NFE2L2
380	GO_Biological_Process_2023	Response To Amyloid-Beta (GO:1904645)	(15/43)	0.00059752	0.00738824	0	0	3.21824	23.8881	VCAM1;ITGA4;MMP2;TREM2;ADRB2;MMP9;ICAM1;GJA1;CALCR;MMP13;CASP4;TLR6;FCGR2B;TLR4;LGMN
381	GO_Biological_Process_2023	Calcium-Mediated Signaling (GO:0019722)	(24/85)	0.000636002	0.00784347	0	0	2.36648	17.418	P2RY12;VCAM1;CCL20;HTR2B;CXCR4;CACNA1C;CLU;IRGM;SELE;TPCN2;LAT2;P2RX7;SELP;FCGR3A;EDNRB;P2RX4;PTPRC;BTK;CCL3;PLCG2;PLCE1;CCR6;PLCG1;CCR5
382	GO_Biological_Process_2023	Positive Regulation Of Pattern Recognition Receptor Signaling Pathway (GO:0062208)	(14/39)	0.000649223	0.00798561	0	0	3.36354	24.6875	TICAM2;NR1H3;PTPN22;CYBA;IFI35;OASL;TLR1;DHX58;NINJ1;TLR9;CD14;TLR5;TLR3;TLR2
383	GO_Biological_Process_2023	Cellular Response To Interleukin-6 (GO:0071354)	(10/23)	0.00067988	0.00833454	0	0	4.617	33.6745	IL6;SBNO2;PTGIS;SPI1;STAT3;ST3GAL6;IL6ST;IL6R;NFKB1;RELA
384	GO_Biological_Process_2023	Cellular Response To Organic Cyclic Compound (GO:0071407)	(37/152)	0.000681129	0.00833454	0	0	1.93795	14.1311	URI1;ABCB4;SLC1A1;AKR1B1;BRCA1;CLU;ACTB;EGFR;AQP1;ZFP36L1;RAP1B;CASP7;P2RY6;P2RY2;ZC3H12A;CCL3;CTNNA1;SPP1;CYP1B1;CCL2;TGM2;P2RY12;TGFB1;IL18;MSN;FAM210B;P2RX7;P2RX4;RAD51;FES;IL1B;CYP1A1;CTNNB1;MGARP;EZR;FOLR1;HSPA1A
385	GO_Biological_Process_2023	Positive Regulation Of Rho Protein Signal Transduction (GO:0035025)	(12/31)	0.000718391	0.00872252	0	0	3.79213	27.4493	GPR174;AKAP13;P2RY10;COL3A1;GPR35;LPAR6;GPR65;GPR4;LPAR4;F2RL2;GPR18;F2RL3
386	GO_Biological_Process_2023	Positive Regulation Of Mononuclear Cell Migration (GO:0071677)	(12/31)	0.000718391	0.00872252	0	0	3.79213	27.4493	CCR1;IL4;LGALS3;CXCL10;SERPINE1;CXCL17;CCR7;ANO6;CCR6;CALR;AIF1;LGMN
387	GO_Biological_Process_2023	Regulation Of Extrinsic Apoptotic Signaling Pathway Via Death Domain Receptors (GO:1902041)	(12/31)	0.000718391	0.00872252	0	0	3.79213	27.4493	LGALS3;SP100;GPX1;SERPINE1;FGG;TMBIM1;HMOX1;PMAIP1;TMC8;BRCA1;ICAM1;BMP5
388	GO_Biological_Process_2023	Antifungal Innate Immune Response (GO:0061760)	(8/16)	0.000765407	0.00917515	0	0	5.99965	43.0481	CX3CR1;CLEC4A;CLEC4D;CLEC7A;RARRES2;CARD9;PLCG2;CLEC4E
389	GO_Biological_Process_2023	Negative Regulation Of Inflammatory Response To Antigenic Stimulus (GO:0002862)	(8/16)	0.000765407	0.00917515	0	0	5.99965	43.0481	LYN;FGR;HCK;SYK;RHBDF2;FURIN;TREM2;PLCG1
390	GO_Biological_Process_2023	Nuclear Chromosome Segregation (GO:0098813)	(8/16)	0.000765407	0.00917515	0	0	5.99965	43.0481	TOP2A;CENPF;SPICE1;KLHDC8B;KIF2C;KIF22;FAM83D;NDC80
391	GO_Biological_Process_2023	Positive Regulation Of Cell Migration Involved In Sprouting Angiogenesis (GO:0090050)	(8/16)	0.000765407	0.00917515	0	0	5.99965	43.0481	MAP3K3;ANXA1;SRPX2;RHOJ;HMOX1;CIB1;PTGS2;FGF2
392	GO_Biological_Process_2023	Positive Regulation Of Lymphocyte Migration (GO:2000403)	(8/16)	0.000765407	0.00917515	0	0	5.99965	43.0481	PYCARD;SPN;CXCL10;CCL20;DOCK8;TNFRSF14;AIF1;RHOA
393	GO_Biological_Process_2023	Cellular Response To Transforming Growth Factor Beta Stimulus (GO:0071560)	(26/96)	0.000774374	0.00925907	0	0	2.23446	16.0065	ITGB1;NRROS;ITGB5;HPGD;PXN;FURIN;LTBP2;LRRC32;ZFP36L2;ZFP36L1;CDH5;HYAL2;GCNT2;LPXN;SOX9;WNT4;TGFB1;GDF15;STAT3;TGFBR1;TGFBR2;COL3A1;ZYX;ADAM9;ENG;LIMS1
394	GO_Biological_Process_2023	Bone Development (GO:0060348)	(15/44)	0.000787894	0.00937315	0	0	3.10708	22.2037	PTGER4;OSR2;SLC10A7;LRRC17;LRP5;SULF1;SFRP4;GJA1;MMP13;PTPRC;OPTC;RPL13;PPIB;TP53;TGM2
395	GO_Biological_Process_2023	Positive Regulation Of Chemotaxis (GO:0050921)	(15/44)	0.000787894	0.00937315	0	0	3.10708	22.2037	P2RY12;TGFB1;RARRES2;HSPB1;TREM2;AIF1;FGF2;PPM1F;F7;SMOC2;IL6;P2RX4;TMSB4X;IL6R;LGMN
396	GO_Biological_Process_2023	Positive Regulation Of Transferase Activity (GO:0051347)	(35/143)	0.000843287	0.0100063	0	0	1.95143	13.8127	RET;CSF1R;PRIM2;VAC14;PCNA;DSCC1;TREM2;AURKB;EGFR;MYC;TSPO;NEK2;MAPK3;RFC5;GINS1;PDGFRA;CD74;RFC3;TGFB1;RFC2;RYK;GINS3;TIE1;PLK1;GINS4;MERTK;GREM1;CD4;POLG2;AXL;CTNNB1;PRKCQ;ROR1;TEK;EPHA2
397	GO_Biological_Process_2023	Protein Modification Process (GO:0036211)	(132/711)	0.000845363	0.0100063	0	0	1.38223	9.78033	GMFG;UBE2L6;MYLK3;LOXL1;LOXL2;TGM1;LIPE;STK10;PPP4R1;TBK1;CHEK2;RPS6KA1;MACROD1;PIM1;NEK2;TGM3;TGM2;PRKCH;IGFBP3;PRKCD;VRK1;VRK2;PRKAB1;RUNX3;ERN1;MELK;LOX;CCNE1;MAPKAPK2;BTK;TSSK6;PRKCQ;PADI4;TSSK2;RPN2;UBA7;FUT10;CDCA8;DAPP1;CSF2RB;STK4;EVPL;CSF2RA;FUT4;NUAK2;FUT7;STK36;STK38;ST3GAL4;ST8SIA4;STK38L;ST3GAL6;ST3GAL1;LYN;PLK4;UBE2F;ICMT;TGFB1;NEK6;ST8SIA2;RHBDD1;PLK1;FN1;EIF2AK4;SSH2;PTPRE;BMP2;CD…
398	GO_Biological_Process_2023	Positive Regulation Of Protein Localization To Nucleus (GO:1900182)	(21/72)	0.000853921	0.0100823	0	0	2.47551	17.4912	TCF7L2;WWTR1;CREBBP;TGFB1;DTX3L;PINX1;PRKCD;PLK1;LIF;TYK2;PARP9;TERT;BAG3;HYAL2;ZC3H12A;CDK1;HCLS1;FLNA;ECT2;CCT5;RBM22
399	GO_Biological_Process_2023	Positive Regulation Of Wound Healing (GO:0090303)	(14/40)	0.000868585	0.0102298	0	0	3.23398	22.7952	ITGB1;REG3A;XBP1;ANXA1;SERPINE1;REG3G;MYLK;SMOC2;OCLN;CLEC7A;ST3GAL4;EMILIN1;HPSE;INSL3
400	GO_Biological_Process_2023	Positive Regulation Of JNK Cascade (GO:0046330)	(22/77)	0.000883108	0.0103749	0	0	2.40507	16.9126	NCF1;GADD45B;GADD45A;TNFRSF19;CARD9;TRAF2;TRAF1;NOD2;MMP8;GADD45G;PYCARD;IL1B;TRAF6;TLR9;CD27;CCR7;RIPK1;LTBR;FCGR2B;TLR3;MAP3K11;SLAMF1
401	GO_Biological_Process_2023	Regulation Of Mitotic Metaphase/Anaphase Transition (GO:0030071)	(16/49)	0.000910924	0.010675	0	0	2.91284	20.3929	SMARCE1;SMARCC1;SMARCD2;ANAPC15;UBE2C;USP44;NEK6;PLK1;CDC6;CDC20;CCNB1;ESPL1;DPF2;FBXO5;DLGAP5;CDK5RAP2
402	GO_Biological_Process_2023	Fc-gamma Receptor Signaling Pathway Involved In Phagocytosis (GO:0038096)	(9/20)	0.000935578	0.0109097	0	0	4.90966	34.2417	LYN;FGR;HCK;SYK;PRKCD;FCGR2B;VAV1;VAV2;MYO1G
403	GO_Biological_Process_2023	Negative Regulation Of Cytokine Production Involved In Inflammatory Response (GO:1900016)	(9/20)	0.000935578	0.0109097	0	0	4.90966	34.2417	PYCARD;CUEDC2;ZC3H12A;TREM2;APOD;MEFV;PPARA;ADCY7;LILRB4
404	GO_Biological_Process_2023	Positive Regulation Of Myeloid Cell Differentiation (GO:0045639)	(13/36)	0.000942528	0.0109388	0	0	3.39408	23.6464	CSF3;STAT1;STAT3;HMGB2;ARNT;ETS1;FAM210B;SCIN;FES;TAL1;NCKAP1L;RAB7B;HSPA1A
405	GO_Biological_Process_2023	Cellular Response To Interleukin-4 (GO:0071353)	(7/13)	0.000947366	0.0109388	0	0	6.99796	48.7186	STAT5A;IL4;XBP1;IL4R;STAT6;GATA3;JAK3
406	GO_Biological_Process_2023	Positive Regulation Of Superoxide Anion Generation (GO:0032930)	(7/13)	0.000947366	0.0109388	0	0	6.99796	48.7186	ITGAM;TGFB1;TYROBP;SYK;CLEC7A;ITGB2;PRKCD
407	GO_Biological_Process_2023	Regulation Of Leukocyte Migration (GO:0002685)	(7/13)	0.000947366	0.0109388	0	0	6.99796	48.7186	BST1;ANXA1;CD81;TNFRSF18;RAC2;HMOX1;NCKAP1L
408	GO_Biological_Process_2023	TRIF-dependent Toll-Like Receptor Signaling Pathway (GO:0035666)	(5/7)	0.000977079	0.0110916	0	0	14.9886	103.885	CD40;TICAM2;IRF3;TLR6;TLR4
409	GO_Biological_Process_2023	Leukocyte Aggregation (GO:0070486)	(5/7)	0.000977079	0.0110916	0	0	14.9886	103.885	IL1B;RAC2;S100A9;CD44;S100A8
410	GO_Biological_Process_2023	Myeloid Leukocyte Mediated Immunity (GO:0002444)	(5/7)	0.000977079	0.0110916	0	0	14.9886	103.885	KMT2E;ADAM17;IL6;CARD9;IRAK4
411	GO_Biological_Process_2023	Negative Regulation Of T Cell Mediated Cytotoxicity (GO:0001915)	(5/7)	0.000977079	0.0110916	0	0	14.9886	103.885	PTPRC;KLRD1;NCKAP1L;KLRC1;FCGR2B
412	GO_Biological_Process_2023	Positive Regulation Of Isomerase Activity (GO:0010912)	(5/7)	0.000977079	0.0110916	0	0	14.9886	103.885	PLSCR1;ITGAM;UHRF1;ITGB2;NOD2
413	GO_Biological_Process_2023	Regulation Of Leukocyte Degranulation (GO:0043300)	(5/7)	0.000977079	0.0110916	0	0	14.9886	103.885	LYN;SYK;FES;STXBP2;UNC13D
414	GO_Biological_Process_2023	Regulation Of Mesenchymal Stem Cell Differentiation (GO:2000739)	(5/7)	0.000977079	0.0110916	0	0	14.9886	103.885	PDGFRA;REST;SLC4A11;LTBP2;SOX9
415	GO_Biological_Process_2023	Ribonucleoprotein Complex Biogenesis (GO:0022613)	(30/118)	0.000998892	0.0113092	0	0	2.05159	14.1742	LTV1;RPL5;NIP7;RPL11;RPL7;RPS15;RPS14;RPS17;RPS15A;RPS19;RPL14;SURF6;RPS11;GLUL;RPS9;RPS7;RPS8;RPS5;RPS6;GTF3A;DDX31;RPL35A;RPS3A;RCL1;EBNA1BP2;RPS28;RPS27;RPL26;RPS24;RPS23
416	GO_Biological_Process_2023	Regulation Of Natural Killer Cell Mediated Cytotoxicity (GO:0042269)	(12/32)	0.00100105	0.0113092	0	0	3.60231	24.8801	IL21;NCR3;KLRK1;LAMP1;KLRC3;CRTAM;SLAMF6;CD226;KLRD1;KLRC1;PVR;PIK3R6
417	GO_Biological_Process_2023	Cellular Response To Growth Factor Stimulus (GO:0071363)	(37/155)	0.00100366	0.0113116	0	0	1.88835	13.0373	URI1;SHC1;HDAC1;HSPB1;CIB1;IQGAP1;LRP2;CORO1B;ZFP36L2;EGFR;RELA;ZFP36L1;TMEM100;ZFP36;HYAL2;CCL2;HAS2;CPNE3;SOX9;PLCG1;EMD;WNT4;ADAMTS7;TGFB1;ANXA1;PTPN12;KNSTRN;TGFBR1;TGFBR2;EEF1A1;ERN1;BMP2;MAPKAPK2;CTNNB1;CD44;LGMN;LIMS1
418	GO_Biological_Process_2023	Negative Regulation Of Cellular Process (GO:0048523)	(103/537)	0.0010062	0.0113132	0	0	1.43626	9.91245	IFITM1;TES;CIB1;SPINT2;IFI35;CLU;ETS1;ACTB;IFIT3;GJA1;MYC;FTH1;CYP1B1;TNFRSF8;SMARCC1;IGFBP3;P3H3;RUNX3;SFRP4;TP53;TACSTD2;FBLN1;GATA3;SAV1;SLC9A3R1;SCIN;PODXL;LPXN;BRINP3;S100A11;IP6K2;PLXNA3;BARD1;LYN;CDT1;TGFB1;CDC6;MT3;HOPX;BMP5;BST2;BMP2;IL6;CDK6;BCL6;NOX4;PLXNB2;ANP32B;TGFBI;APOBEC3B;COL18A1;RARG;BTG1;CCDC125;SUV39H1;PDE3B;PINX1;AKR1B1;TREM2;CXCL1;BRCA1;SPN;ADAMTS1;HYAL2;EMILIN1;SS18;NGF;CT…
419	GO_Biological_Process_2023	Peptidyl-Tyrosine Modification (GO:0018212)	(17/54)	0.00101596	0.011353	0	0	2.76063	19.0261	BLK;LYN;PDGFRA;CSF1R;SYK;EGFR;FGR;HCK;ZAP70;EFEMP1;LCK;ABI3;FES;BTK;PTPN6;TEK;JAK3
420	GO_Biological_Process_2023	ERK1 And ERK2 Cascade (GO:0070371)	(10/24)	0.00101697	0.011353	0	0	4.28697	29.5412	PTGER4;MYC;HTR2B;CDK1;CTSH;SOX9;MT3;DUSP6;ZFP36L2;ZFP36L1
421	GO_Biological_Process_2023	Positive Regulation Of Natural Killer Cell Mediated Immunity (GO:0002717)	(10/24)	0.00101697	0.011353	0	0	4.28697	29.5412	IL21;NCR3;KLRK1;LAMP1;KLRC3;CRTAM;CD226;KLRD1;SLAMF6;PVR
422	GO_Biological_Process_2023	Positive Regulation Of Defense Response To Virus By Host (GO:0002230)	(11/28)	0.0010316	0.0114619	0	0	3.88417	26.7101	IL4;TRIM6;TRAF3IP2;DTX3L;STAT1;ZC3H12A;PTPN22;EIF2AK4;ZDHHC11;IL12RB1;PARP9
423	GO_Biological_Process_2023	Positive Regulation Of Nitric Oxide Metabolic Process (GO:1904407)	(11/28)	0.0010316	0.0114619	0	0	3.88417	26.7101	P2RX4;DDAH1;CLEC7A;IL1B;TLR6;PTGS2;MMP8;CLU;TLR4;KLF2;TMEM106A
424	GO_Biological_Process_2023	T Cell Chemotaxis (GO:0010818)	(6/10)	0.00106929	0.0116877	0	0	8.99527	61.5346	CXCL10;CXCL11;GPR183;CCL3;PIK3CD;CXCL16
425	GO_Biological_Process_2023	Cellular Response To Interleukin-15 (GO:0071350)	(6/10)	0.00106929	0.0116877	0	0	8.99527	61.5346	STAT5A;IL15;IL2RB;STAT3;IL2RG;JAK3
426	GO_Biological_Process_2023	Interleukin-15-Mediated Signaling Pathway (GO:0035723)	(6/10)	0.00106929	0.0116877	0	0	8.99527	61.5346	STAT5A;IL15;IL2RB;STAT3;IL2RG;JAK3
427	GO_Biological_Process_2023	Kinetochore Organization (GO:0051383)	(6/10)	0.00106929	0.0116877	0	0	8.99527	61.5346	CENPT;CENPF;CENPW;NPC1;NUF2;DLGAP5
428	GO_Biological_Process_2023	Positive Regulation Of Integrin Activation (GO:0033625)	(6/10)	0.00106929	0.0116877	0	0	8.99527	61.5346	P2RY12;RAP1B;PLEK;PIEZO1;CXCL13;SKAP1
429	GO_Biological_Process_2023	Regulation Of Mitotic Sister Chromatid Separation (GO:0010965)	(6/10)	0.00106929	0.0116877	0	0	8.99527	61.5346	CCNB1;USP44;BIRC5;CDCA8;AURKB;CDK5RAP2
430	GO_Biological_Process_2023	Very-Low-Density Lipoprotein Particle Assembly (GO:0034379)	(6/10)	0.00106929	0.0116877	0	0	8.99527	61.5346	SOAT1;SOAT2;LPCAT3;MTTP;APOC3;CIDEB
431	GO_Biological_Process_2023	Transmembrane Receptor Protein Tyrosine Kinase Signaling Pathway (GO:0007169)	(60/284)	0.00109263	0.0119152	0	0	1.61622	11.0213	RET;CSF1;CD3E;FGF2;UXT;BDKRB2;BLNK;PDGFRA;SYK;MMP2;NGF;MMP9;VAV1;PGF;VAV2;FGR;HCK;ZAP70;DOK2;DOK3;CD8B;DOK4;MAPKAPK3;CD8A;LCK;GFRAL;KIT;MAPKAPK2;ROR1;LCP2;EPHA2;BLK;CSF1R;STXBP4;SHC1;MVP;PXN;ADRB2;EFNA4;EGFR;FOXO1;EFNB3;PDGFC;NTF3;PAK2;FGF23;LYN;GDF15;RYK;RARRES2;TIE1;STAT3;SULF1;MERTK;FGF17;CD4;AXL;FGF18;CD7;TEK
432	GO_Biological_Process_2023	Positive Regulation Of Proteolysis (GO:0045862)	(18/59)	0.0011024	0.011994	0	0	2.63816	17.9666	RHBDD1;PLK1;FURIN;NLRC4;TNFRSF1B;CTSS;CLN6;MAPK12;CASP8;CTSL;IL1B;ZC3H12A;CAPN3;CTSH;ADAM9;BAK1;TNP2;CTSC
433	GO_Biological_Process_2023	DNA Duplex Unwinding (GO:0032508)	(14/41)	0.00114718	0.0124525	0	0	3.11402	21.0833	GINS1;RTEL1;MCM7;GINS3;GINS4;RECQL4;CDC45;RAD51;MCM3;MCM4;ASCC2;MCM5;MCM6;MCM2
434	GO_Biological_Process_2023	Cell Chemotaxis (GO:0060326)	(16/50)	0.00116386	0.0125756	0	0	2.827	19.0992	PDGFRA;CCL20;ARHGEF16;PRKCD;HMGB2;RHOG;PARVA;CORO1B;BIN2;KIT;RAB13;ELMO2;PRKCQ;TNFRSF25;CCR6;EPHA2
435	GO_Biological_Process_2023	Positive Regulation Of Fat Cell Differentiation (GO:0045600)	(16/50)	0.00116386	0.0125756	0	0	2.827	19.0992	CEBPB;XBP1;RARRES2;TFE3;LRP5;METRNL;PTGS2;ZFP36L1;ZFP36;BMP2;ZC3H12A;PIM1;LCP1;WDFY2;ZBTB7B;CMKLR1
436	GO_Biological_Process_2023	Positive Regulation Of T Cell Differentiation (GO:0045582)	(19/64)	0.0011708	0.0126216	0	0	2.53749	17.1282	SMARCE1;SMARCC1;SMARCD2;XBP1;RHOH;GATA3;LILRB4;IL4;ZAP70;PNP;SOCS1;VNN1;IL36B;BCL6;IL7;TNFSF4;TNFSF9;NCKAP1L;IL12RB1
437	GO_Biological_Process_2023	Type I Interferon-Mediated Signaling Pathway (GO:0060337)	(13/37)	0.00126472	0.0134229	0	0	3.25247	21.7034	IFITM3;IFITM1;SP100;IFITM2;STAT1;STAT2;TYK2;TBK1;IFI27;OAS2;IKBKE;MYD88;IFNAR1
438	GO_Biological_Process_2023	Positive Regulation Of Alpha-Beta T Cell Proliferation (GO:0046641)	(8/17)	0.00126508	0.0134229	0	0	5.33271	35.5832	SYK;CD81;TNFSF4;IL18;PTPN22;TYK2;RASAL3;TGFBR2
439	GO_Biological_Process_2023	Positive Regulation Of Transcription From RNA Polymerase II Promoter In Response To Stress (GO:0036003)	(8/17)	0.00126508	0.0134229	0	0	5.33271	35.5832	CEBPB;MUC1;HSPA5;DDIT3;TP53;KLF2;ATF4;NFE2L2
440	GO_Biological_Process_2023	Regulation Of Inflammatory Response To Antigenic Stimulus (GO:0002861)	(8/17)	0.00126508	0.0134229	0	0	5.33271	35.5832	LYN;FGR;HCK;SYK;RHBDF2;FURIN;TREM2;PLCG1
441	GO_Biological_Process_2023	Regulation Of Mitotic Cell Cycle Spindle Assembly Checkpoint (GO:0090266)	(8/17)	0.00126508	0.0134229	0	0	5.33271	35.5832	CCNB1;USP44;CDCA8;BIRC5;AURKB;NDC80;CDK5RAP2;MAD2L1
442	GO_Biological_Process_2023	Response To Interferon-Alpha (GO:0035455)	(8/17)	0.00126508	0.0134229	0	0	5.33271	35.5832	IFITM3;BST2;IFITM1;IFITM2;AXL;MX2;GATA3;IFNAR1
443	GO_Biological_Process_2023	Ribosomal Small Subunit Assembly (GO:0000028)	(8/17)	0.00126508	0.0134229	0	0	5.33271	35.5832	RPS15;RPS14;RPS28;RPS27;RPS19;RPS5;RPS27L;RPSA
444	GO_Biological_Process_2023	Epithelial Cell Migration (GO:0010631)	(15/46)	0.00132514	0.0140286	0	0	2.90628	19.2577	STAT1;TNFSF12;PXN;PRKX;FSTL1;RHOA;LOXL2;LRG1;KRT16;KIT;CYP1B1;LPXN;FAT2;TNFRSF25;S100A9
445	GO_Biological_Process_2023	Positive Regulation Of DNA-templated Transcription (GO:0045893)	(215/1243)	0.00138808	0.0146619	0	0	1.27232	8.37165	ATF1;SPI1;ACTB;ELK3;SPIB;TBK1;CREB3L4;MYC;SOX15;CHEK2;ZC3H12A;RPS6KA1;SOX9;IER2;CDK5RAP2;SMARCC1;SLC11A1;RUNX3;RUNX1;NIF3L1;DDX39B;DDIT3;HOXB4;TP53;HOXB7;ATF3;SKAP1;ATF4;STXBP2;SUPT4H1;GATA3;BCL10;GALR3;TERT;NKX2-5;STAT5A;FZD1;WWTR1;CREBBP;XBP1;FZD2;BCL11B;LIF;NFATC2;NFATC1;GDF6;NR0B2;FLI1;COL1A1;FOSL1;MLLT10;CDKN1C;RET;CD40;RARG;HNF4G;AKR1B1;BRCA1;LITAF;MECOM;HYAL2;CD38;IKBKG;TEAD1;TEAD2;SS18;IL…
446	GO_Biological_Process_2023	Positive Regulation Of DNA Biosynthetic Process (GO:2000573)	(19/65)	0.00143572	0.0151313	0	0	2.48218	16.2486	RFC5;GINS1;RFC3;PCNA;RFC2;DSCC1;GINS3;GINS4;FGF2;AURKB;GREM1;SMOC2;POLG2;MYC;CTNNB1;NEK2;PRKCQ;CCT5;MAPK3
447	GO_Biological_Process_2023	Defense Response To Fungus (GO:0050832)	(11/29)	0.00144905	0.0151699	0	0	3.66817	23.9782	CX3CR1;CLEC4A;CLEC4D;NLRP10;CLEC7A;RARRES2;CARD9;PLCG2;CLEC4E;S100A9;S100A8
448	GO_Biological_Process_2023	Maintenance Of Blood-Brain Barrier (GO:0035633)	(11/29)	0.00144905	0.0151699	0	0	3.66817	23.9782	ITGB1;CDH5;GJA1;IL6;OCLN;SLC1A1;PECAM1;ESAM;LAMC1;ACTG1;TJP2
449	GO_Biological_Process_2023	Modified Amino Acid Transport (GO:0072337)	(11/29)	0.00144905	0.0151699	0	0	3.66817	23.9782	SLC25A2;SLC7A7;SLC7A9;SLC22A2;PDPN;CTNS;SLC1A4;FOLR2;FOLR1;SLC7A2;SLC19A1
450	GO_Biological_Process_2023	Positive Regulation Of Stress-Activated MAPK Cascade (GO:0032874)	(27/105)	0.00145345	0.0151823	0	0	2.08217	13.6045	SPI1;NCF1;NOD2;PYCARD;ZC3H12A;RIPK1;CCR7;SLAMF1;GADD45B;GADD45A;TNFRSF19;CARD9;TRAF2;TRAF1;GDF6;MMP8;MID1;GADD45G;BMP2;IL1B;TRAF6;TLR9;CD27;LTBR;FCGR2B;MAP3K11;TLR3
451	GO_Biological_Process_2023	Positive Regulation Of Leukocyte Mediated Cytotoxicity (GO:0001912)	(16/51)	0.00147364	0.0153501	0	0	2.74607	17.9044	IL21;ITGAM;SPI1;NOS2;KLRC3;CRTAM;PVR;UXT;NCR3;TYROBP;KLRK1;LAMP1;CD226;SLAMF6;KLRD1;IL12RB1
452	GO_Biological_Process_2023	Positive Regulation Of Release Of Cytochrome C From Mitochondria (GO:0090200)	(10/25)	0.00147929	0.0153501	0	0	4.00093	26.0709	PYCARD;BIK;PLAUR;PMAIP1;CIDEB;BMF;BAK1;BID;MMP9;TP53
453	GO_Biological_Process_2023	Regulation Of Platelet Aggregation (GO:0090330)	(10/25)	0.00147929	0.0153501	0	0	4.00093	26.0709	LYN;CELA2A;IL6;SYK;PDPN;PRKCD;EMILIN1;PRKCQ;IL6ST;SH2B3
454	GO_Biological_Process_2023	Positive Regulation Of Epithelial Cell Migration (GO:0010634)	(25/95)	0.0015098	0.0156322	0	0	2.14777	13.9514	GRN;SPARC;ITGB3;PIK3CD;GATA3;ETS1;FGF2;PPM1F;RRAS;ZC3H12A;ATOH8;PLCG2;CTSH;SOX9;PLCG1;INSL3;ANGPT4;ANXA3;MMP9;SMOC2;ADAM9;CALR;TEK;PFN1;RIN2
455	GO_Biological_Process_2023	Regulation Of Kinase Activity (GO:0043549)	(23/85)	0.00153524	0.0158607	0	0	2.23038	14.4508	CDKN1C;RET;PDGFRA;CSF1R;VAC14;CD74;RYK;TIE1;TREM2;EMP2;MERTK;EGFR;FGR;SLC9A3R1;CD4;RBL1;AXL;SLAMF8;PLCE1;ROR1;TEK;ECT2;EPHA2
456	GO_Biological_Process_2023	Establishment Of Chromosome Localization (GO:0051303)	(7/14)	0.00166127	0.0169033	0	0	5.9979	38.3876	CENPF;NDE1;SPICE1;KIF2C;KIF22;FAM83D;NDC80
457	GO_Biological_Process_2023	Positive Regulation Of Acute Inflammatory Response (GO:0002675)	(7/14)	0.00166127	0.0169033	0	0	5.9979	38.3876	IL6;IL1B;OSM;FFAR2;OSMR;PTGS2;IL6ST
458	GO_Biological_Process_2023	Positive Regulation Of Adaptive Immune Response Based On Somatic Recombination Of Immune Receptors Built From Immunoglobulin Superfamily Domains (GO:0002824)	(7/14)	0.00166127	0.0169033	0	0	5.9979	38.3876	NLRP10;CLEC7A;SLC11A1;IL1B;PRKCQ;TYK2;IL12RB1
459	GO_Biological_Process_2023	Positive Regulation Of Endothelial Cell Chemotaxis (GO:2001028)	(7/14)	0.00166127	0.0169033	0	0	5.9979	38.3876	SMOC2;P2RX4;TMSB4X;FGF18;HSPB1;FGF2;LGMN
460	GO_Biological_Process_2023	Regulation Of Integrin Activation (GO:0033623)	(7/14)	0.00166127	0.0169033	0	0	5.9979	38.3876	PTGER4;RAP1B;SELP;FBLIM1;PLEK;PIEZO1;SKAP1
461	GO_Biological_Process_2023	Regulation Of Leukocyte Activation (GO:0002694)	(7/14)	0.00166127	0.0169033	0	0	5.9979	38.3876	LYN;CD74;CD84;PLSCR1;LCK;PLA2G2A;GPR137B
462	GO_Biological_Process_2023	Regulation Of Microglial Cell Activation (GO:1903978)	(7/14)	0.00166127	0.0169033	0	0	5.9979	38.3876	UXT;GRN;IL6;PTPRC;TREM2;CST7;MMP8
463	GO_Biological_Process_2023	G2/M Transition Of Mitotic Cell Cycle (GO:0000086)	(13/38)	0.00167348	0.0169909	0	0	3.12219	19.9597	PLK1;FOXM1;PKMYT1;MASTL;BACH1;AURKA;CCNA2;CCNB1;MELK;CHEK2;CDK2;CDK1;NES
464	GO_Biological_Process_2023	Regulation Of T Cell Differentiation (GO:0045580)	(15/47)	0.00169222	0.0171442	0	0	2.8153	17.9664	SMARCE1;SMARCD2;SMARCC1;XBP1;CRTAM;FANCA;RHOH;GATA3;PRDM1;ACTB;CD2;IL4;ZAP70;IL36B;IL7
465	GO_Biological_Process_2023	Negative Regulation Of Gene Expression (GO:0010629)	(68/336)	0.00174083	0.0175988	0	0	1.53138	9.72943	CREBZF;RNH1;SPI1;PTPN22;YBX1;CD3E;FGF2;PTBP1;RBM4;SDR16C5;TRIM6;ZFP36;ZC3H12A;FFAR4;EMILIN1;HAVCR2;SRGN;SLC2A10;SLC11A1;CNPY2;PARP9;MMP8;SND1;PTBP3;CLEC4A;ERN1;RBL1;APLNR;ERP29;PABPC1;EIF4E2;ENG;PTGER4;NOTCH2;DNMT1;HDAC1;SHMT1;ZFP36L2;AURKA;TERT;GPNMB;ATOH8;RPS3;CCL3;MORC2;WNT4;CCR1;MSR1;TGFB1;NOS2;STAT3;GZMB;PARP14;NR0B2;NFKB1;LSM2;RPS26;OCLN;NLRP12;BMP2;REST;CD28;CALR;FCGR2B;EZH2;LGMN;HSPA1A;PH…
466	GO_Biological_Process_2023	Regulation Of Epithelial Cell Proliferation (GO:0050678)	(24/91)	0.00179761	0.0178812	0	0	2.1538	13.6148	CDKN1C;OSR2;TCF7L2;GRN;GPX1;TGFB1;UHRF1;TIE1;C5AR1;NME2;LAMC1;NOD2;RUNX3;EGFR;ZFP36L1;BMP5;ZFP36;CDK6;MYC;FGF18;SCN5A;SOX9;B2M;LIMS1
467	GO_Biological_Process_2023	Activation Of Protein Kinase Activity (GO:0032147)	(22/81)	0.00182396	0.0178812	0	0	2.24149	14.1365	CD86;CALCA;RIPK3;ITGB3;SLC11A1;PRKCD;IL18;TNFRSF10B;EMP2;TRAF2;ADRB2;MT3;TGFBR2;IL4;TPX2;TRAF6;NTF3;CHI3L1;TLR6;CLSPN;ECT2;TLR3
468	GO_Biological_Process_2023	Macromolecule Modification (GO:0043412)	(22/81)	0.00182396	0.0178812	0	0	2.24149	14.1365	PRMT6;MANBA;ST6GAL1;ICMT;PARP1;RIPK3;RPN2;UBA7;ST8SIA2;UBE2L6;LOXL2;TGM1;SERP1;LOX;STK38;ST3GAL4;ST8SIA4;ST3GAL6;MAN2B1;PADI4;ST3GAL1;TGM3
469	GO_Biological_Process_2023	Cellular Response To Oxidative Stress (GO:0034599)	(29/117)	0.0018295	0.0178812	0	0	1.98251	12.4971	NCF1;PXN;PRR5L;AIF1;FOXO1;ZFP36L2;EGFR;CHCHD2;ZC3H12A;RPS3;HMOX1;MAPK3;PDGFRA;NQO1;G6PD;GPX1;PARP1;PRKCD;SLC4A11;ARNT;VRK2;SOD2;MT3;MMP9;RAD52;TP53;ATF4;NFE2L2;HSPA1A
470	GO_Biological_Process_2023	Protein Processing (GO:0016485)	(29/117)	0.0018295	0.0178812	0	0	1.98251	12.4971	CPXM2;C1R;HM13;ECE1;FURIN;AEBP1;OMA1;CTSS;KLK6;CLN5;APH1A;THBD;CTSL;C1RL;CASP4;CASP1;CASP2;CTSH;GGT1;SEC11A;SRGN;ECEL1;ADAM19;FAM111A;F7;ADAM17;MMP14;KLKB1;LGMN
471	GO_Biological_Process_2023	Cellular Response To Hydrogen Peroxide (GO:0070301)	(12/34)	0.00184501	0.0178812	0	0	3.27445	20.6135	IL6;ANXA1;RIPK3;PRKCD;RPS3;CYP1B1;RIPK1;ECT2;CLU;RELA;AQP1;NFE2L2
472	GO_Biological_Process_2023	Superoxide Metabolic Process (GO:0006801)	(12/34)	0.00184501	0.0178812	0	0	3.27445	20.6135	NQO1;NRROS;NCF1;NOS2;NCF2;PRDX1;NCF4;CYBB;NOX4;CYBA;SOD2;MT3
473	GO_Biological_Process_2023	Negative Regulation Of Response To Stimulus (GO:0048585)	(16/52)	0.00184986	0.0178812	0	0	2.66963	16.7991	LYN;PTPN1;RTEL1;IGFBP3;NR1H3;CLU;FCRLB;COL3A1;NLRP12;DDAH1;ALOX5;INPP5D;LPCAT3;RPS3;FCGR2B;SH2B3
474	GO_Biological_Process_2023	Humoral Immune Response Mediated By Circulating Immunoglobulin (GO:0002455)	(4/5)	0.00185606	0.0178812	0	0	23.9748	150.785	C1QB;C1R;CD81;C1QC
475	GO_Biological_Process_2023	interleukin-17A-mediated Signaling Pathway (GO:0038173)	(4/5)	0.00185606	0.0178812	0	0	23.9748	150.785	TRAF3IP2;TRAF6;IL17RC;IL17RA
476	GO_Biological_Process_2023	Interleukin-27-Mediated Signaling Pathway (GO:0070106)	(4/5)	0.00185606	0.0178812	0	0	23.9748	150.785	OAS2;STAT1;MX1;OASL
477	GO_Biological_Process_2023	Interleukin-4-Mediated Signaling Pathway (GO:0035771)	(4/5)	0.00185606	0.0178812	0	0	23.9748	150.785	STAT5A;IL4R;STAT6;JAK3
478	GO_Biological_Process_2023	Negative Regulation Of Mast Cell Activation (GO:0033004)	(4/5)	0.00185606	0.0178812	0	0	23.9748	150.785	MILR1;CD84;ENPP3;CD300LF
479	GO_Biological_Process_2023	Negative Regulation Of Myeloid Leukocyte Mediated Immunity (GO:0002887)	(4/5)	0.00185606	0.0178812	0	0	23.9748	150.785	CX3CR1;CD84;SPI1;CD300A
480	GO_Biological_Process_2023	Negative Regulation Of Trophoblast Cell Migration (GO:1901164)	(4/5)	0.00185606	0.0178812	0	0	23.9748	150.785	GJA1;ARHGDIB;CALR;TIMP1
481	GO_Biological_Process_2023	Positive Regulation Of Antigen Processing And Presentation (GO:0002579)	(4/5)	0.00185606	0.0178812	0	0	23.9748	150.785	SLC11A1;CCR7;NOD1;NOD2
482	GO_Biological_Process_2023	Positive Regulation Of Dendritic Cell Antigen Processing And Presentation (GO:0002606)	(4/5)	0.00185606	0.0178812	0	0	23.9748	150.785	SLC11A1;CCR7;NOD1;NOD2
483	GO_Biological_Process_2023	Positive Regulation Of Intrinsic Apoptotic Signaling Pathway By P53 Class Mediator (GO:1902255)	(4/5)	0.00185606	0.0178812	0	0	23.9748	150.785	RPS7;MYC;MSX1;RPL26
484	GO_Biological_Process_2023	Positive Regulation Of Microglial Cell Migration (GO:1904141)	(4/5)	0.00185606	0.0178812	0	0	23.9748	150.785	P2RY12;P2RX4;CSF1;TREM2
485	GO_Biological_Process_2023	Positive Regulation Of Vascular Associated Smooth Muscle Cell Differentiation (GO:1905065)	(4/5)	0.00185606	0.0178812	0	0	23.9748	150.785	EFEMP2;KIT;SOD2;ENG
486	GO_Biological_Process_2023	Regulation Of Neutrophil Activation (GO:1902563)	(4/5)	0.00185606	0.0178812	0	0	23.9748	150.785	GRN;SYK;PLA2G2A;FCGR2B
487	GO_Biological_Process_2023	Regulation Of Type 2 Immune Response (GO:0002828)	(4/5)	0.00185606	0.0178812	0	0	23.9748	150.785	CD74;TNFSF4;NLRP3;NOD2
488	GO_Biological_Process_2023	Toll-Like Receptor 9 Signaling Pathway (GO:0034162)	(4/5)	0.00185606	0.0178812	0	0	23.9748	150.785	TNIP2;UNC93B1;IRAK4;PIK3AP1
489	GO_Biological_Process_2023	Actin Filament Organization (GO:0007015)	(34/144)	0.00190982	0.0183615	0	0	1.86034	11.6471	WIPF1;WAS;CAPG;CORO1A;AIF1;CORO1B;CNN3;SPTA1;SCIN;DPYSL3;RAC2;FLNA;GSN;TPM4;RHOG;SHROOM3;EMP2;MYO7A;SERPINB8;CD2AP;ENAH;MAD2L2;MYO1E;ACTC1;MYO1C;SH3D21;TRPV4;FAT1;ELMO2;HCLS1;TAGLN2;LCP1;MYO1F;MYO1G
490	GO_Biological_Process_2023	Positive Regulation Of Cell-Matrix Adhesion (GO:0001954)	(14/43)	0.00193107	0.0185281	0	0	2.89892	18.1173	COL16A1;CSF1;CIB1;EMP2;CD3E;PPM1F;EFEMP2;CDK6;RRAS;CCR7;TEK;RIN2;SKAP1;LIMS1
491	GO_Biological_Process_2023	Icosanoid Biosynthetic Process (GO:0046456)	(8/18)	0.00199315	0.0187615	0	0	4.79916	29.8414	PYCARD;ALOX5AP;CASP1;MGST2;PLA2G4A;NLRC4;LTA4H;FADS1
492	GO_Biological_Process_2023	Regulation Of Lymphocyte Proliferation (GO:0050670)	(8/18)	0.00199315	0.0187615	0	0	4.79916	29.8414	LGALS3;LST1;MZB1;TNFSF9;PTPN22;TNFRSF1B;IKZF3;CD22
493	GO_Biological_Process_2023	Extrinsic Apoptotic Signaling Pathway Via Death Domain Receptors (GO:0008625)	(11/30)	0.00199522	0.0187615	0	0	3.4749	21.6035	SPI1;CASP8;DDX47;DIABLO;TRADD;BCL2;TNFRSF10B;BID;NGF;GABARAP;TNFRSF1A
494	GO_Biological_Process_2023	Innate Immune Response Activating Cell Surface Receptor Signaling Pathway (GO:0002220)	(11/30)	0.00199522	0.0187615	0	0	3.4749	21.6035	LYN;CREBBP;TYROBP;SYK;CLEC7A;KLRC3;TRAF6;PLCG2;FFAR2;KLRD1;PAK2
495	GO_Biological_Process_2023	Intrinsic Apoptotic Signaling Pathway In Response To Endoplasmic Reticulum Stress (GO:0070059)	(11/30)	0.00199522	0.0187615	0	0	3.4749	21.6035	PPP1R15A;ERN1;CEBPB;DDIT3;CASP4;ATP2A3;BCL2;TNFRSF10B;TRAF2;BAK1;ATF4
496	GO_Biological_Process_2023	Positive Regulation Of Lipid Kinase Activity (GO:0090218)	(11/30)	0.00199522	0.0187615	0	0	3.4749	21.6035	P2RY12;FGR;PDGFRA;TGFB1;CD81;CD19;KIT;CCR7;NOD2;TEK;FGF2
497	GO_Biological_Process_2023	Prostaglandin Metabolic Process (GO:0006693)	(11/30)	0.00199522	0.0187615	0	0	3.4749	21.6035	CD74;HPGDS;GSTM1;PTGIS;HPGD;CYP2S1;TBXAS1;AKR1C3;PLA2G4A;PTGS2;PTGES
498	GO_Biological_Process_2023	Regulation Of Calcium-Mediated Signaling (GO:0050848)	(11/30)	0.00199522	0.0187615	0	0	3.4749	21.6035	P2RX4;TMBIM4;CLEC7A;TRAT1;PLEK;CCL3;PLCG2;TREM2;SLA2;CD22;CMKLR1
499	GO_Biological_Process_2023	Regulation Of Macrophage Derived Foam Cell Differentiation (GO:0010743)	(11/30)	0.00199522	0.0187615	0	0	3.4749	21.6035	NFKBIA;MSR1;PRKCH;CSF1;ITGB3;PLA2G2A;IL18;NR1H3;LCP1;PPARA;NFKB1
500	GO_Biological_Process_2023	Response To Epidermal Growth Factor (GO:0070849)	(11/30)	0.00199522	0.0187615	0	0	3.4749	21.6035	EEF1A1;ZFP36;IQGAP1;PLCG1;SOX9;PTPN12;KNSTRN;EGFR;ZFP36L2;ZFP36L1;MAPK3
501	GO_Biological_Process_2023	DNA Repair (GO:0006281)	(60/291)	0.0020031	0.018798	0	0	1.5666	9.73336	DCLRE1C;MPG;STON1;CIB1;BRCA1;BACH1;EME1;CHEK2;EXO5;POLE;PRMT6;RFC5;WDHD1;PARP3;RFC3;PARP1;LIG1;DTX3L;PARP2;RFC2;USP3;USP44;PARP9;DEPDC1B;RAD51D;TIMELESS;TP53;RNASEH2B;PCNA;CDCA5;UNG;RECQL4;RAD51AP1;NTHL1;POLD1;RPS3;ASCC2;NHEJ1;BARD1;MGME1;POLQ;GADD45A;MGMT;TREX1;FANCA;APEX2;RPA2;HMGA2;MLH1;MAD2L2;RAD52;FAM111A;RAD51;TDP1;UBE2T;POLE2;CDK1;TRIP13;ERCC6;RAD9B
502	GO_Biological_Process_2023	Regulation Of T Cell Activation (GO:0050863)	(18/62)	0.00206042	0.0191003	0	0	2.45785	15.2014	CRTAM;LAPTM5;PTPN22;TNFRSF1B;LAX1;PYCARD;CD2;LGALS3;CD4;GPNMB;SIT1;LCK;CCL2;TNFSF9;PRKCQ;TNFAIP8L2;B2M;JAK3
503	GO_Biological_Process_2023	Neutrophil Activation Involved In Immune Response (GO:0002283)	(6/11)	0.00206774	0.0191003	0	0	7.1958	44.4794	VAMP8;FCER1G;TYROBP;SYK;STXBP2;DNASE1L3
504	GO_Biological_Process_2023	Pentose-Phosphate Shunt (GO:0006098)	(6/11)	0.00206774	0.0191003	0	0	7.1958	44.4794	RPIA;G6PD;H6PD;TALDO1;PGLS;PGD
505	GO_Biological_Process_2023	Positive Regulation Of Keratinocyte Proliferation (GO:0010838)	(6/11)	0.00206774	0.0191003	0	0	7.1958	44.4794	NOTCH2;TGM1;REG3A;LRG1;STXBP4;REG3G
506	GO_Biological_Process_2023	Protein Localization To Kinetochore (GO:0034501)	(6/11)	0.00206774	0.0191003	0	0	7.1958	44.4794	CDK1;CHAMP1;KNTC1;TTK;BUB3;SPDL1
507	GO_Biological_Process_2023	Regulation Of T Cell Mediated Immunity (GO:0002709)	(6/11)	0.00206774	0.0191003	0	0	7.1958	44.4794	FUT7;RIPK3;CD80;IL1B;WAS;TNFRSF1B
508	GO_Biological_Process_2023	Regulation Of Leukocyte Cell-Cell Adhesion (GO:1903037)	(6/11)	0.00206774	0.0191003	0	0	7.1958	44.4794	FUT7;LCK;WNK1;PPARA;FUT4;SKAP1
509	GO_Biological_Process_2023	Regulation Of Leukocyte Tethering Or Rolling (GO:1903236)	(6/11)	0.00206774	0.0191003	0	0	7.1958	44.4794	SELP;FUT7;ST3GAL4;CHST4;SELE;FUT4
510	GO_Biological_Process_2023	Mitotic G1 DNA Damage Checkpoint Signaling (GO:0031571)	(10/26)	0.00209849	0.0192112	0	0	3.75066	23.1286	MUC1;CCND1;CHEK2;CDK2;RPS27L;CASP2;RPA2;RPL26;GTSE1;TP53
511	GO_Biological_Process_2023	Negative Regulation Of Endothelial Cell Apoptotic Process (GO:2000352)	(10/26)	0.00209849	0.0192112	0	0	3.75066	23.1286	IL4;CDH5;IL11;TNIP2;SERPINE1;FGG;GATA3;TEK;ICAM1;NFE2L2
512	GO_Biological_Process_2023	Plasma Membrane Invagination (GO:0099024)	(10/26)	0.00209849	0.0192112	0	0	3.75066	23.1286	MSR1;SNX18;ITGAM;GSN;BIN2;ITGB2;MYH9;FCGR2B;AURKB;RHOA
513	GO_Biological_Process_2023	Positive Regulation Of Phosphatidylinositol 3-Kinase Activity (GO:0043552)	(10/26)	0.00209849	0.0192112	0	0	3.75066	23.1286	P2RY12;FGR;PDGFRA;TGFB1;CD19;KIT;CCR7;NOD2;TEK;FGF2
514	GO_Biological_Process_2023	Positive Regulation Of Cell Cycle Process (GO:0090068)	(29/118)	0.00210014	0.0192112	0	0	1.96012	12.0856	NUMA1;CXCR5;LRP5;CDCA8;AURKB;AURKA;RACGAP1;SOX15;NUSAP1;ECT2;DRD3;E2F7;PLK4;NPM2;SPAG5;KIF23;CDC6;NDC80;RHOA;IL1A;PLSCR1;DBF4;IL1B;CENPJ;CD28;BIRC5;NCAPD3;KIF20B;MAD2L1
515	GO_Biological_Process_2023	Fc-epsilon Receptor Signaling Pathway (GO:0038095)	(9/22)	0.00211612	0.0192445	0	0	4.15385	25.5801	LYN;FCER1G;SYK;TRAF6;PLCG2;PRKCQ;PLCG1;VAV1;VAV2
516	GO_Biological_Process_2023	Negative Regulation Of Cell Communication (GO:0010648)	(9/22)	0.00211612	0.0192445	0	0	4.15385	25.5801	IL11;PTPN1;NLRP12;IGFBP3;IL1B;INPP5D;LIF;OSM;FGF23
517	GO_Biological_Process_2023	Activation Of Cysteine-Type Endopeptidase Activity Involved In Apoptotic Process (GO:0006919)	(19/67)	0.00212012	0.0192445	0	0	2.37848	14.6426	APAF1;DIABLO;SLC22A2;ATP2A3;LAPTM5;RPS27L;NOD1;NLRC4;HSPE1;PYCARD;DAP;NLRP12;CASP8;LCK;CASP2;ANP32B;BID;S100A9;S100A8
518	GO_Biological_Process_2023	Regulation Of Viral Genome Replication (GO:0045069)	(19/67)	0.00212012	0.0192445	0	0	2.37848	14.6426	IFITM3;IFITM1;IFITM2;MX1;ISG15;ZC3HAV1;IFIT1;OASL;IFIH1;BST2;FAM111A;TRIM6;PLSCR1;SLPI;OAS2;CD28;TMEM39A;PABPC1;PPARA
519	GO_Biological_Process_2023	Transforming Growth Factor Beta Receptor Signaling Pathway (GO:0007179)	(20/72)	0.00215449	0.0195168	0	0	2.31135	14.1921	ITGB1;NRROS;TGFB1;ITGB5;HPGD;GDF15;PXN;STAT3;FURIN;LTBP2;LRRC32;TGFBR1;TGFBR2;CDH5;COL3A1;GCNT2;ZYX;ADAM9;LPXN;ENG
520	GO_Biological_Process_2023	Positive Regulation Of Protein Kinase Activity (GO:0045860)	(34/145)	0.00215841	0.0195168	0	0	1.84347	11.3159	CSF1R;CALCA;RALB;CSF1;ITGB3;CIB1;ADRB2;IQGAP1;CLU;CCR7;CLSPN;ECT2;FCGR1A;IL6R;PTPN1;RIPK3;SLC11A1;PRKCD;HMGA2;MMD2;EMP2;IRGM;RHOA;TGFBR2;CCNA2;TPX2;CD4;PTPRC;TRAF6;NOX4;TAB2;LCP2;TAB1;EZH2
521	GO_Biological_Process_2023	Positive Regulation Of Intrinsic Apoptotic Signaling Pathway (GO:2001244)	(13/39)	0.00218561	0.0196872	0	0	3.00193	18.3894	RPS7;SLC9A3R1;VNN1;LCK;MYC;DDIT3;RPS3;PMAIP1;MSX1;BID;S100A9;TP53;S100A8
522	GO_Biological_Process_2023	Regulation Of Nitric Oxide Biosynthetic Process (GO:0045428)	(13/39)	0.00218561	0.0196872	0	0	3.00193	18.3894	CX3CR1;PTGIS;PTGS2;MMP8;CLU;KLF2;P2RX4;DDAH1;CLEC7A;IL1B;ZC3H12A;TLR6;TLR4
523	GO_Biological_Process_2023	Protein Homooligomerization (GO:0051260)	(31/129)	0.00220337	0.0198093	0	0	1.90321	11.6434	STEAP4;SHMT1;PRF1;AQP4;BCL10;SLC1A5;NLRC4;FOXM1;SAMHD1;CLU;PYCARD;RNF135;RS1;CALHM1;TIFA;NLRP3;TK1;ECT2;B2M;GSDMD;GBP5;POLQ;SCARA5;TMEM120A;CARD9;SOD2;EHD4;ALDH1A2;NINJ1;ALOX5AP;ALDH9A1
524	GO_Biological_Process_2023	MyD88-independent Toll-Like Receptor Signaling Pathway (GO:0002756)	(5/8)	0.0022976	0.020194	0	0	9.99184	60.7093	CD40;TICAM2;IRF3;TLR6;TLR4
525	GO_Biological_Process_2023	Cellular Response To Muramyl Dipeptide (GO:0071225)	(5/8)	0.0022976	0.020194	0	0	9.99184	60.7093	RIPK2;NOD1;PTPN22;NOD2;VIM
526	GO_Biological_Process_2023	Monocyte Activation (GO:0042117)	(5/8)	0.0022976	0.020194	0	0	9.99184	60.7093	CSF1;HYAL2;DYSF;ADAM9;SPACA3
527	GO_Biological_Process_2023	Negative Regulation Of Alpha-Beta T Cell Differentiation (GO:0046639)	(5/8)	0.0022976	0.020194	0	0	9.99184	60.7093	SOCS1;SLC4A2;ZBTB7B;RUNX3;RUNX1
528	GO_Biological_Process_2023	Negative Regulation Of Leukocyte Degranulation (GO:0043301)	(5/8)	0.0022976	0.020194	0	0	9.99184	60.7093	CD84;SPI1;CD300A;NCKAP1L;FCGR2B
529	GO_Biological_Process_2023	Positive Regulation Of CD8-positive, Alpha-Beta T Cell Activation (GO:2001187)	(5/8)	0.0022976	0.020194	0	0	9.99184	60.7093	NCKAP1L;PTPN22;LILRB4;RUNX3;RUNX1
530	GO_Biological_Process_2023	Positive Regulation Of Mast Cell Degranulation (GO:0043306)	(5/8)	0.0022976	0.020194	0	0	9.99184	60.7093	IL4;VAMP8;SNX4;SYK;GAB2
531	GO_Biological_Process_2023	Regulation Of Interleukin-18 Production (GO:0032661)	(5/8)	0.0022976	0.020194	0	0	9.99184	60.7093	GBP5;CD84;NLRP12;TLR9;TLR2
532	GO_Biological_Process_2023	Regulation Of Interleukin-23 Production (GO:0032667)	(5/8)	0.0022976	0.020194	0	0	9.99184	60.7093	PLCG2;TLR4;MYD88;IL17A;IL17RA
533	GO_Biological_Process_2023	Regulation Of Macrophage Migration (GO:1905521)	(5/8)	0.0022976	0.020194	0	0	9.99184	60.7093	CX3CR1;P2RY12;CSF1;CD81;EMILIN1
534	GO_Biological_Process_2023	Regulation Of Mitotic Sister Chromatid Segregation (GO:0033047)	(5/8)	0.0022976	0.020194	0	0	9.99184	60.7093	CCNB1;USP44;CDK1;AURKB;CDK5RAP2
535	GO_Biological_Process_2023	Regulation Of Neutrophil Migration (GO:1902622)	(5/8)	0.0022976	0.020194	0	0	9.99184	60.7093	FUT7;RAC2;SLAMF8;NCKAP1L;FUT4
536	GO_Biological_Process_2023	Regulation Of Receptor Signaling Pathway Via JAK-STAT (GO:0046425)	(16/53)	0.00230314	0.020205	0	0	2.59733	15.7748	LEPROT;IL10RB;IL10RA;TYK2;SOCS3;IL6;SOCS1;PTPRC;CENPJ;KIT;BCL3;CYP1B1;IL7R;JAK3;SH2B3;HES5
537	GO_Biological_Process_2023	Protein Autophosphorylation (GO:0046777)	(37/162)	0.00231846	0.0203016	0	0	1.78187	10.8103	CSF1R;PRKX;STK4;AURKB;EGFR;AURKA;STK10;EEF2K;CHEK2;MKNK1;PIM1;NEK2;RIPK1;PAK2;MAPK3;LYN;MAP4K1;PDGFRA;MAP3K3;RIPK3;NEK6;VRK1;VRK2;EIF2AK4;ERN1;FGR;HCK;MELK;MAPKAPK3;FES;LCK;STK17B;MAPKAPK2;KIT;TEK;TSSK2;MAP3K11
538	GO_Biological_Process_2023	Regulation Of Cold-Induced Thermogenesis (GO:0120161)	(34/146)	0.00243439	0.0212772	0	0	1.8269	10.9944	OXTR;CEBPB;LAMA4;CXCR4;PCTP;ADRB2;OMA1;GJA1;MUC1;ACADL;PDGFC;UCP2;FFAR4;STAT6;ZBTB7B;CMKLR1;IL4R;SYK;IL15;TFE3;IL18;NR1H3;PRKAB1;GADD45G;IL4;HADHA;ADAM17;FABP5;IRF4;DDIT3;LCN2;TLR4;IL18R1;ATF4
539	GO_Biological_Process_2023	Endoderm Formation (GO:0001706)	(12/35)	0.00244661	0.0213444	0	0	3.1319	18.8323	DUSP2;MMP14;ITGB5;ITGA4;MMP2;COL7A1;ITGB2;FN1;HMGA2;ITGA5;MMP8;MMP9
540	GO_Biological_Process_2023	Extracellular Matrix Disassembly (GO:0022617)	(14/44)	0.00246456	0.0214217	0	0	2.80213	16.8289	GSN;MMP7;MMP2;CAPG;FURIN;LAMC1;MMP8;MMP9;CTSS;MMP14;MMP13;MMP19;LCP1;TPSAB1
541	GO_Biological_Process_2023	Positive Regulation Of Leukocyte Cell-Cell Adhesion (GO:1903039)	(14/44)	0.00246456	0.0214217	0	0	2.80213	16.8289	ITGB2;ETS1;RELA;RHOA;PYCARD;IL6;FUT7;LCK;TRAF6;CCL2;HAS2;PRKCQ;CD44;SKAP1
542	GO_Biological_Process_2023	Regulation Of Cell Cycle Process (GO:0010564)	(31/130)	0.00250446	0.021694	0	0	1.88387	11.2838	SMARCD2;CDCA2;KIF11;MKI67;PKMYT1;AURKB;AURKA;ZFYVE26;RACGAP1;MYC;DPF2;RCC1;NEK2;FBXO5;SOX9;ECT2;BUB1;SH3GLB1;SMARCE1;SMARCC1;SPAG5;PLK1;HMGA2;KNSTRN;SND1;DBF4;PRC1;CTNNB1;KIF2C;KIF20B;MCM2
543	GO_Biological_Process_2023	Positive Regulation Of Mitotic Cell Cycle Phase Transition (GO:1901992)	(18/63)	0.0025051	0.021694	0	0	2.40309	14.3931	KMT2E;ANXA1;RRM2;UBE2C;CDCA5;AIF1;EGFR;TNFSF13B;CDC20;CCNB1;CCND1;ESPL1;ADAMTS1;CDK4;CENPJ;CDK1;FBXO5;DLGAP5
544	GO_Biological_Process_2023	Regulation Of Endothelial Cell Migration (GO:0010594)	(23/88)	0.00251315	0.0217238	0	0	2.12706	12.7331	ANGPT4;GRN;SP100;SPARC;ANXA3;ITGB3;PIK3CD;EMP2;PRCP;GATA3;ETS1;FGF2;SMOC2;RRAS;ZC3H12A;RHOJ;ATOH8;CALR;TEK;ADAMTS9;GLUL;RIN2;EPHA2
545	GO_Biological_Process_2023	Proteolysis Involved In Protein Catabolic Process (GO:0051603)	(21/78)	0.00257281	0.0221987	0	0	2.21416	13.2025	HM13;RHBDD1;CTSZ;GZMB;CTSW;ISG15;OMA1;CTSS;PSMA8;CASP8;CTSL;CAPN2;CTSH;PMAIP1;RPS27A;SOCS6;TRIM21;CTSC;ADAMTS7;CTSB;LGMN
546	GO_Biological_Process_2023	Endodermal Cell Differentiation (GO:0035987)	(11/31)	0.00269749	0.0232319	0	0	3.30096	19.5266	MMP14;ITGB5;ITGA4;MMP2;COL7A1;ITGB2;FN1;HMGA2;ITGA5;MMP8;MMP9
547	GO_Biological_Process_2023	Epiboly Involved In Wound Healing (GO:0090505)	(7/15)	0.00273207	0.023359	0	0	5.24786	30.9765	CCNA2;PDPN;FLNA;LCP1;RHOC;RHOA;CD44
548	GO_Biological_Process_2023	Negative Regulation Of Immune Effector Process (GO:0002698)	(7/15)	0.00273207	0.023359	0	0	5.24786	30.9765	LGALS3;GRN;RPS19;CD300A;SLAMF8;ENPP3;HAVCR2
549	GO_Biological_Process_2023	Negative Regulation Of Macrophage Activation (GO:0043031)	(7/15)	0.00273207	0.023359	0	0	5.24786	30.9765	IL4;GRN;PTPRC;ZC3H12A;NR1H3;CST7;FCGR2B
550	GO_Biological_Process_2023	Positive Regulation Of Mitotic Sister Chromatid Separation (GO:1901970)	(7/15)	0.00273207	0.023359	0	0	5.24786	30.9765	CDC20;ESPL1;UBE2C;CDCA8;BIRC5;AURKB;DLGAP5
551	GO_Biological_Process_2023	Cell Cycle G2/M Phase Transition (GO:0044839)	(13/40)	0.00281974	0.0240213	0	0	2.89058	16.9709	PLK1;FOXM1;PKMYT1;MASTL;AURKB;AURKA;CCNA2;CCNB1;MELK;CHEK2;CDK2;CDK1;NES
552	GO_Biological_Process_2023	Negative Regulation Of Secretion By Cell (GO:1903531)	(13/40)	0.00281974	0.0240213	0	0	2.89058	16.9709	IL11;ANXA1;RHBDF2;LIF;OSM;TRH;TNFRSF1B;TNFRSF1A;VAMP8;ERP29;DRD3;FGF23;VAMP3
553	GO_Biological_Process_2023	Cellular Response To Epidermal Growth Factor Stimulus (GO:0071364)	(10/27)	0.00291024	0.0246585	0	0	3.52982	20.6125	EEF1A1;ZFP36;IQGAP1;PLCG1;SOX9;PTPN12;KNSTRN;EGFR;ZFP36L2;ZFP36L1
554	GO_Biological_Process_2023	Myeloid Cell Development (GO:0061515)	(10/27)	0.00291024	0.0246585	0	0	3.52982	20.6125	CEBPB;NRROS;ANXA2;KIT;FLNA;NCKAP1L;GP1BA;EVI2B;SH2B3;TLR2
555	GO_Biological_Process_2023	Positive Regulation Of Nitric Oxide Biosynthetic Process (GO:0045429)	(10/27)	0.00291024	0.0246585	0	0	3.52982	20.6125	P2RX4;DDAH1;CLEC7A;IL1B;TLR6;PTGS2;MMP8;CLU;TLR4;KLF2
556	GO_Biological_Process_2023	Negative Regulation Of Leukocyte Cell-Cell Adhesion (GO:1903038)	(8/19)	0.00301433	0.0254946	0	0	4.36262	25.3223	GPNMB;WNK1;LAPTM5;PTPN22;TNFAIP8L2;PPARA;LAX1;JAK3
557	GO_Biological_Process_2023	Adaptive Immune Response Based On Somatic Recombination Of Immune Receptors Built From Immunoglobulin Superfamily Domains (GO:0002460)	(9/23)	0.00303942	0.0255323	0	0	3.85692	22.355	CR2;CD8A;CR1L;STAT3;IL18;SLA2;TLR4;IL18BP;MYO1G
558	GO_Biological_Process_2023	Cytosolic Pattern Recognition Receptor Signaling Pathway (GO:0002753)	(9/23)	0.00303942	0.0255323	0	0	3.85692	22.355	IFIH1;RNF135;TBK1;IRF3;TRAF6;DHX58;TIFA;IRF7;TRIM25
559	GO_Biological_Process_2023	Regulation Of Toll-Like Receptor 4 Signaling Pathway (GO:0034143)	(9/23)	0.00303942	0.0255323	0	0	3.85692	22.355	LYN;TICAM2;NINJ1;NR1H3;PTPN22;TREM2;IFI35;CD14;RAB7B
560	GO_Biological_Process_2023	Positive Regulation Of Endocytosis (GO:0045807)	(21/79)	0.00304047	0.0255323	0	0	2.17585	12.6107	FCER1G;IL15;SLC11A1;SERPINE1;RAB27A;TREM2;CYBA;IL2RG;MERTK;CLU;PYCARD;C3;IL4;CLEC7A;AXL;IL1B;IL2RB;SPACA3;CALR;FCGR2B;B2M
561	GO_Biological_Process_2023	Positive Regulation Of Phosphatidylinositol 3-Kinase Signaling (GO:0014068)	(19/69)	0.0030603	0.0256532	0	0	2.28307	13.2173	PDGFRA;CSF3;NCF1;IL18;FN1;OSM;TREM2;FGF2;FGR;SELP;KIT;PDGFC;HCLS1;ROR1;PTPN6;SOX9;TEK;PIK3AP1;HCST
562	GO_Biological_Process_2023	Natural Killer Cell Activation (GO:0030101)	(14/45)	0.00311366	0.0260541	0	0	2.71158	15.6511	PIK3CD;EMP2;CD2;FCGR3A;NCR3;CASP8;KLRK1;PTPRC;NFIL3;ELF4;PRDX1;IL2RB;IL21R;SLAMF7
563	GO_Biological_Process_2023	DNA Damage Response, Signal Transduction By P53 Class Mediator (GO:0030330)	(12/36)	0.00319865	0.0266705	0	0	3.00123	17.2421	SP100;MUC1;CHEK2;BCL3;RPS27L;CASP2;RPL26;FOXM1;GTSE1;TP53;E2F7;BATF
564	GO_Biological_Process_2023	Base-Excision Repair (GO:0006284)	(12/36)	0.00319865	0.0266705	0	0	3.00123	17.2421	PRMT6;POLQ;LIG1;MPG;NTHL1;POLD1;APEX2;HMGA2;RPA2;ERCC6;POLE;UNG
565	GO_Biological_Process_2023	Mitotic Cell Cycle Phase Transition (GO:0044772)	(27/111)	0.00341993	0.0284652	0	0	1.93276	10.9745	CCNF;PKMYT1;FOXM1;AURKA;CCNB2;CCNB1;GPR132;CCND1;CHEK2;MYC;EIF4EBP1;RCC1;POLE;UBE2C;PLK1;MASTL;CCNA2;MELK;CDK6;DBF4;CCNE1;CDK4;CDK2;CDK1;TACC3;NES;CDKN3
566	GO_Biological_Process_2023	Lymphocyte Migration (GO:0072676)	(13/41)	0.00359628	0.0296917	0	0	2.78718	15.6858	RET;CCL22;CCL20;CRTAM;MSN;GATA3;ZAP70;CCL7;CCL3;CCL2;CCR6;CCL17;MYO1G
567	GO_Biological_Process_2023	DNA Strand Elongation Involved In DNA Replication (GO:0006271)	(6/12)	0.00363662	0.0296917	0	0	5.99615	33.6786	RFC3;PCNA;MCM7;MCM3;MCM4;POLE
568	GO_Biological_Process_2023	MyD88-dependent Toll-Like Receptor Signaling Pathway (GO:0002755)	(6/12)	0.00363662	0.0296917	0	0	5.99615	33.6786	IRAK2;TRAF6;IRAK4;REG3G;TLR6;TLR4
569	GO_Biological_Process_2023	NADPH Regeneration (GO:0006740)	(6/12)	0.00363662	0.0296917	0	0	5.99615	33.6786	RPIA;G6PD;H6PD;NNT;PGLS;PGD
570	GO_Biological_Process_2023	Atrial Cardiac Muscle Cell Action Potential (GO:0086014)	(6/12)	0.00363662	0.0296917	0	0	5.99615	33.6786	GJC1;KCNJ5;GJA1;KCNA5;CACNA1C;SCN5A
571	GO_Biological_Process_2023	Positive Regulation Of T-helper Cell Differentiation (GO:0045624)	(6/12)	0.00363662	0.0296917	0	0	5.99615	33.6786	CD86;CD80;TNFSF4;NFKBIZ;IL18;NLRP3
572	GO_Biological_Process_2023	Positive Regulation Of Purine Nucleotide Biosynthetic Process (GO:1900373)	(6/12)	0.00363662	0.0296917	0	0	5.99615	33.6786	IL4;NOS2;TMSB4X;GUCA1A;TREM2;PPARA
573	GO_Biological_Process_2023	Positive Regulation Of Reactive Oxygen Species Biosynthetic Process (GO:1903428)	(6/12)	0.00363662	0.0296917	0	0	5.99615	33.6786	PLCG2;RAB27A;CYBA;TLR6;MMP8;TLR4
574	GO_Biological_Process_2023	Regulation Of DNA-templated DNA Replication Initiation (GO:0030174)	(6/12)	0.00363662	0.0296917	0	0	5.99615	33.6786	MCM7;MCM3;MCM4;MCM5;MCM6;MCM2
575	GO_Biological_Process_2023	Regulation Of Leukocyte Adhesion To Vascular Endothelial Cell (GO:1904994)	(6/12)	0.00363662	0.0296917	0	0	5.99615	33.6786	IL6;FUT7;TRAF6;ITGB2;RELA;RHOA
576	GO_Biological_Process_2023	Response To Muramyl Dipeptide (GO:0032495)	(6/12)	0.00363662	0.0296917	0	0	5.99615	33.6786	RIPK2;IRF5;NOD1;PTPN22;NOD2;VIM
577	GO_Biological_Process_2023	Ras Protein Signal Transduction (GO:0007265)	(33/144)	0.003654	0.029782	0	0	1.78862	10.0376	CYFIP1;RALB;WAS;PLD1;FGF2;AIF1;NTN1;ARHGAP4;RAP1B;GNA13;RASSF1;RACGAP1;RRAS;NKIRAS2;ARHGDIB;G3BP1;GNA12;PDPN;PLCE1;DBNL;RHOG;MYO9B;RHOA;CCNA2;DOK2;DOK3;DOK4;CDK2;RGL3;TAX1BP3;TNFRSF25;GRAP;TP53
578	GO_Biological_Process_2023	Endocytosis (GO:0006897)	(41/189)	0.00379628	0.0308882	0	0	1.66776	9.29564	DENND1C;ITGB1;ITGAM;EQTN;ITGB2;PLD4;ADRB2;CLEC9A;LRP2;CORO1A;ASGR1;CXCL16;P2RY6;RINL;MRC1;CD14;MAPK3;MSR1;TICAM2;ANXA1;SCARA5;ANXA3;SLC11A1;IL10RA;TBC1D2B;ARHGAP27;MERTK;EHD2;MYO1E;NECAP2;SNX18;EHD4;AXL;RHOJ;PECAM1;RIN3;CD302;FCGR2B;TLR4;FOLR1;MYD88
579	GO_Biological_Process_2023	Cellular Component Disassembly (GO:0022411)	(14/46)	0.00389614	0.0315916	0	0	2.62669	14.5723	GSN;MMP7;MMP2;CAPG;FURIN;LAMC1;MMP8;MMP9;CTSS;MMP14;MMP13;MMP19;LCP1;TPSAB1
580	GO_Biological_Process_2023	Regulation Of Fibroblast Proliferation (GO:0048145)	(14/46)	0.00389614	0.0315916	0	0	2.62669	14.5723	CD74;PDGFRA;CD300A;FN1;AQP1;CDK6;CDK4;FTH1;MYC;PDGFC;S100A6;CTNNB1;EMD;TP53
581	GO_Biological_Process_2023	Cellular Response To Osmotic Stress (GO:0071470)	(10/28)	0.00395393	0.0318409	0	0	3.33353	18.4446	PYCARD;TRPV4;CASP1;CAPN3;LRRC8D;NLRP3;SLC4A11;RCSD1;MYLK;ZFP36L1
582	GO_Biological_Process_2023	Hematopoietic Progenitor Cell Differentiation (GO:0002244)	(10/28)	0.00395393	0.0318409	0	0	3.33353	18.4446	LYN;TGFB1;PTPRC;TNFRSF13B;PLEK;KIT;HOXB4;PLD4;TP53;BATF
583	GO_Biological_Process_2023	Negative Regulation Of Signaling (GO:0023057)	(10/28)	0.00395393	0.0318409	0	0	3.33353	18.4446	IL11;PTPN1;NLRP12;TRAT1;INPP5D;IGFBP3;IL1B;LIF;OSM;FGF23
584	GO_Biological_Process_2023	Regulation Of Chemotaxis (GO:0050920)	(10/28)	0.00395393	0.0318409	0	0	3.33353	18.4446	P2RY12;PDGFRA;TGFB1;P2RX4;RARRES2;GPR183;CXCR4;TREM2;AIF1;PPM1F
585	GO_Biological_Process_2023	Regulation Of Mitotic Cell Cycle Phase Transition (GO:1901990)	(22/86)	0.00408985	0.0328793	0	0	2.06577	11.3602	SMARCE1;SMARCC1;SMARCD2;CDKN2C;NPM2;UBE2C;NEK6;PLK1;CDC6;ZFP36L2;AURKA;ZFP36L1;CENPF;CDK6;CDK4;UBD;CDK2;DPF2;PSME1;PSME2;KNTC1;PTPN6
586	GO_Biological_Process_2023	Positive Regulation Of Ras Protein Signal Transduction (GO:0046579)	(15/51)	0.0041089	0.0329762	0	0	2.5019	13.7469	NOTCH2;P2RY10;GPR35;GPR65;MMD2;GPR4;LPAR4;NGF;GPR174;AKAP13;COL3A1;LPAR6;F2RL2;GPR18;F2RL3
587	GO_Biological_Process_2023	Regulation Of p38MAPK Cascade (GO:1900744)	(12/37)	0.00412693	0.0330646	0	0	2.88101	15.8174	BMP2;SPI1;NCF1;GADD45B;GADD45A;IL1B;ZC3H12A;PTPN22;TREM2;GDF6;EZR;GADD45G
588	GO_Biological_Process_2023	Negative Regulation Of NF-kappaB Transcription Factor Activity (GO:0032088)	(21/81)	0.00419099	0.0335208	0	0	2.10308	11.514	SPI1;PTGIS;GFI1;FOXJ1;PYCARD;NFKBIA;TCEAL7;DAP;NLRP12;IRAK2;TMSB4X;DDIT3;ZC3H12A;BCL3;OTULIN;TLR9;CYP1B1;NLRP3;TRIM21;CMKLR1;HAVCR2
589	GO_Biological_Process_2023	Regulation Of Small GTPase Mediated Signal Transduction (GO:0051056)	(28/118)	0.004234	0.0336296	0	0	1.87073	10.2228	ARHGAP11A;ARHGAP9;ARHGAP8;DOCK8;ARHGAP18;FOXM1;ARHGAP4;ARHGAP22;GNA13;AKAP13;RACGAP1;TAGAP;PLCE1;ARHGEF40;ECT2;TGM2;PLEKHG1;SWAP70;MYO9B;ARHGAP27;GMIP;VAV1;CD2AP;VAV2;MRAP;ARHGAP30;SPATA13;TNFRSF25
590	GO_Biological_Process_2023	Mitotic DNA Damage Checkpoint Signaling (GO:0044773)	(16/56)	0.00424672	0.0336296	0	0	2.40211	13.1194	PLK1;DONSON;RPS27L;RPA2;BRCA1;FOXN3;TNFSF13B;DEPDC1B;CCND1;EME1;CHEK2;CDK2;CDK1;CLSPN;RAD9B;TP53
591	GO_Biological_Process_2023	Positive Regulation Of Cellular Metabolic Process (GO:0031325)	(16/56)	0.00424672	0.0336296	0	0	2.40211	13.1194	GADD45A;IL10RB;DCXR;AKR1C3;GATA3;MT3;TGFBR2;IL4;CHCHD2;CCNB1;ZC3H12A;CDK1;RIPK1;B2M;TP53;IFNAR1
592	GO_Biological_Process_2023	Mononuclear Cell Differentiation (GO:1903131)	(9/24)	0.00425289	0.0336296	0	0	3.59958	19.6543	LYN;IL4;CSF1R;BATF3;IRF8;MYH9;TREM2;IKZF1;CLU
593	GO_Biological_Process_2023	Positive Regulation Of p38MAPK Cascade (GO:1900745)	(9/24)	0.00425289	0.0336296	0	0	3.59958	19.6543	BMP2;SPI1;GADD45B;NCF1;GADD45A;IL1B;ZC3H12A;GDF6;GADD45G
594	GO_Biological_Process_2023	Cell Surface Toll-Like Receptor Signaling Pathway (GO:0140895)	(7/16)	0.0042617	0.0336296	0	0	4.66449	25.4592	MYO1C;RIPK2;TNIP2;LY96;PIK3AP1;TLR4;MYD88
595	GO_Biological_Process_2023	Regulation Of Natural Killer Cell Activation (GO:0032814)	(7/16)	0.0042617	0.0336296	0	0	4.66449	25.4592	TICAM2;TYROBP;KLRC3;PTPN22;KLRD1;PRDM1;KLRC1
596	GO_Biological_Process_2023	Regulation Of Stem Cell Proliferation (GO:0072091)	(7/16)	0.0042617	0.0336296	0	0	4.66449	25.4592	GJA1;PTPRC;TERT;HMGB2;HMGA2;FBLN1;ZFP36L1
597	GO_Biological_Process_2023	T Cell Mediated Immunity (GO:0002456)	(8/20)	0.00440017	0.0343768	0	0	3.99883	21.6981	CR2;CD8A;CR1L;CRTAM;PRF1;CTSH;EMP2;MYO1G
598	GO_Biological_Process_2023	Cell Projection Organization (GO:0030030)	(8/20)	0.00440017	0.0343768	0	0	3.99883	21.6981	ITGB1;P2RY12;GSN;SCIN;PARVG;PLEK;CAPG;NCKAP1L
599	GO_Biological_Process_2023	Leukotriene Metabolic Process (GO:0006691)	(8/20)	0.00440017	0.0343768	0	0	3.99883	21.6981	ALOX5;ALOX5AP;MAPKAPK2;DPEP2;MGST2;PLA2G4A;LTA4H;GGT1
600	GO_Biological_Process_2023	Positive Regulation Of Lipid Storage (GO:0010884)	(8/20)	0.00440017	0.0343768	0	0	3.99883	21.6981	C3;MSR1;ZC3H12A;PLIN2;LCP1;OSBPL11;IKBKE;NFKB1
601	GO_Biological_Process_2023	Regulation Of Macrophage Chemotaxis (GO:0010758)	(8/20)	0.00440017	0.0343768	0	0	3.99883	21.6981	UXT;CSF1R;CSF1;RARRES2;CXCL17;SLAMF8;CMKLR1;MAPK3
602	GO_Biological_Process_2023	Regulation Of Toll-Like Receptor Signaling Pathway (GO:0034121)	(8/20)	0.00440017	0.0343768	0	0	3.99883	21.6981	GFI1;IRF1;IRF7;TLR9;TLR5;TLR3;BIRC3;TLR2
603	GO_Biological_Process_2023	Monocyte Chemotaxis (GO:0002548)	(13/42)	0.00453739	0.034713	0	0	2.69091	14.5186	CALCA;CCL22;CCL20;TNFRSF11A;LGALS3;IL6;CCL7;RPS19;CCL3;CCL2;FOLR2;CCL17;IL6R
604	GO_Biological_Process_2023	B Cell Homeostasis (GO:0001782)	(5/9)	0.0045611	0.034713	0	0	7.49344	40.3911	LYN;DOCK11;TNFRSF13B;NCKAP1L;GAPT
605	GO_Biological_Process_2023	DNA Damage Response, Signal Transduction Resulting In Transcription (GO:0042772)	(5/9)	0.0045611	0.034713	0	0	7.49344	40.3911	MAD2L2;MUC1;SP100;RPS27L;TP53
606	GO_Biological_Process_2023	I-kappaB Phosphorylation (GO:0007252)	(5/9)	0.0045611	0.034713	0	0	7.49344	40.3911	TLR9;TLR7;TLR4;TLR3;TLR2
607	GO_Biological_Process_2023	Aminoglycan Metabolic Process (GO:0006022)	(5/9)	0.0045611	0.034713	0	0	7.49344	40.3911	CHST9;CHIA;HEXB;HEXA;CLN6
608	GO_Biological_Process_2023	Cellular Response To Oxidised Low-Density Lipoprotein Particle Stimulus (GO:0140052)	(5/9)	0.0045611	0.034713	0	0	7.49344	40.3911	TREM2;TLR6;CD68;TLR4;MYD88
609	GO_Biological_Process_2023	Negative Regulation Of Cell Adhesion Mediated By Integrin (GO:0033629)	(5/9)	0.0045611	0.034713	0	0	7.49344	40.3911	MUC1;WNK1;PDE3B;SERPINE1;CYP1B1
610	GO_Biological_Process_2023	Negative Regulation Of Humoral Immune Response Mediated By Circulating Immunoglobulin (GO:0002924)	(5/9)	0.0045611	0.034713	0	0	7.49344	40.3911	CR2;CR1L;FOXJ1;C4BPB;FCGR2B
611	GO_Biological_Process_2023	Negative Regulation Of Leukocyte Migration (GO:0002686)	(5/9)	0.0045611	0.034713	0	0	7.49344	40.3911	CD300A;SLAMF8;HMOX1;EMILIN1;BMP5
612	GO_Biological_Process_2023	Positive Regulation Of RNA Biosynthetic Process (GO:1902680)	(5/9)	0.0045611	0.034713	0	0	7.49344	40.3911	TOP2A;PRIM2;GINS3;IL1B;GINS4
613	GO_Biological_Process_2023	Positive Regulation Of Mesenchymal Cell Proliferation (GO:0002053)	(5/9)	0.0045611	0.034713	0	0	7.49344	40.3911	STAT1;MYC;LRP5;SOX9;TGFBR2
614	GO_Biological_Process_2023	Positive Regulation Of Monocyte Differentiation (GO:0045657)	(5/9)	0.0045611	0.034713	0	0	7.49344	40.3911	CD74;CD4;CSF1;FES;ZFP36L1
615	GO_Biological_Process_2023	Positive Regulation Of Platelet Activation (GO:0010572)	(5/9)	0.0045611	0.034713	0	0	7.49344	40.3911	SELP;PLEK;PLA2G4A;GP1BA;TLR4
616	GO_Biological_Process_2023	Regulation Of Inflammatory Response To Wounding (GO:0106014)	(5/9)	0.0045611	0.034713	0	0	7.49344	40.3911	REG3A;GRN;SIGLEC10;STAT3;PTPN6
617	GO_Biological_Process_2023	Regulation Of Leukocyte Mediated Cytotoxicity (GO:0001910)	(5/9)	0.0045611	0.034713	0	0	7.49344	40.3911	NOS2;RIPK3;DNASE1L3;PIK3R6;ICAM1
618	GO_Biological_Process_2023	Wound Healing, Spreading Of Epidermal Cells (GO:0035313)	(5/9)	0.0045611	0.034713	0	0	7.49344	40.3911	ITGB1;ADAM17;LRG1;ITGA5;PLET1
619	GO_Biological_Process_2023	Actin Filament Bundle Assembly (GO:0051017)	(11/33)	0.00469402	0.0355523	0	0	3.00053	16.0872	LIMA1;ESPNL;MICAL1;DPYSL3;PAWR;LCP1;ESPN;EZR;AIF1;CORO1B;LIMD2
620	GO_Biological_Process_2023	Actin Filament Bundle Organization (GO:0061572)	(11/33)	0.00469402	0.0355523	0	0	3.00053	16.0872	LIMA1;ESPNL;MICAL1;DPYSL3;PAWR;LCP1;ESPN;EZR;AIF1;CORO1B;LIMD2
621	GO_Biological_Process_2023	Regulation Of NLRP3 Inflammasome Complex Assembly (GO:1900225)	(11/33)	0.00469402	0.0355523	0	0	3.00053	16.0872	GBP5;DEPDC1B;PLCG2;PTPN22;TREM2;TLR6;MEFV;TRIM31;IRGM;TLR4;MYD88
622	GO_Biological_Process_2023	Adenylate Cyclase-Modulating G Protein-Coupled Receptor Signaling Pathway (GO:0007188)	(36/163)	0.00472293	0.0357138	0	0	1.7056	9.13405	PTGER4;CALCA;CXCL9;CALCB;CALCRL;PTGER1;GPR65;PTGER2;ADCY4;GNAI3;ADRB2;PTH1R;ADCY7;GNAI2;ADGRE1;GNA13;GNA15;CALCR;GALR3;ADGRE5;RGS1;ADGRG5;GPR171;PSAP;GNA12;INSL3;WASF2;TCP11;CCR3;P2RY12;PTGIR;GCGR;GPR4;CXCL10;CXCL11;ADGRL4
623	GO_Biological_Process_2023	Regulation Of Wound Healing (GO:0061041)	(14/47)	0.00483114	0.0363241	0	0	2.54694	13.582	ITGB1;REG3A;ANXA1;TNFRSF12A;SERPINE1;GP1BA;REG3G;FGF2;MYLK;OCLN;CLEC7A;PLAU;ALOX5;INSL3
624	GO_Biological_Process_2023	Regulation Of Phosphorylation (GO:0042325)	(21/82)	0.0048896	0.0363241	0	0	2.06848	11.0057	CDKN1C;BARD1;LYN;CDKN2C;MCM7;STAT2;FN1;HSPB1;ILK;EMP2;BCL10;EGFR;UXT;IL4;CDH5;SOCS1;SRPX2;SLAMF8;PLXNB2;ITGA6;NCKAP1L
625	GO_Biological_Process_2023	CENP-A Containing Chromatin Assembly (GO:0034080)	(4/6)	0.00493471	0.0363241	0	0	11.9867	63.6669	CENPW;MIS18A;CENPI;HJURP
626	GO_Biological_Process_2023	IRE1-mediated Unfolded Protein Response (GO:0036498)	(4/6)	0.00493471	0.0363241	0	0	11.9867	63.6669	ERN1;PTPN1;XBP1;PARP16
627	GO_Biological_Process_2023	Cellular Response To Bacterial Lipopeptide (GO:0071221)	(4/6)	0.00493471	0.0363241	0	0	11.9867	63.6669	TLR1;TLR10;TLR6;TLR2
628	GO_Biological_Process_2023	Cellular Response To Interleukin-9 (GO:0071355)	(4/6)	0.00493471	0.0363241	0	0	11.9867	63.6669	STAT5A;STAT1;STAT3;JAK3
629	GO_Biological_Process_2023	Chromatin Remodeling At Centromere (GO:0031055)	(4/6)	0.00493471	0.0363241	0	0	11.9867	63.6669	CENPW;MIS18A;CENPI;HJURP
630	GO_Biological_Process_2023	Glomerular Epithelial Cell Development (GO:0072310)	(4/6)	0.00493471	0.0363241	0	0	11.9867	63.6669	MYO1E;NPHS1;PODXL;IQGAP1
631	GO_Biological_Process_2023	Interleukin-3-Mediated Signaling Pathway (GO:0038156)	(4/6)	0.00493471	0.0363241	0	0	11.9867	63.6669	STAT5A;FCER1G;SYK;IL3RA
632	GO_Biological_Process_2023	Interleukin-9-Mediated Signaling Pathway (GO:0038113)	(4/6)	0.00493471	0.0363241	0	0	11.9867	63.6669	STAT5A;STAT1;STAT3;JAK3
633	GO_Biological_Process_2023	Macrophage Derived Foam Cell Differentiation (GO:0010742)	(4/6)	0.00493471	0.0363241	0	0	11.9867	63.6669	TGFB1;SOAT1;SOAT2;STAT1
634	GO_Biological_Process_2023	Marginal Zone B Cell Differentiation (GO:0002315)	(4/6)	0.00493471	0.0363241	0	0	11.9867	63.6669	LFNG;NOTCH2;DOCK11;MFNG
635	GO_Biological_Process_2023	Positive Regulation Of Interleukin-23 Production (GO:0032747)	(4/6)	0.00493471	0.0363241	0	0	11.9867	63.6669	PLCG2;MYD88;IL17A;IL17RA
636	GO_Biological_Process_2023	Positive Regulation Of Unsaturated Fatty Acid Biosynthetic Process (GO:2001280)	(4/6)	0.00493471	0.0363241	0	0	11.9867	63.6669	CD74;ANXA1;IL1B;PTGS2
637	GO_Biological_Process_2023	Regulation Of NK T Cell Proliferation (GO:0051140)	(4/6)	0.00493471	0.0363241	0	0	11.9867	63.6669	IL18;TYK2;RASAL3;ZBTB7B
638	GO_Biological_Process_2023	Regulation Of Antigen Receptor-Mediated Signaling Pathway (GO:0050854)	(4/6)	0.00493471	0.0363241	0	0	11.9867	63.6669	LYN;PTPRC;CD300A;PTPN22
639	GO_Biological_Process_2023	Regulation Of Cortisol Biosynthetic Process (GO:2000064)	(4/6)	0.00493471	0.0363241	0	0	11.9867	63.6669	REST;H6PD;BMP5;WNT4
640	GO_Biological_Process_2023	Phosphorylation (GO:0016310)	(81/429)	0.00499568	0.0367155	0	0	1.40467	7.44359	CERK;GMFG;LRRK1;HTR2B;PIK3CD;ILK;MYLK3;HK2;LIPE;STK10;HK3;PPP4R1;TBK1;CHEK2;RPS6KA1;PIM1;PRKG2;NEK2;IKBKE;JAK3;MAP4K1;PRKCH;SYK;IGFBP3;PRKCD;VRK1;VRK2;PRKAB1;RUNX3;TGFBR1;TGFBR2;ERN1;FGR;HCK;ZAP70;MELK;LCK;CCNE1;MAPKAPK2;BTK;TSSK6;BIRC5;PRKCQ;HCST;TSSK2;CDCA8;CSF2RB;STK4;CSF2RA;AURKB;AURKA;FGGY;NUAK2;WNT11;STK36;MKNK1;STK38;CCL2;STK38L;CSK;PAK2;NADK;MAPK3;LYN;PLK4;TGFB1;TAF12;RYK;NEK6;PLK1;STAT3;…
641	GO_Biological_Process_2023	Embryonic Organ Development (GO:0048568)	(20/77)	0.00500958	0.0367604	0	0	2.10798	11.1647	COL18A1;PPIL1;TGFB1;RPL10;RARRES2;PBX3;FLT3LG;GATA3;TBX4;TGFBR2;TAL1;KIT;NKX2-5;TEAD1;HOXB7;SH2B3;NES;TEAD2;ATF4;STRA6
642	GO_Biological_Process_2023	Icosanoid Metabolic Process (GO:0006690)	(15/52)	0.00502473	0.0368142	0	0	2.43414	12.8848	GPX1;PTGIS;HPGD;PLA2G4A;NLRC4;PYCARD;ALOX5;CYP2S1;MAPKAPK2;TBXAS1;CASP1;DPEP2;CYP1B1;GGT1;FADS1
643	GO_Biological_Process_2023	Regulation Of MAP Kinase Activity (GO:0043405)	(27/114)	0.00504787	0.0369263	0	0	1.86579	9.86777	CD40;HTR2B;NOD2;FGF2;PIK3R6;EGFR;PIK3R5;HYAL2;PDGFC;STK38;NTF3;SH2B3;LYN;PTPN1;TGFB1;CD300A;PRKCD;LAX1;LIME1;BMP2;IL1B;FGF18;KIT;ERP29;ADAM9;TLR4;EZH2
644	GO_Biological_Process_2023	Regulation Of Mitotic Cell Cycle (GO:0007346)	(29/125)	0.00513482	0.0375041	0	0	1.81644	9.57577	CDKN1C;ANAPC15;CDCA2;BTG1;IQGAP1;MKI67;PKMYT1;CKS1B;AURKA;CDC20;SLC9A3R1;CCNB1;UBD;EIF4EBP1;RCC1;NEK2;FBXO5;SOX9;BRINP3;DLGAP5;NEK9;NEK6;PLK1;SMOC2;TAL1;CKS2;KIF20B;LGMN;MAD2L1
645	GO_Biological_Process_2023	Phosphatidylinositol-Mediated Signaling (GO:0048015)	(17/62)	0.00517573	0.0377444	0	0	2.26879	11.9424	PDGFRA;CSF1R;PTAFR;STAT3;HTR2B;PIK3CD;GAB2;GATA3;PIK3R5;ZFP36L1;FCGR3A;PLCB3;PLCG2;PLCE1;PLCG1;EZR;PLCB2
646	GO_Biological_Process_2023	Negative Regulation Of Epithelial Cell Apoptotic Process (GO:1904036)	(12/38)	0.0052593	0.0382945	0	0	2.77004	14.5365	IL4;CDH5;IL11;TCF7L2;TNIP2;SERPINE1;FGG;GATA3;TEK;PPARA;ICAM1;NFE2L2
647	GO_Biological_Process_2023	Calcium Ion Transmembrane Import Into Cytosol (GO:0097553)	(21/83)	0.00568174	0.0413066	0	0	2.035	10.522	HTR2B;ITPR2;TRPV3;GP1BA;CACNA1C;CLU;FGF2;PLCB3;SCN10A;PTPRC;SCN11A;LCK;TRPV4;PLCG2;PLCE1;FLNA;SCN7A;CCR7;SCN5A;PLCG1;PLCB2
648	GO_Biological_Process_2023	Regulation Of Actin Cytoskeleton Reorganization (GO:2000249)	(9/25)	0.00581305	0.0421312	0	0	3.37441	17.3703	NOTCH2;CSF1R;PDGFRA;HCK;RNH1;FES;ARHGDIB;TEK;CLU
649	GO_Biological_Process_2023	Regulation Of Monocyte Chemotaxis (GO:0090025)	(9/25)	0.00581305	0.0421312	0	0	3.37441	17.3703	CCR1;LYN;GREM1;CXCL10;SERPINE1;CXCL17;SLAMF8;ANO6;LGMN
650	GO_Biological_Process_2023	Post-Translational Protein Modification (GO:0043687)	(14/48)	0.0059391	0.0421557	0	0	2.47189	12.6714	UBE2F;PARP3;PARP1;PARP2;DSCC1;RHBDD1;PRKCD;PARP16;ZC3HAV1;PARP9;AURKB;CCNA2;CDK2;PADI4
651	GO_Biological_Process_2023	Regulation Of Intrinsic Apoptotic Signaling Pathway (GO:2001242)	(14/48)	0.0059391	0.0421557	0	0	2.47189	12.6714	URI1;PLAUR;MMP9;PYCARD;SLC9A3R1;LCK;DDIT3;BCL2;PMAIP1;P4HB;BID;S100A9;TP53;S100A8
652	GO_Biological_Process_2023	Acute-Phase Response (GO:0006953)	(6/13)	0.00594171	0.0421557	0	0	5.13926	26.3426	SIGIRR;IL22;CEBPB;IL6;PLSCR1;IL6R
653	GO_Biological_Process_2023	Embryonic Hemopoiesis (GO:0035162)	(6/13)	0.00594171	0.0421557	0	0	5.13926	26.3426	TAL1;KIT;FLT3LG;HSCB;SH2B3;TGFBR2
654	GO_Biological_Process_2023	Membrane Protein Intracellular Domain Proteolysis (GO:0031293)	(6/13)	0.00594171	0.0421557	0	0	5.13926	26.3426	APH1A;MMP7;TGFB1;HM13;RHBDD1;SPPL2A
655	GO_Biological_Process_2023	Myeloid Dendritic Cell Activation (GO:0001773)	(6/13)	0.00594171	0.0421557	0	0	5.13926	26.3426	IL4;PYCARD;BATF3;UBD;TGFBR2;SLAMF1
656	GO_Biological_Process_2023	Negative Regulation Of T Cell Differentiation (GO:0045581)	(6/13)	0.00594171	0.0421557	0	0	5.13926	26.3426	LAG3;IRF1;TNFSF4;FOXJ1;CTLA4;LILRB4
657	GO_Biological_Process_2023	Negative Regulation Of Cartilage Development (GO:0061037)	(6/13)	0.00594171	0.0421557	0	0	5.13926	26.3426	GREM1;EFEMP1;WNT11;SOX9;TGFBR1;ADAMTS7
658	GO_Biological_Process_2023	Negative Regulation Of Interleukin-12 Production (GO:0032695)	(6/13)	0.00594171	0.0421557	0	0	5.13926	26.3426	TLR8;CCR7;MEFV;JAK3;CMKLR1;SLAMF1
659	GO_Biological_Process_2023	Negative Regulation Of Neuroinflammatory Response (GO:0150079)	(6/13)	0.00594171	0.0421557	0	0	5.13926	26.3426	IL4;GRN;PTPRC;TREM2;CST7;TNFRSF1B
660	GO_Biological_Process_2023	Positive Regulation Of T-helper 17 Type Immune Response (GO:2000318)	(6/13)	0.00594171	0.0421557	0	0	5.13926	26.3426	NLRP10;CLEC7A;NFKBIZ;PRKCQ;TYK2;IL12RB1
661	GO_Biological_Process_2023	Positive Regulation Of Macrophage Chemotaxis (GO:0010759)	(6/13)	0.00594171	0.0421557	0	0	5.13926	26.3426	CSF1R;CSF1;RARRES2;CXCL17;CMKLR1;MAPK3
662	GO_Biological_Process_2023	Regulation Of T-helper 17 Type Immune Response (GO:2000316)	(6/13)	0.00594171	0.0421557	0	0	5.13926	26.3426	NLRP10;CLEC7A;CARD9;PRKCQ;TYK2;IL12RB1
663	GO_Biological_Process_2023	Response To Chemokine (GO:1990868)	(6/13)	0.00594171	0.0421557	0	0	5.13926	26.3426	LRCH1;WNK1;DOCK8;ZC3H12A;SH2B3;RHOA
664	GO_Biological_Process_2023	Cellular Response To Reactive Oxygen Species (GO:0034614)	(19/73)	0.00599215	0.0424497	0	0	2.11346	10.8152	PDGFRA;ANXA1;NCF1;RIPK3;PRKCD;PXN;CLU;MMP9;MT3;EGFR;RELA;AQP1;IL6;RPS3;CYP1B1;RIPK1;ECT2;MAPK3;NFE2L2
665	GO_Biological_Process_2023	Cellular Response To Amyloid-Beta (GO:1904646)	(11/34)	0.00605659	0.0428417	0	0	2.8699	14.6555	GJA1;VCAM1;ITGA4;CASP4;TREM2;ADRB2;TLR6;FCGR2B;TLR4;ICAM1;LGMN
666	GO_Biological_Process_2023	B Cell Differentiation (GO:0030183)	(18/68)	0.00609997	0.0430839	0	0	2.16215	11.0258	ITGB1;IL11;CR2;VCAM1;ITGA4;PIK3CD;CD79B;IL4;LYL1;HHEX;PTPRC;CLCF1;KIT;BLNK;PLCG2;JAK3;MS4A1;NHEJ1
667	GO_Biological_Process_2023	Regulation Of Bone Mineralization (GO:0030500)	(16/58)	0.00616753	0.0434959	0	0	2.28745	11.6396	SRGN;CCR1;OSR2;ANO6;ISG15;SGMS2;ATRAID;CCNA2;GREM1;P2RX7;BMP2;RXRA;ALOX5;CCL3;FGF23;WNT4
668	GO_Biological_Process_2023	DNA Replication Initiation (GO:0006270)	(8/21)	0.00622758	0.043723	0	0	3.69101	18.7458	PRIM2;POLA2;CDC45;MCM7;MCM3;MCM10;MCM5;MCM2
669	GO_Biological_Process_2023	Peptide Catabolic Process (GO:0043171)	(8/21)	0.00622758	0.043723	0	0	3.69101	18.7458	XPNPEP1;ANPEP;ERAP1;DPEP2;CTSH;ECE1;TPP1;LTA4H
670	GO_Biological_Process_2023	Regulation Of Lipid Storage (GO:0010883)	(8/21)	0.00622758	0.043723	0	0	3.69101	18.7458	C3;NFKBIA;IL6;ITGB3;ZC3H12A;LCP1;IKBKE;NFKB1
671	GO_Biological_Process_2023	Cellular Response To Chemical Stress (GO:0062197)	(22/89)	0.00633428	0.0440572	0	0	1.97292	9.9865	NQO1;G6PD;GPX1;PARP1;SLC4A11;PRR5L;VRK2;SOD2;AIF1;MT3;FOXO1;ZFP36L2;RAD52;CHCHD2;TRPV4;ZC3H12A;LRRC8D;FAS;TRIM21;ATF4;HSPA1A;NFE2L2
672	GO_Biological_Process_2023	Cellular Response To Unfolded Protein (GO:0034620)	(7/17)	0.00635935	0.0440572	0	0	4.19779	21.2317	ERN1;PTPN1;BAG3;HSPB8;RHBDD1;BAK1;HSPA1A
673	GO_Biological_Process_2023	Growth Hormone Receptor Signaling Pathway (GO:0060396)	(7/17)	0.00635935	0.0440572	0	0	4.19779	21.2317	LYN;STAT5A;PTPN1;PXN;STAT3;STAT6;JAK3
674	GO_Biological_Process_2023	Megakaryocyte Differentiation (GO:0030219)	(7/17)	0.00635935	0.0440572	0	0	4.19779	21.2317	IL11;MAF;TAL1;KIT;FLNA;GP1BA;SH2B3
675	GO_Biological_Process_2023	Negative Regulation Of Cellular Senescence (GO:2000773)	(7/17)	0.00635935	0.0440572	0	0	4.19779	21.2317	MAP3K3;CDK6;RBL1;TERT;HMGA2;YBX1;FBXO5
676	GO_Biological_Process_2023	Nuclear Envelope Organization (GO:0006998)	(7/17)	0.00635935	0.0440572	0	0	4.19779	21.2317	TMEM43;REEP4;TOR1B;EMD;LMNB2;TOR1AIP1;LMNB1
677	GO_Biological_Process_2023	Positive Regulation Of Leukocyte Proliferation (GO:0070665)	(7/17)	0.00635935	0.0440572	0	0	4.19779	21.2317	LYN;CSF1R;CSF1;CSF2RB;NMBR;CSF2RA;MAPK3
678	GO_Biological_Process_2023	Positive Regulation Of Macrophage Derived Foam Cell Differentiation (GO:0010744)	(7/17)	0.00635935	0.0440572	0	0	4.19779	21.2317	MSR1;PRKCH;CSF1;PLA2G2A;IL18;LCP1;NFKB1
679	GO_Biological_Process_2023	Regulation Of DNA-templated DNA Replication (GO:0090329)	(7/17)	0.00635935	0.0440572	0	0	4.19779	21.2317	CDT1;MCM7;MCM3;MCM4;MCM5;MCM6;MCM2
680	GO_Biological_Process_2023	Ribosomal Small Subunit Biogenesis (GO:0042274)	(21/84)	0.00657644	0.0454943	0	0	2.00258	10.0615	LTV1;RPS9;RPS7;RPS8;RPS5;RPS6;RPS27L;RPS3A;RPSA;RPS15;RCL1;RPS14;RPS17;RPS28;RPS15A;RPS27;RPS19;SURF6;RPS11;RPS24;RPS23
681	GO_Biological_Process_2023	Response To UV (GO:0009411)	(24/100)	0.00664597	0.0459078	0	0	1.89774	9.51479	SCARA3;CREBBP;GPX1;PCNA;TP53I13;PARP1;RHBDD1;PRKCD;EIF2AK4;AURKB;EGFR;RELA;AQP1;TNFSF13B;CCND1;MYC;POLD1;BCL3;SDF4;BMF;RPL26;BAK1;TP53;ATF4
682	GO_Biological_Process_2023	Regulation Of Cell Adhesion (GO:0030155)	(32/144)	0.00674474	0.0465219	0	0	1.71822	8.58938	RET;PDE3B;TNC;CXCR4;FBLN1;PRKX;LAMC1;SPN;FUT7;PLAU;PODXL;CXCR3;RAC2;LPXN;CCR7;RSU1;CYTIP;TGM2;PLXNA3;LYN;LAMB2;TNFRSF18;TFE3;IL18;PLAUR;GPR4;FES;PLXNB2;TGFBI;P4HB;SIPA1;EPHA2
683	GO_Biological_Process_2023	Cellular Response To UV (GO:0034644)	(20/79)	0.00680219	0.0467812	0	0	2.03628	10.1621	CREBBP;PCNA;PARP1;MMP2;RHBDD1;PRKCD;EIF2AK4;MMP9;CRIP1;AURKB;AQP1;HYAL2;MYC;POLD1;BMF;TIMP1;RPL26;BAK1;TP53;ATF4
684	GO_Biological_Process_2023	Positive Regulation Of Cytoskeleton Organization (GO:0051495)	(20/79)	0.00680219	0.0467812	0	0	2.03628	10.1621	PLK4;VASP;CSF3;GSN;NUMA1;SPAG5;PLEK;MYLK3;PYCARD;P2RX7;HCK;SCIN;FES;CENPJ;CCR7;NCKAP1L;TEK;PFN1;NES;PLXNA3
685	GO_Biological_Process_2023	Positive Regulation Of Macromolecule Biosynthetic Process (GO:0010557)	(28/122)	0.00687428	0.0472081	0	0	1.7907	8.91764	RPL5;CIITA;AKR1B1;RPS27L;NOD2;PLD1;FGF2;RBM3;CCL2;XBP1;RFXANK;NFKB1;IL4;SMOC2;IL6;NLRP12;IL1B;BCL3;CD28;TLR9;PLXNB2;RPL26;VIM;ZCCHC4;TLR4;EIF3D;TMEM106A;TLR2
686	GO_Biological_Process_2023	Lymphocyte Chemotaxis (GO:0048247)	(13/44)	0.00700967	0.0478588	0	0	2.51701	12.4855	CCL22;CCL20;PIK3CD;CXCL13;CXCL16;CH25H;CXCL10;CXCL11;CCL7;GPR183;CCL3;CCL2;CCL17
687	GO_Biological_Process_2023	Mitotic Spindle Assembly (GO:0090307)	(13/44)	0.00700967	0.0478588	0	0	2.51701	12.4855	SPICE1;CDCA8;KIF23;KIF11;AURKB;RHOA;TPX2;RACGAP1;KIFC1;PRC1;CHEK2;FLNA;BIRC5
688	GO_Biological_Process_2023	Positive Regulation Of Biosynthetic Process (GO:0009891)	(13/44)	0.00700967	0.0478588	0	0	2.51701	12.4855	TGFB1;NR1H3;RAB27A;CYBA;MMP8;RUNX1;MLXIPL;PLCG2;TLR6;VIM;PPARA;TLR4;WNT4
689	GO_Biological_Process_2023	Response To Unfolded Protein (GO:0006986)	(13/44)	0.00700967	0.0478588	0	0	2.51701	12.4855	PTPN1;TRAM1;HSPB8;RHBDD1;HSPB1;HSPA2;HSPE1;TOR1B;ERN1;DDIT3;SERPINH1;BAK1;HSPA1A
690	GO_Biological_Process_2023	Positive Regulation Of Transcription By RNA Polymerase II (GO:0045944)	(161/938)	0.00704781	0.0480495	0	0	1.25459	6.21656	ATF1;CSF3;SPI1;CD81;FHOD1;ETS1;FGF2;ELK3;SPIB;CHCHD2;TBK1;CREB3L4;MYC;SOX15;ZC3H12A;RPS6KA1;SOX9;IER2;OSR2;SLC11A1;LMO2;RUNX1;PRPF6;DDIT3;HOXB4;TP53;HOXB7;ATF3;SKAP1;ATF4;AKNA;STXBP2;SUPT4H1;GATA3;FOXO1;BCL2L12;SBNO2;GALR3;NLRP3;CYTL1;RIPK1;NKX2-5;STAT5A;WWTR1;CREBBP;XBP1;TGFB1;BCL11B;LIF;HMGA2;GLMP;RFXANK;NFATC1;POU2F2;NFKB1;NFKB2;BMP5;IL4;NFKBIA;MLLT10;CXCL10;MLXIPL;BMP2;IL6;BCL3;NFE2L2;CREBZF;…
691	GO_Biological_Process_2023	Intracellular Monoatomic Cation Homeostasis (GO:0030003)	(40/190)	0.00715739	0.0487261	0	0	1.60463	7.92624	CD40;CALCB;ATP2A3;HTR2B;PTH1R;LETM2;TMEM165;CDH5;EDNRA;MT2A;CCL7;FTH1;MYC;SLC39A6;ATP6V0A2;CCL3;HMOX1;B2M;DRD3;CCR1;SLC30A8;SLC10A7;SCARA5;SLC11A1;SLC4A11;TMC8;ATP1B3;CYB561A3;CP;MT3;SLC8B1;TPCN2;LCK;FXYD2;TRPV4;SCNN1A;CASQ2;CALR;HAMP;TPT1
692	GO_Biological_Process_2023	Regulation Of Phosphatidylinositol 3-Kinase Signaling (GO:0014066)	(22/90)	0.00727613	0.049463	0	0	1.9438	9.56961	PDGFRA;CSF3;NCF1;IL18;FN1;OSM;TREM2;FGF2;LIME1;EGFR;FGR;SELP;SLC9A3R1;KIT;PDGFC;HCLS1;ROR1;PTPN6;SOX9;TEK;PIK3AP1;HCST
693	GO_Biological_Process_2023	Regulation Of Blood Vessel Endothelial Cell Migration (GO:0043535)	(15/54)	0.00735057	0.049897	0	0	2.30904	11.3443	STAT5A;ANGPT4;CD40;TGFB1;GADD45A;HSPB1;PRCP;ETS1;FGF2;ADAM17;P2RX4;TMSB4X;FGF18;PLCG1;EPHA2
694	GO_Biological_Process_2023	Mitotic Cytokinesis (GO:0000281)	(16/59)	0.0073619	0.049902	0	0	2.23413	10.9728	PLK1;CKAP2;CDCA8;KIF23;KLHDC8B;RHOC;CENPA;AURKB;SNX18;ESPL1;RACGAP1;NUSAP1;BIRC5;MITD1;ECT2;CEP55
695	GO_Biological_Process_2023	Regulation Of Gene Expression (GO:0010468)	(190/1127)	0.00769315	0.0520449	0	0	1.22894	5.98176	RPL5;SPI1;CSF1;TNC;ETS1;BACH1;CLU;FGF2;ACTG2;RPL6;ACTG1;UXT;CDH5;GJA1;EFEMP1;IL36B;POFUT1;MYC;SOX15;CHEK2;ZC3H12A;SOX9;FADS1;PITX3;OSR2;MBNL1;RPS7;SLC11A1;ZBTB37;ZBTB32;CNPY2;PRKAB1;RUNX3;ADAM19;SFRP4;TYROBP;DDIT3;ERP29;APLNR;PRKCQ;EZR;TP53;HOXB7;ATF4;NOTCH2;DNMT1;SLC22A2;CREM;SUPT4H1;GATA3;MEFV;ZBTB2;ZFP36L1;CALCR;TERT;CLEC7A;PLCG2;ZKSCAN5;RIPK1;ZBTB7B;MSC;FGF23;WNT4;LYN;CCR1;MSR1;WWTR1;CREBBP;T…
696	GO_Biological_Process_2023	Positive Regulation Of Mitotic Nuclear Division (GO:0045840)	(11/35)	0.00771117	0.0520449	0	0	2.75016	13.3798	CDC20;IL1A;ESPL1;UBE2C;IL1B;LRP5;NUSAP1;CD28;DRD3;DLGAP5;AURKA
697	GO_Biological_Process_2023	Regulation Of G2/M Transition Of Mitotic Cell Cycle (GO:0010389)	(11/35)	0.00771117	0.0520449	0	0	2.75016	13.3798	CCNB1;GPR132;CENPF;CDK6;CCND1;CDK4;PINX1;CDK2;CDK1;FBXO5;TNFSF13B
698	GO_Biological_Process_2023	Camera-Type Eye Development (GO:0043010)	(9/26)	0.00777959	0.0522819	0	0	3.17573	15.4221	TENM3;EFEMP1;CYP1B1;CRYBA4;CACNA1C;NES;HES5;STRA6;FBN1
699	GO_Biological_Process_2023	Positive Regulation Of Erythrocyte Differentiation (GO:0045648)	(9/26)	0.00777959	0.0522819	0	0	3.17573	15.4221	FAM210B;STAT1;TAL1;STAT3;HMGB2;ARNT;NCKAP1L;ETS1;HSPA1A
700	GO_Biological_Process_2023	Regulation Of Reactive Oxygen Species Biosynthetic Process (GO:1903426)	(9/26)	0.00777959	0.0522819	0	0	3.17573	15.4221	ALOX5;PLCG2;RAB27A;CYBA;TLR6;MMP8;PPARA;ABCD1;TLR4
701	GO_Biological_Process_2023	N-acetylneuraminate Metabolic Process (GO:0006054)	(5/10)	0.00805293	0.0532081	0	0	5.9944	28.9033	ST6GAL1;GNPDA1;NPL;RENBP;ST3GAL1
702	GO_Biological_Process_2023	Mast Cell Activation Involved In Immune Response (GO:0002279)	(5/10)	0.00805293	0.0532081	0	0	5.9944	28.9033	MILR1;KIT;S100A13;FCER1A;PIK3CD
703	GO_Biological_Process_2023	Mast Cell Degranulation (GO:0043303)	(5/10)	0.00805293	0.0532081	0	0	5.9944	28.9033	MILR1;KIT;S100A13;FCER1A;PIK3CD
704	GO_Biological_Process_2023	Mitotic Spindle Elongation (GO:0000022)	(5/10)	0.00805293	0.0532081	0	0	5.9944	28.9033	RACGAP1;PRC1;BIRC5;CDCA8;KIF23
705	GO_Biological_Process_2023	Mitotic Spindle Midzone Assembly (GO:0051256)	(5/10)	0.00805293	0.0532081	0	0	5.9944	28.9033	RACGAP1;PRC1;BIRC5;CDCA8;KIF23
706	GO_Biological_Process_2023	Positive Regulation Of MHC Class II Biosynthetic Process (GO:0045348)	(5/10)	0.00805293	0.0532081	0	0	5.9944	28.9033	IL4;CIITA;XBP1;RFXANK;TMEM106A
707	GO_Biological_Process_2023	Positive Regulation Of Lipid Localization (GO:1905954)	(5/10)	0.00805293	0.0532081	0	0	5.9944	28.9033	C3;ZC3H12A;LCP1;IKBKE;NFKB1
708	GO_Biological_Process_2023	Positive Regulation Of Toll-Like Receptor 4 Signaling Pathway (GO:0034145)	(5/10)	0.00805293	0.0532081	0	0	5.9944	28.9033	TICAM2;NINJ1;NR1H3;PTPN22;IFI35
709	GO_Biological_Process_2023	Positive Regulation Of Transcription From RNA Polymerase II Promoter In Response To Endoplasmic Reticulum Stress (GO:1990440)	(5/10)	0.00805293	0.0532081	0	0	5.9944	28.9033	CEBPB;HSPA5;DDIT3;TP53;ATF4
710	GO_Biological_Process_2023	Protein Localization To Condensed Chromosome (GO:1903083)	(5/10)	0.00805293	0.0532081	0	0	5.9944	28.9033	CDK1;CHAMP1;TTK;BUB3;SPDL1
711	GO_Biological_Process_2023	Regulation Of Toll-Like Receptor 2 Signaling Pathway (GO:0034135)	(5/10)	0.00805293	0.0532081	0	0	5.9944	28.9033	LYN;TLR1;CYBA;TREM2;TLR6
712	GO_Biological_Process_2023	Response To Sterol (GO:0036314)	(5/10)	0.00805293	0.0532081	0	0	5.9944	28.9033	TGFB1;CCL3;CCR5;TGFBR1;TGFBR2
713	GO_Biological_Process_2023	Regulation Of Fat Cell Differentiation (GO:0045598)	(19/75)	0.0081504	0.0537766	0	0	2.03774	9.80091	WWTR1;CEBPB;XBP1;TGFB1;RARRES2;LRP5;FOXO1;ZFP36L2;ZFP36L1;ZFP36;BMP2;IL6;ALOX5;ZC3H12A;GNB3;LCP1;WDFY2;CMKLR1;RUNX1T1
714	GO_Biological_Process_2023	Negative Regulation Of Mitotic Cell Cycle Phase Transition (GO:1901991)	(12/40)	0.00825638	0.0543998	0	0	2.57188	12.3367	GPR132;GFI1B;RBL1;GPNMB;USP44;PINX1;CDK2AP2;CCL2;FBXO5;ZFP36L2;E2F7;ZFP36L1
715	GO_Biological_Process_2023	Negative Regulation Of Macromolecule Metabolic Process (GO:0010605)	(39/186)	0.00838906	0.0551967	0	0	1.59616	7.63096	NOTCH2;DNMT1;SPI1;HDAC1;PTPN22;CD3E;FGF2;AURKA;TRIM6;EDNRB;TERT;ZC3H12A;ATOH8;CCL3;EMILIN1;WNT4;HAVCR2;CCR1;MSR1;TGFB1;NOS2;SLC2A10;TRAT1;STAT3;CNPY2;PARP14;MMP8;PARP9;NR0B2;NFKB1;BMP2;OCLN;REST;RBL1;APLNR;ERP29;CD28;LGMN;ENG
716	GO_Biological_Process_2023	Regulation Of Regulatory T Cell Differentiation (GO:0045589)	(8/22)	0.00857698	0.0563545	0	0	3.42717	16.3088	LAG3;SOCS1;BCL6;IRF1;TNFSF4;FANCA;CTLA4;LILRB4
717	GO_Biological_Process_2023	Antimicrobial Humoral Immune Response Mediated By Antimicrobial Peptide (GO:0061844)	(17/65)	0.0085931	0.0563817	0	0	2.12662	10.1159	CXCL6;REG3A;CXCL9;RPL30;CXCL1;REG3G;CXCL13;CXCL3;CXCL2;CXCL10;CXCL11;RPS19;FAU;HMGN2;PGLYRP1;RPL39;S100A9
718	GO_Biological_Process_2023	Positive Regulation Of Cellular Component Organization (GO:0051130)	(26/113)	0.00866859	0.056798	0	0	1.79605	8.52775	PPP1R15A;AHNAK;AKR1B1;TREM2;CLU;CDC20;CDH5;LGALS3;CHAF1B;CLEC7A;HAS3;RPS3;BMF;BAK1;BID;SH3GLB1;TGFB1;GPX1;ANXA2;SYK;BIK;SURF4;RHOC;TGFBR1;RUNX1;TAL1
719	GO_Biological_Process_2023	Mitotic Metaphase Plate Congression (GO:0007080)	(14/50)	0.0087613	0.0573256	0	0	2.33429	11.0585	CDT1;CDCA5;PINX1;CDCA8;KIF22;NDC80;CCNB1;KIF18A;KIFC1;NUF2;CHAMP1;KIF2C;SPDL1;CEP55
720	GO_Biological_Process_2023	T-helper Cell Differentiation (GO:0042093)	(7/18)	0.00913784	0.0587402	0	0	3.81595	17.9172	IL21;PTGER4;IL4;IL6;GPR183;GATA3;BATF
721	GO_Biological_Process_2023	Glucose 6-Phosphate Metabolic Process (GO:0051156)	(7/18)	0.00913784	0.0587402	0	0	3.81595	17.9172	RPIA;HK3;G6PD;H6PD;PGLS;PGD;HK2
722	GO_Biological_Process_2023	Negative Regulation Of T Cell Receptor Signaling Pathway (GO:0050860)	(7/18)	0.00913784	0.0587402	0	0	3.81595	17.9172	LGALS3;LAPTM5;PTPN22;UBASH3A;SLA2;EZR;LILRB4
723	GO_Biological_Process_2023	Positive Regulation Of NLRP3 Inflammasome Complex Assembly (GO:1900227)	(7/18)	0.00913784	0.0587402	0	0	3.81595	17.9172	GBP5;DEPDC1B;PLCG2;PTPN22;TLR6;TLR4;MYD88
724	GO_Biological_Process_2023	Positive Regulation Of Extracellular Matrix Organization (GO:1903055)	(7/18)	0.00913784	0.0587402	0	0	3.81595	17.9172	EFEMP2;IL6;TGFB1;PDPN;EMILIN1;COLGALT1;RUNX1
725	GO_Biological_Process_2023	Positive Regulation Of Natural Killer Cell Activation (GO:0032816)	(7/18)	0.00913784	0.0587402	0	0	3.81595	17.9172	FCGR3A;TICAM2;TYROBP;LAMP1;AXL;IL18;TYK2
726	GO_Biological_Process_2023	Regulation Of Collagen Biosynthetic Process (GO:0032965)	(7/18)	0.00913784	0.0587402	0	0	3.81595	17.9172	CIITA;IL6;TGFB1;EMILIN1;VIM;RUNX1;WNT4
727	GO_Biological_Process_2023	Response To Axon Injury (GO:0048678)	(7/18)	0.00913784	0.0587402	0	0	3.81595	17.9172	P2RY12;P2RX4;TYROBP;DPYSL3;PLCG2;TREM2;FOLR1
728	GO_Biological_Process_2023	T Cell Proliferation (GO:0042098)	(6/14)	0.00915204	0.0587402	0	0	4.49659	21.106	TNFSF14;DOCK8;SLC11A1;CRTAM;MSN;TNFRSF4
729	GO_Biological_Process_2023	Contractile Actin Filament Bundle Assembly (GO:0030038)	(6/14)	0.00915204	0.0587402	0	0	4.49659	21.106	ITGB1;PDLIM1;ITGB5;ZYX;TNFAIP1;RHOA
730	GO_Biological_Process_2023	Positive Regulation Of Heterotypic Cell-Cell Adhesion (GO:0034116)	(6/14)	0.00915204	0.0587402	0	0	4.49659	21.106	LCK;IL1B;FGG;GCNT2;CD44;SKAP1
731	GO_Biological_Process_2023	Prostanoid Biosynthetic Process (GO:0046457)	(6/14)	0.00915204	0.0587402	0	0	4.49659	21.106	CD74;PTGIS;TBXAS1;PLA2G4A;PTGS2;PTGES
732	GO_Biological_Process_2023	Regulation Of Endothelial Cell Chemotaxis (GO:2001026)	(6/14)	0.00915204	0.0587402	0	0	4.49659	21.106	SMOC2;P2RX4;TMSB4X;HSPB1;FGF2;LGMN
733	GO_Biological_Process_2023	Stress Fiber Assembly (GO:0043149)	(6/14)	0.00915204	0.0587402	0	0	4.49659	21.106	ITGB1;PDLIM1;ITGB5;ZYX;TNFAIP1;RHOA
734	GO_Biological_Process_2023	Regulation Of Cell Differentiation (GO:0045595)	(40/193)	0.00934212	0.0598786	0	0	1.57289	7.35045	CEBPB;SMARCD2;CSF1;CEBPD;HDAC1;AKR1B1;GATA3;KLK6;ZFP36L1;PTBP1;SCIN;ALOX5;RPS6KA1;NTF3;MTA2;FADS1;HES5;CDK5RAP2;SMARCE1;SS18;SMARCC1;TGFB1;LIF;EMP2;PA2G4;NGF;RUNX3;KLHL41;HOPX;TGFBR1;RUNX1;GATAD2A;GREM1;REST;CDK6;FES;CTNNB1;GNB3;ANP32B;ATF4
735	GO_Biological_Process_2023	Positive Regulation Of Hydrolase Activity (GO:0051345)	(37/176)	0.00962565	0.061612	0	0	1.60108	7.43433	USP6NL;ARHGAP11A;ITGB1;CD40;DOCK8;RGS16;HMGB2;CTSS;DOCK11;WNT11;CCL7;RGS1;CTSL;PSAP;CCL3;RPS3;CTSH;CCL2;RSU1;ECT2;CCL17;TGM2;CCL22;RIPK3;CCL20;ARHGAP27;RHOC;RHOA;MAPK12;BMP2;SNX18;TBC1D20;RGS10;RGL3;ITGA6;EZH2;LIMS1
736	GO_Biological_Process_2023	Negative Regulation Of T Cell Proliferation (GO:0042130)	(11/36)	0.00969668	0.0619825	0	0	2.64	12.239	CD86;SPN;CD274;CEBPB;SDC4;GPNMB;CD80;CRTAM;PLA2G2A;TNFRSF14;LILRB4
737	GO_Biological_Process_2023	Positive Regulation Of Cell-Substrate Adhesion (GO:0010811)	(18/71)	0.00977486	0.0623975	0	0	2.03941	9.43826	CSF1;FGG;FN1;ILK;CIB1;EMP2;CD3E;TRIOBP;PPM1F;CCDC80;CDK6;FLNA;CCR7;RSU1;CALR;P4HB;SKAP1;LIMS1
738	GO_Biological_Process_2023	Positive Regulation Of Response To Biotic Stimulus (GO:0002833)	(12/41)	0.0101847	0.0635659	0	0	2.48305	11.3894	GBP5;GRN;PLSCR1;MYO1C;NLRP10;CD180;LY86;LY96;TLR8;EMILIN1;CYBA;IFI35
739	GO_Biological_Process_2023	Regulation Of Release Of Cytochrome C From Mitochondria (GO:0090199)	(12/41)	0.0101847	0.0635659	0	0	2.48305	11.3894	PYCARD;GPX1;BIK;PLAUR;PMAIP1;CIDEB;BMF;BAK1;BID;CLU;MMP9;TP53
740	GO_Biological_Process_2023	Atrial Cardiac Muscle Cell To AV Node Cell Signaling (GO:0086026)	(4/7)	0.0102116	0.0635659	0	0	7.99067	36.6311	GJC1;GJA1;KCNA5;SCN5A
741	GO_Biological_Process_2023	Foam Cell Differentiation (GO:0090077)	(4/7)	0.0102116	0.0635659	0	0	7.99067	36.6311	TGFB1;SOAT1;SOAT2;STAT1
742	GO_Biological_Process_2023	Folic Acid Transport (GO:0015884)	(4/7)	0.0102116	0.0635659	0	0	7.99067	36.6311	PDPN;FOLR2;FOLR1;SLC19A1
743	GO_Biological_Process_2023	Negative Regulation Of Inflammatory Response To Wounding (GO:0106015)	(4/7)	0.0102116	0.0635659	0	0	7.99067	36.6311	REG3A;SIGLEC10;STAT3;PTPN6
744	GO_Biological_Process_2023	Positive Regulation Of CD4-positive, Alpha-Beta T Cell Differentiation (GO:0043372)	(4/7)	0.0102116	0.0635659	0	0	7.99067	36.6311	SOCS1;TNFSF4;NCKAP1L;ZBTB7B
745	GO_Biological_Process_2023	Positive Regulation Of Cardiac Epithelial To Mesenchymal Transition (GO:0062043)	(4/7)	0.0102116	0.0635659	0	0	7.99067	36.6311	EMP2;TGFBR1;ENG;TGFBR2
746	GO_Biological_Process_2023	Positive Regulation Of Glial Cell Migration (GO:1903977)	(4/7)	0.0102116	0.0635659	0	0	7.99067	36.6311	P2RY12;P2RX4;CSF1;TREM2
747	GO_Biological_Process_2023	Regulation Of DNA-templated Transcription In Response To Stress (GO:0043620)	(4/7)	0.0102116	0.0635659	0	0	7.99067	36.6311	MUC1;DDIT3;RPS6KA1;RELA
748	GO_Biological_Process_2023	Regulation Of T-helper 2 Cell Differentiation (GO:0045628)	(4/7)	0.0102116	0.0635659	0	0	7.99067	36.6311	CD86;TNFSF4;IL18;NLRP3
749	GO_Biological_Process_2023	Regulation Of Alpha-Beta T Cell Proliferation (GO:0046640)	(4/7)	0.0102116	0.0635659	0	0	7.99067	36.6311	SYK;IRF1;TNFSF4;TNFRSF14
750	GO_Biological_Process_2023	Regulation Of Dendritic Cell Chemotaxis (GO:2000508)	(4/7)	0.0102116	0.0635659	0	0	7.99067	36.6311	SLAMF8;CCR7;CALR;CCR6
751	GO_Biological_Process_2023	Regulation Of Epithelial To Mesenchymal Transition Involved In Endocardial Cushion Formation (GO:1905005)	(4/7)	0.0102116	0.0635659	0	0	7.99067	36.6311	TGFB1;TGFBR1;ENG;TGFBR2
752	GO_Biological_Process_2023	Sulfur Amino Acid Transport (GO:0000101)	(4/7)	0.0102116	0.0635659	0	0	7.99067	36.6311	SLC7A9;SLC1A1;SLC1A4;SLC3A2
753	GO_Biological_Process_2023	Amino Acid Import Across Plasma Membrane (GO:0089718)	(9/27)	0.0102143	0.0635659	0	0	2.99912	13.7479	SLC22A4;SLC22A2;SLC1A1;SLC1A4;SLC3A2;SLC1A5;SLC7A2;SLC38A5;SLC38A4
754	GO_Biological_Process_2023	Cortical Cytoskeleton Organization (GO:0030865)	(9/27)	0.0102143	0.0635659	0	0	2.99912	13.7479	FHOD1;TRPV4;PLEK;RAB13;RHOG;NCKAP1L;LCP1;EZR;LLGL2
755	GO_Biological_Process_2023	Positive Regulation Of Response To Wounding (GO:1903036)	(9/27)	0.0102143	0.0635659	0	0	2.99912	13.7479	ITGB1;REG3A;GRN;OCLN;ANXA1;CLEC7A;REG3G;INSL3;MYLK
756	GO_Biological_Process_2023	Regulation Of Peptidase Activity (GO:0052547)	(9/27)	0.0102143	0.0635659	0	0	2.99912	13.7479	HDAC1;CTSL;CTSH;FURIN;CST7;CTSS;MAPK12;PSMB8;CTSB
757	GO_Biological_Process_2023	MAPK Cascade (GO:0000165)	(23/98)	0.0102485	0.0636107	0	0	1.84238	8.43924	PTGER4;MAP3K3;TGFB1;HTR2B;IL18;MT3;ZFP36L2;DUSP6;MAPK12;ZFP36L1;ZFP36;MYC;IL1B;MAPKAPK2;CDK1;CCL3;CTSH;CCL2;SOX9;PTPN7;CCR5;MAP3K11;MAPK3
758	GO_Biological_Process_2023	Positive Regulation Of Cold-Induced Thermogenesis (GO:0120162)	(23/98)	0.0102485	0.0636107	0	0	1.84238	8.43924	OXTR;CEBPB;IL4R;SYK;IL18;CXCR4;ADRB2;OMA1;PRKAB1;GADD45G;IL4;HADHA;GJA1;MUC1;FABP5;IRF4;PDGFC;UCP2;LCN2;FFAR4;STAT6;ZBTB7B;CMKLR1
759	GO_Biological_Process_2023	Regulation Of Reactive Oxygen Species Metabolic Process (GO:2000377)	(15/56)	0.0104643	0.0648649	0	0	2.19615	10.014	GADD45A;DCXR;AKR1C3;BRCA1;FOXM1;MT3;TGFBR2;BST1;ALOX5;ZC3H12A;RAC2;CYP1B1;RIPK1;BCO2;TP53
760	GO_Biological_Process_2023	Metaphase Plate Congression (GO:0051310)	(14/51)	0.0105217	0.0651348	0	0	2.27107	10.3432	CDCA5;PINX1;SPICE1;CDCA8;KIF22;NDC80;CCNB1;CENPF;KIF18A;KIFC1;KIF2C;SPDL1;FAM83D;CEP55
761	GO_Biological_Process_2023	Positive Regulation Of Cellular Component Biogenesis (GO:0044089)	(22/93)	0.0108071	0.0667261	0	0	1.86134	8.4273	SH3GLB1;TGFB1;SYK;SDC4;BIK;PLEK;RHOC;CLU;CDH5;LGALS3;CHAF1B;TAL1;CLEC7A;CDK2;HAS3;RPS3;SDC1;EMILIN1;BMF;BAK1;PFN1;BID
762	GO_Biological_Process_2023	Regulation Of Peptidyl-Serine Phosphorylation (GO:0033135)	(22/93)	0.0108071	0.0667261	0	0	1.86134	8.4273	IL11;CSF3;TGFB1;RIPK2;PDE4D;LIF;OSM;NGF;STK4;IRGM;EGFR;PPM1F;MAD2L2;MLXIPL;TRIM6;IL6;TBK1;CALCR;CNKSR3;NTF3;HCLS1;CD44
763	GO_Biological_Process_2023	Positive Regulation Of Response To Stimulus (GO:0048584)	(19/77)	0.0108959	0.0671866	0	0	1.96725	8.89071	REG3A;PCNA;IL15;CD80;ILK;BRCA1;GATA3;C8B;CFP;EGFR;IFIH1;DEPDC1B;C6;CNKSR3;RPS3;VDAC1;ECHDC3;ERCC6;FCGR2B
764	GO_Biological_Process_2023	Regulation Of Programmed Cell Death (GO:0043067)	(40/195)	0.0110856	0.0682671	0	0	1.55241	6.98911	RARG;OMA1;CD3E;PEPD;IKZF3;CLU;ACTB;MECOM;NTF3;RPS3;RIPK1;SOX9;JAK3;CTSB;TGM2;RIPK3;APAF1;BIK;STAT1;NME2;CIDEB;TNFRSF10B;TRAF2;TOX3;CXCL10;REST;MRGBP;IRF3;XPNPEP1;BCL3;TNFSF9;FAS;TNFRSF25;PTPN6;ANP32B;CALR;TP53;TPT1;BIRC3;MCM2
765	GO_Biological_Process_2023	Negative Regulation Of DNA-binding Transcription Factor Activity (GO:0043433)	(32/149)	0.0112224	0.0690192	0	0	1.64431	7.3827	SP100;SPI1;GFI1;PYCARD;TCEAL7;IRAK2;TMSB4X;ZC3H12A;PIM1;CYP1B1;NLRP3;FLNA;TNFRSF4;TRIM21;CMKLR1;HAVCR2;TCF7L2;PTGIS;FOXJ1;EIF2AK4;NR0B2;SIGIRR;NFKBIA;MAD2L2;SFRP4;DAP;NLRP12;DDIT3;TNFSF4;BCL3;OTULIN;TLR9
766	GO_Biological_Process_2023	Second-Messenger-Mediated Signaling (GO:0019932)	(18/72)	0.0113322	0.0695633	0	0	2.00152	8.96704	P2RY12;NOS2;HTR2B;CXCR4;SELE;TPCN2;LAT2;FCGR3A;EDNRB;P2RX4;DDAH1;BTK;CCL3;PLCG2;PLCE1;CCR6;PLCG1;CCR5
767	GO_Biological_Process_2023	Amide Transport (GO:0042886)	(10/32)	0.0113404	0.0695633	0	0	2.72679	12.2144	SLC14A1;GJA1;SLC1A1;PDPN;TAP1;FOLR2;PLTP;FOLR1;SLC19A1;SLC38A5
768	GO_Biological_Process_2023	Negative Regulation Of Extrinsic Apoptotic Signaling Pathway Via Death Domain Receptors (GO:1902042)	(8/23)	0.0115304	0.0704533	0	0	3.19851	14.2742	GPX1;FGG;SERPINE1;TMBIM1;HMOX1;BRCA1;BMP5;ICAM1
769	GO_Biological_Process_2023	Positive Regulation Of Epithelial Cell Apoptotic Process (GO:1904037)	(8/23)	0.0115304	0.0704533	0	0	3.19851	14.2742	SFRP4;CD40;IL6;GSN;ITGA4;CCL2;ANO6;PLCG1
770	GO_Biological_Process_2023	Positive Regulation Of Neutrophil Migration (GO:1902624)	(8/23)	0.0115304	0.0704533	0	0	3.19851	14.2742	CD74;FUT7;RAC2;CCR7;NCKAP1L;FUT4;THBS4;CD99
771	GO_Biological_Process_2023	Adenylate Cyclase-Activating G Protein-Coupled Receptor Signaling Pathway (GO:0007189)	(25/110)	0.0115968	0.0706759	0	0	1.76719	7.87643	PTGER4;CALCA;CXCL9;CALCB;CALCRL;PTGER1;GPR65;PTGER2;ADCY4;ADRB2;PTH1R;ADCY7;ADGRE1;GNA13;CALCR;ADGRE5;ADGRG5;DRD3;TCP11;PTGIR;GCGR;GPR4;CXCL10;CXCL11;ADGRL4
772	GO_Biological_Process_2023	Regulation Of JNK Cascade (GO:0046328)	(25/110)	0.0115968	0.0706759	0	0	1.76719	7.87643	NCF1;NOD2;EGFR;PYCARD;MECOM;RIPK1;CCR7;SLAMF1;GADD45B;GADD45A;TNFRSF19;CARD9;TRAF2;TRAF1;MMP8;GADD45G;MDFIC;IL1B;TRAF6;TLR9;CD27;LTBR;FCGR2B;MAP3K11;TLR3
773	GO_Biological_Process_2023	Positive Regulation Of Protein Metabolic Process (GO:0051247)	(40/196)	0.012053	0.0730788	0	0	1.54237	6.81486	CD86;RPL5;CSF1;UHRF1;CD80;RPS27L;C4BPB;BCL10;PLD1;CLU;FOXO1;CLN6;TNFSF13B;RBM3;CASP8;CAPN3;BAK1;RILP;BARD1;TGFB1;TNFSF12;PLK1;CARD9;IL18;NR1H3;MSN;KLF2;NFKBIA;IL6;IL1B;BCL3;CD28;TLR9;PLXNB2;IL17F;RPL26;VIM;EZR;ZCCHC4;EIF3D
774	GO_Biological_Process_2023	Negative Regulation Of Transferase Activity (GO:0051348)	(11/37)	0.0120531	0.0730788	0	0	2.53831	11.2154	CDKN1C;CDC20;PIF1;ZFP36;DTX3L;PINX1;BUB1B;BUB3;FBXO5;TP53;MAD2L1
775	GO_Biological_Process_2023	Positive Regulation Of Receptor Signaling Pathway Via STAT (GO:1904894)	(11/37)	0.0120531	0.0730788	0	0	2.53831	11.2154	IL6;TGFB1;IL10RB;IL10RA;CENPJ;KIT;CYP1B1;TYK2;IL7R;HES5;CRLF2
776	GO_Biological_Process_2023	Regulation Of Defense Response To Virus By Host (GO:0050691)	(11/37)	0.0120531	0.0730788	0	0	2.53831	11.2154	IL4;TRIM6;TRAF3IP2;DTX3L;STAT1;ZC3H12A;PTPN22;EIF2AK4;ZDHHC11;IL12RB1;PARP9
777	GO_Biological_Process_2023	Fat Cell Differentiation (GO:0045444)	(16/62)	0.0120877	0.0731942	0	0	2.08806	9.21995	IL11;CEBPA;TCF7L2;STEAP4;TMEM120A;ERAP1;HMGA2;METRNL;OSBPL11;GDF6;FOXO1;PSMB8;MAFB;FFAR4;SDF4;FFAR2
778	GO_Biological_Process_2023	Negative Regulation Of MAPK Cascade (GO:0043409)	(24/105)	0.0123139	0.0744682	0	0	1.78007	7.82703	LYN;PTPN1;DUSP2;CD300A;PRKCD;FBLN1;FOXM1;LAX1;LILRB4;FOXO1;DUSP6;P2RX7;SLC9A3R1;BMP2;PTPRC;MYC;HYAL2;IL1B;STK38;CNKSR3;EMILIN1;EZR;TLR4;SH2B3
779	GO_Biological_Process_2023	Signal Transduction In Response To DNA Damage (GO:0042770)	(15/57)	0.0123678	0.0746982	0	0	2.14373	9.4167	DTX3L;GADD45A;DONSON;PARP9;MAPK12;BATF;MAD2L2;CHEK2;BCL3;CLSPN;ERCC6;BID;TP53;E2F7;MAPK3
780	GO_Biological_Process_2023	Cellular Response To Glucose Starvation (GO:0042149)	(12/42)	0.0124436	0.0749642	0	0	2.40014	10.5283	SH3GLB1;XBP1;NUAK2;HSPA5;SUV39H1;ZC3H12A;PMAIP1;TSSK6;PLIN2;TP53;TSSK2;ATF4
781	GO_Biological_Process_2023	Positive Regulation Of Calcium Ion Transmembrane Transport (GO:1904427)	(12/42)	0.0124436	0.0749642	0	0	2.40014	10.5283	NPSR1;P2RX7;CXCL10;CXCL9;CXCL11;CALCR;P2RX4;CD19;APLNR;CAPN3;PLCG1;F2RL3
782	GO_Biological_Process_2023	Rho Protein Signal Transduction (GO:0007266)	(14/52)	0.0125468	0.0752971	0	0	2.21117	9.68115	RHOG;WAS;MYO9B;NTN1;RHOA;ARHGAP4;GNA13;RACGAP1;ARHGDIB;RHOJ;GNA12;PDPN;TAX1BP3;TNFRSF25
783	GO_Biological_Process_2023	Cartilage Development (GO:0051216)	(14/52)	0.0125468	0.0752971	0	0	2.21117	9.68115	OSR2;TGFB1;HMGA2;SULF1;FGF2;BMP2;OPTC;HYAL2;TRPV4;CHI3L1;IL17F;SOX9;CD44;HES5
784	GO_Biological_Process_2023	Cell Cycle G1/S Phase Transition (GO:0044843)	(14/52)	0.0125468	0.0752971	0	0	2.21117	9.68115	CCNA2;GPR132;DBF4;CDK6;CCND1;CCNE1;CDK4;MYC;CDK2;EIF4EBP1;RCC1;POLE;MAP3K11;CDKN3
785	GO_Biological_Process_2023	Positive Regulation Of Lymphocyte Activation (GO:0051251)	(13/47)	0.012588	0.0754478	0	0	2.29452	10.0386	TICAM2;NOD2;PYCARD;IL6;TYROBP;CLEC7A;LCK;TNIP2;TNFSF4;TLR9;CCL2;NCKAP1L;PRKCQ
786	GO_Biological_Process_2023	Leukotriene Biosynthetic Process (GO:0019370)	(7/19)	0.0127099	0.0756014	0	0	3.49775	15.269	GGT6;ALOX5AP;MGST2;PLA2G4A;LTA4H;GGT1;GGTA1
787	GO_Biological_Process_2023	Regulation Of Behavior (GO:0050795)	(7/19)	0.0127099	0.0756014	0	0	3.49775	15.269	STAT3;GPR171;HTR2B;CCL3;GNB3;EIF2AK4;STRA6
788	GO_Biological_Process_2023	Regulation Of Granulocyte Chemotaxis (GO:0071622)	(7/19)	0.0127099	0.0756014	0	0	3.49775	15.269	CSF1R;BST1;CSF1;RARRES2;CXCL17;CMKLR1;MAPK3
789	GO_Biological_Process_2023	Regulation Of Nuclear Division (GO:0051783)	(7/19)	0.0127099	0.0756014	0	0	3.49775	15.269	CDCA2;RCC1;NEK2;FBXO5;MKI67;PKMYT1;KIF20B
790	GO_Biological_Process_2023	Regulation Of Tissue Remodeling (GO:0034103)	(7/19)	0.0127099	0.0756014	0	0	3.49775	15.269	IL21;TGFB1;GPNMB;IL15;IL18;THBS4;RUNX1
791	GO_Biological_Process_2023	Release Of Cytochrome C From Mitochondria (GO:0001836)	(7/19)	0.0127099	0.0756014	0	0	3.49775	15.269	BCL2A1;BCL2;BAK1;SOD2;BID;CLU;MCL1
792	GO_Biological_Process_2023	Receptor-Mediated Endocytosis (GO:0006898)	(27/122)	0.0127574	0.075788	0	0	1.70787	7.44912	ITGB1;CALCRL;ITGAM;RALB;CD81;ITGB2;STON1;CLTA;ADRB2;CLEC9A;LRP2;ASGR1;CXCL16;CXCR1;CTSL;MRC1;CXCR2;MSR1;FCER1G;SYK;ARHGAP27;LILRB4;TPCN2;RAB31;ACKR3;FCGR2B;FOLR1
793	GO_Biological_Process_2023	Cellular Response To Thyroid Hormone Stimulus (GO:0097067)	(5/11)	0.0130406	0.0761268	0	0	4.99504	21.6769	CTSL;LMO2;CTSH;CTSS;CTSB
794	GO_Biological_Process_2023	Macrophage Chemotaxis (GO:0048246)	(5/11)	0.0130406	0.0761268	0	0	4.99504	21.6769	LGALS3;EDNRB;CCL3;CXCL17;CCL2
795	GO_Biological_Process_2023	Mast Cell Mediated Immunity (GO:0002448)	(5/11)	0.0130406	0.0761268	0	0	4.99504	21.6769	MILR1;KIT;S100A13;FCER1A;PIK3CD
796	GO_Biological_Process_2023	Negative Regulation Of Bone Remodeling (GO:0046851)	(5/11)	0.0130406	0.0761268	0	0	4.99504	21.6769	GREM1;P2RX7;IL6;INPP5D;GPR137B
797	GO_Biological_Process_2023	Negative Regulation Of Leukocyte Apoptotic Process (GO:2000107)	(5/11)	0.0130406	0.0761268	0	0	4.99504	21.6769	IRF7;HCLS1;CCR7;NOD2;MERTK
798	GO_Biological_Process_2023	Negative Regulation Of Leukocyte Chemotaxis (GO:0002689)	(5/11)	0.0130406	0.0761268	0	0	4.99504	21.6769	GREM1;UXT;SLAMF8;PADI2;RIN3
799	GO_Biological_Process_2023	Nucleotide-Binding Oligomerization Domain Containing Signaling Pathway (GO:0070423)	(5/11)	0.0130406	0.0761268	0	0	4.99504	21.6769	RIPK2;OTULIN;NOD2;IRGM;RELA
800	GO_Biological_Process_2023	Regulation Of T Cell Apoptotic Process (GO:0070232)	(5/11)	0.0130406	0.0761268	0	0	4.99504	21.6769	CD274;LGALS3;RIPK3;PRKCQ;JAK3
801	GO_Biological_Process_2023	Regulation Of Cell Cycle Checkpoint (GO:1901976)	(5/11)	0.0130406	0.0761268	0	0	4.99504	21.6769	BARD1;DEPDC1B;RAD51;RPA2;BRCA1
802	GO_Biological_Process_2023	Regulation Of Homotypic Cell-Cell Adhesion (GO:0034110)	(5/11)	0.0130406	0.0761268	0	0	4.99504	21.6769	LYN;CELA2A;SYK;PLAUR;PRKCQ
803	GO_Biological_Process_2023	Regulation Of Mesenchymal Cell Proliferation (GO:0010464)	(5/11)	0.0130406	0.0761268	0	0	4.99504	21.6769	STAT1;MYC;LRP5;SOX9;TGFBR2
804	GO_Biological_Process_2023	Regulation Of Monocyte Chemotactic Protein-1 Production (GO:0071637)	(5/11)	0.0130406	0.0761268	0	0	4.99504	21.6769	CD84;SYK;CLEC7A;IL1B;APOD
805	GO_Biological_Process_2023	Tetrahydrofolate Metabolic Process (GO:0046653)	(5/11)	0.0130406	0.0761268	0	0	4.99504	21.6769	MTHFD1;MTHFD2;SHMT1;MTHFD2L;MTHFS
806	GO_Biological_Process_2023	Vitamin D Metabolic Process (GO:0042359)	(5/11)	0.0130406	0.0761268	0	0	4.99504	21.6769	CYP1A1;LRP2;FGF23;LGMN;UGT1A6
807	GO_Biological_Process_2023	Negative Regulation Of Type II Interferon Production (GO:0032689)	(9/28)	0.0131797	0.0766537	0	0	2.84111	12.2994	CD274;DDIT3;TNFSF4;ZC3H12A;LAPTM5;IRGM;LILRB4;TLR4;HAVCR2
808	GO_Biological_Process_2023	Positive Regulation Of Fibroblast Proliferation (GO:0048146)	(9/28)	0.0131797	0.0766537	0	0	2.84111	12.2994	CD74;PDGFRA;CDK6;CDK4;MYC;PDGFC;FN1;S100A6;AQP1
809	GO_Biological_Process_2023	Vascular Endothelial Growth Factor Receptor Signaling Pathway (GO:0048010)	(9/28)	0.0131797	0.0766537	0	0	2.84111	12.2994	MAPKAPK3;MAPKAPK2;HSPB1;CLEC14A;SULF1;PAK2;PGF;VAV1;VAV2
810	GO_Biological_Process_2023	3'-UTR-mediated mRNA Destabilization (GO:0061158)	(6/15)	0.013432	0.0771687	0	0	3.99673	17.2264	ZC3H12D;MOV10;ZFP36;ZC3H12A;ZFP36L2;ZFP36L1
811	GO_Biological_Process_2023	T Cell Homeostasis (GO:0043029)	(6/15)	0.013432	0.0771687	0	0	3.99673	17.2264	RIPK3;TNFSF14;FAS;PMAIP1;NCKAP1L;JAK3
812	GO_Biological_Process_2023	Activation Of NF-kappaB-inducing Kinase Activity (GO:0007250)	(6/15)	0.013432	0.0771687	0	0	3.99673	17.2264	TRAF6;TNFRSF10B;CHI3L1;TRAF2;TLR6;TLR3
813	GO_Biological_Process_2023	Alpha-Beta T Cell Activation (GO:0046631)	(6/15)	0.013432	0.0771687	0	0	3.99673	17.2264	CLEC4A;NKG7;CD3G;CD247;CD3E;CD3D
814	GO_Biological_Process_2023	Astrocyte Development (GO:0014002)	(6/15)	0.013432	0.0771687	0	0	3.99673	17.2264	C1QA;CDK6;IFNGR1;C5AR1;TREM2;S100A9
815	GO_Biological_Process_2023	Glycosaminoglycan Catabolic Process (GO:0006027)	(6/15)	0.013432	0.0771687	0	0	3.99673	17.2264	TGFB1;GLB1;FUCA1;HYAL2;GUSB;FGF2
816	GO_Biological_Process_2023	Negative Regulation Of Phagocytosis (GO:0050765)	(6/15)	0.013432	0.0771687	0	0	3.99673	17.2264	PLSCR1;CD300A;DYSF;CD300LF;FCGR2B;TLR2
817	GO_Biological_Process_2023	Phagosome Maturation (GO:0090382)	(6/15)	0.013432	0.0771687	0	0	3.99673	17.2264	RAB32;RAB43;SRPX;RAB20;RAB31;SLAMF8
818	GO_Biological_Process_2023	Regulation Of Granulocyte Macrophage Colony-Stimulating Factor Production (GO:0032645)	(6/15)	0.013432	0.0771687	0	0	3.99673	17.2264	CD84;CD80;IL1B;IL18;TLR9;IL17F
819	GO_Biological_Process_2023	Regulation Of Hormone Secretion (GO:0046883)	(6/15)	0.013432	0.0771687	0	0	3.99673	17.2264	IL11;LIF;OSM;FFAR2;FGF23;VAMP3
820	GO_Biological_Process_2023	Positive Regulation Of Protein Serine/Threonine Kinase Activity (GO:0071902)	(26/117)	0.0136065	0.0780757	0	0	1.7167	7.37703	CSF1R;CD40;RALB;HTR2B;CIB1;ADRB2;NOD2;FGF2;PIK3R6;EGFR;PIK3R5;CCND1;PDGFC;NTF3;TGFB1;HMGA2;IRGM;RHOA;IL1B;FGF18;KIT;ERP29;ADAM9;TAB1;TLR4;EZH2
821	GO_Biological_Process_2023	Positive Regulation Of Transmembrane Receptor Protein Serine/Threonine Kinase Signaling Pathway (GO:0090100)	(22/95)	0.0138448	0.0793465	0	0	1.81013	7.74707	CDKN1C;CRB2;CREBBP;TGFB1;NUMA1;RBPMS;SLC2A10;GDF15;TTK;GDF6;SULF1;TGFBR1;TGFBR2;BMP5;CCNA2;CDH5;ADAM17;BMP2;LRG1;LEFTY2;HES5;ENG
822	GO_Biological_Process_2023	Glycolipid Metabolic Process (GO:0006664)	(10/33)	0.0142301	0.0810618	0	0	2.60809	11.0906	GLTP;GALC;CERK;GM2A;GLB1;FUCA1;B3GNT5;ST3GAL4;NAGA;ST3GAL6
823	GO_Biological_Process_2023	Inositol Lipid-Mediated Signaling (GO:0048017)	(10/33)	0.0142301	0.0810618	0	0	2.60809	11.0906	CSF1R;PDGFRA;PLCB3;PTAFR;PLCG2;PLCE1;PLCG1;GAB2;EZR;PLCB2
824	GO_Biological_Process_2023	Positive Regulation Of DNA Binding (GO:0043388)	(10/33)	0.0142301	0.0810618	0	0	2.60809	11.0906	TRIM6;TGFB1;TRAF6;PINX1;HMGB2;PLAUR;GATA3;MMP8;NGF;MMP9
825	GO_Biological_Process_2023	Positive Regulation Of Release Of Sequestered Calcium Ion Into Cytosol (GO:0051281)	(10/33)	0.0142301	0.0810618	0	0	2.60809	11.0906	NPSR1;CXCL10;CXCL9;P2RY6;CXCL11;CD19;APLNR;CAPN3;PLCG1;F2RL3
826	GO_Biological_Process_2023	Regulation Of Activated T Cell Proliferation (GO:0046006)	(10/33)	0.0142301	0.0810618	0	0	2.60809	11.0906	PYCARD;CD274;RIPK3;CRTAM;IGFBP2;RPS3;IL18;TNFSF9;IL12RB1;LILRB4
827	GO_Biological_Process_2023	Actin Cytoskeleton Reorganization (GO:0031532)	(14/53)	0.0148614	0.0844539	0	0	2.15435	9.06763	PTPN1;ANXA1;PLEK;PARVA;RHOA;PARVG;PTK7;KIT;MYH9;FLNA;S1PR2;EZR;ASB2;PDLIM4
828	GO_Biological_Process_2023	Blood Vessel Morphogenesis (GO:0048514)	(14/53)	0.0148614	0.0844539	0	0	2.15435	9.06763	TGFB1;SYK;SLC1A1;LRP5;TGFBR1;TGFBR2;LOX;COL4A1;APLNR;CYP1B1;HAS2;NKX2-5;ENG;STRA6
829	GO_Biological_Process_2023	Positive Regulation Of Biomineral Tissue Development (GO:0070169)	(12/43)	0.0150669	0.0855185	0	0	2.32258	9.74381	CCNA2;P2RX7;OSR2;CEBPB;BMP2;RXRA;ALOX5;ANO6;ISG15;FBXO5;ATRAID;WNT4
830	GO_Biological_Process_2023	Negative Regulation Of Ossification (GO:0030279)	(8/24)	0.0151691	0.0856854	0	0	2.99842	12.5589	CCR1;SRGN;GREM1;CHSY1;CCL3;KREMEN2;SOX9;FGF23
831	GO_Biological_Process_2023	Regulation Of Cytokine Production Involved In Immune Response (GO:0002718)	(8/24)	0.0151691	0.0856854	0	0	2.99842	12.5589	TRIM6;LAPTM5;BTK;FFAR2;IRF5;TNFRSF14;NOD2;TNFRSF1B
832	GO_Biological_Process_2023	Regulation Of Heterotypic Cell-Cell Adhesion (GO:0034114)	(8/24)	0.0151691	0.0856854	0	0	2.99842	12.5589	IL1RN;LCK;WNK1;IL1B;FGG;GCNT2;CD44;SKAP1
833	GO_Biological_Process_2023	Response To Purine-Containing Compound (GO:0014074)	(8/24)	0.0151691	0.0856854	0	0	2.99842	12.5589	ATF1;P2RX7;NT5E;P2RY6;P2RX4;STAT1;TLR7;CLU
834	GO_Biological_Process_2023	Defense Response To Gram-positive Bacterium (GO:0050830)	(20/85)	0.015489	0.087283	0	0	1.84767	7.70039	GSDMD;RARRES2;PLA2G2A;HMGB2;IL18;RNASE13;REG3G;MPEG1;FGR;IL6;IL1B;CASP4;TNFRSF14;FAU;PGLYRP1;GBP2;RPL39;GBP4;MYD88;TLR2
835	GO_Biological_Process_2023	Negative Regulation Of Cell Cycle (GO:0045786)	(20/85)	0.015489	0.087283	0	0	1.84767	7.70039	CDKN1C;BARD1;CEBPA;CDT1;BTG1;TP53I13;TGFB1;HPGD;SUV39H1;PLK1;BRCA1;GATA3;RUNX3;SLC9A3R1;HHEX;BMP2;CDK6;BRINP3;SIPA1;MAD2L1
836	GO_Biological_Process_2023	Positive Regulation Of Supramolecular Fiber Organization (GO:1902905)	(22/96)	0.0155989	0.0877976	0	0	1.78556	7.42893	VASP;CSF3;GPX1;GSN;NUMA1;PLEK;SLAIN2;CLU;MYLK3;PYCARD;HCK;EFEMP2;OCLN;SCIN;FES;TRPV4;RPS3;CCR7;NCKAP1L;PFN1;COLGALT1;CDK5RAP2
837	GO_Biological_Process_2023	Regulation Of Endopeptidase Activity (GO:0052548)	(17/69)	0.0157192	0.0883687	0	0	1.96257	8.15032	CRB2;SERPIND1;HDAC1;SERPINF1;SERPINE1;FURIN;SERPINB8;PSMB8;PSMB9;APH1A;TIMP2;PSME1;SERPINH1;PSME2;SERPING1;TIMP1;BIRC3
838	GO_Biological_Process_2023	Regulation Of Protein Localization To Plasma Membrane (GO:1903076)	(19/80)	0.0163423	0.0917623	0	0	1.87017	7.69386	ITGB1;LRRC15;PRKCH;TGFB1;STX8;ARHGEF16;RHOG;AKR1B1;PPP2R5A;CIB1;TREM2;ACTB;EGFR;VAMP8;LGALS3;MMP14;CNPY4;TMBIM1;EPHA2
839	GO_Biological_Process_2023	Cellular Response To Virus (GO:0098586)	(16/64)	0.016374	0.0918308	0	0	2.00082	8.22749	IL21;IFNGR1;IL10RB;IFNGR2;TYK2;POU2F2;IRGM;IFIH1;CXCL10;IL6;IRF3;POU2AF1;ZC3H12A;NLRP3;IRF5;IFNAR1
840	GO_Biological_Process_2023	Regulation Of Actin Cytoskeleton Organization (GO:0032956)	(21/91)	0.0165521	0.0927193	0	0	1.80158	7.38873	NOTCH2;PDGFRA;CSF1R;CSF3;SIGLEC15;RNH1;PRKCD;RHOG;ARHGAP18;ARHGAP17;GRHL3;SLC4A2;CLU;CORO1A;RHOA;BST2;HCK;BST1;ARHGDIB;ESAM;EZR
841	GO_Biological_Process_2023	Response To Alcohol (GO:0097305)	(9/29)	0.016738	0.0936495	0	0	2.6989	11.0387	TGFB1;TH;CCL3;SDF4;CCR7;CCR5;DRD3;TGFBR1;TGFBR2
842	GO_Biological_Process_2023	Regulation Of Protein-Containing Complex Assembly (GO:0043254)	(26/119)	0.0168079	0.0939287	0	0	1.67959	6.86264	RALB;FBLIM1;HJURP;CLU;CDH5;LGALS3;CHAF1B;CLEC7A;RPS3;BMF;BAK1;BID;SH3GLB1;TGFB1;GSN;HSPA5;SYK;BIK;TMC8;TRAF2;RHOC;IRGM;GFAP;SELP;HCK;TAL1
843	GO_Biological_Process_2023	Myoblast Differentiation (GO:0045445)	(7/20)	0.0171844	0.0955792	0	0	3.22851	13.1199	ITGB1;TCF7L2;MBNL1;REST;SOX15;SDC1;MAPK12
844	GO_Biological_Process_2023	Positive Regulation Of Epithelial Cell Differentiation (GO:0030858)	(7/20)	0.0171844	0.0955792	0	0	3.22851	13.1199	TMEM100;SFRP4;BTG1;ATOH8;FOXJ1;SOX9;FGF2
845	GO_Biological_Process_2023	Positive Regulation Of Protein Processing (GO:0010954)	(7/20)	0.0171844	0.0955792	0	0	3.22851	13.1199	GSN;ANXA2;RHBDD1;MYH9;NLRC4;TNP2;KLKB1
846	GO_Biological_Process_2023	Positive Regulation Of Vascular Associated Smooth Muscle Cell Proliferation (GO:1904707)	(7/20)	0.0171844	0.0955792	0	0	3.22851	13.1199	ERN1;DNMT1;GJA1;P2RY6;MMP2;FGF2;MMP9
847	GO_Biological_Process_2023	Positive Regulation Of Metabolic Process (GO:0009893)	(24/108)	0.0172533	0.0958497	0	0	1.7162	6.96733	OXTR;CEBPB;IL4R;SYK;IL18;CXCR4;ADRB2;OMA1;PRKAB1;GADD45G;IL4;HADHA;GJA1;MUC1;FABP5;CLEC7A;IRF4;PDGFC;UCP2;LCN2;FFAR4;STAT6;ZBTB7B;CMKLR1
848	GO_Biological_Process_2023	Regulation Of Smooth Muscle Cell Proliferation (GO:0048660)	(14/54)	0.0174903	0.0970514	0	0	2.10037	8.49832	TCF7L2;PTGIR;TGFB1;HDAC1;STAT1;IGFBP3;IL18;BMP2;IL6;HMOX1;CTNNB1;APOD;IL6R;HES5
849	GO_Biological_Process_2023	Apoptotic Mitochondrial Changes (GO:0008637)	(10/34)	0.0176358	0.0975142	0	0	2.49927	10.0916	BCL2A1;BIK;BCL2;BAK1;BID;SOD2;CLU;HK2;IFIT2;MCL1
850	GO_Biological_Process_2023	Negative Regulation Of Mitotic Cell Cycle (GO:0045930)	(10/34)	0.0176358	0.0975142	0	0	2.49927	10.0916	CDKN1C;SLC9A3R1;BTG1;BCL6;NME6;CTNNB1;BRINP3;ZFP36L2;ZFP36L1;MAD2L1
851	GO_Biological_Process_2023	Regulation Of Phosphatidylinositol 3-Kinase Activity (GO:0043551)	(10/34)	0.0176358	0.0975142	0	0	2.49927	10.0916	P2RY12;FGR;PDGFRA;TGFB1;CD19;KIT;CCR7;NOD2;TEK;FGF2
852	GO_Biological_Process_2023	Erythrocyte Differentiation (GO:0030218)	(13/49)	0.01788	0.0984884	0	0	2.16679	8.71933	KMT2E;LYN;HSCB;IKZF1;SLC1A5;RPS14;RPS19;RACGAP1;TAL1;KIT;HCLS1;NCKAP1L;SH2B3
853	GO_Biological_Process_2023	CD40 Signaling Pathway (GO:0023035)	(4/8)	0.0181256	0.0984884	0	0	5.99265	24.0331	CD86;ITGB1;TNIP2;ITGA5
854	GO_Biological_Process_2023	DNA Damage Response, Signal Transduction By P53 Class Mediator Resulting In Transcription Of P21 Class Mediator (GO:0006978)	(4/8)	0.0181256	0.0984884	0	0	5.99265	24.0331	MUC1;SP100;RPS27L;TP53
855	GO_Biological_Process_2023	T Cell Mediated Cytotoxicity (GO:0001913)	(4/8)	0.0181256	0.0984884	0	0	5.99265	24.0331	CRTAM;PRF1;CTSH;EMP2
856	GO_Biological_Process_2023	Cobalamin Transport (GO:0015889)	(4/8)	0.0181256	0.0984884	0	0	5.99265	24.0331	ABCD4;TCN2;LRP2;ABCD1
857	GO_Biological_Process_2023	Endothelial Cell Chemotaxis (GO:0035767)	(4/8)	0.0181256	0.0984884	0	0	5.99265	24.0331	RAB13;TNFRSF25;CXCL13;CORO1B
858	GO_Biological_Process_2023	Positive Regulation Of ATP Biosynthetic Process (GO:2001171)	(4/8)	0.0181256	0.0984884	0	0	5.99265	24.0331	IL4;TMSB4X;TREM2;PPARA
859	GO_Biological_Process_2023	Positive Regulation Of Dendritic Cell Cytokine Production (GO:0002732)	(4/8)	0.0181256	0.0984884	0	0	5.99265	24.0331	TICAM2;CLEC7A;KIT;PLCG2
860	GO_Biological_Process_2023	Positive Regulation Of Monocyte Chemotactic Protein-1 Production (GO:0071639)	(4/8)	0.0181256	0.0984884	0	0	5.99265	24.0331	CD84;SYK;CLEC7A;IL1B
861	GO_Biological_Process_2023	Positive Regulation Of Tumor Necrosis Factor-Mediated Signaling Pathway (GO:1903265)	(4/8)	0.0181256	0.0984884	0	0	5.99265	24.0331	CASP4;CASP1;LAPTM5;HSPA1A
862	GO_Biological_Process_2023	Protein poly-ADP-ribosylation (GO:0070212)	(4/8)	0.0181256	0.0984884	0	0	5.99265	24.0331	PARP3;PARP2;ZC3HAV1;PARP9
863	GO_Biological_Process_2023	Regulation Of Cell Killing (GO:0031341)	(4/8)	0.0181256	0.0984884	0	0	5.99265	24.0331	IL11;CFH;CR1L;ICAM1
864	GO_Biological_Process_2023	Regulation Of Complement Activation, Classical Pathway (GO:0030450)	(4/8)	0.0181256	0.0984884	0	0	5.99265	24.0331	CR2;CR1L;TREM2;C4BPB
865	GO_Biological_Process_2023	Regulation Of Intrinsic Apoptotic Signaling Pathway By P53 Class Mediator (GO:1902253)	(4/8)	0.0181256	0.0984884	0	0	5.99265	24.0331	RPS7;MYC;MSX1;PTTG1IP
866	GO_Biological_Process_2023	Tetrahydrofolate Interconversion (GO:0035999)	(4/8)	0.0181256	0.0984884	0	0	5.99265	24.0331	MTHFD2;SHMT1;MTHFD2L;MTHFS
867	GO_Biological_Process_2023	Negative Regulation Of Intracellular Signal Transduction (GO:1902532)	(45/231)	0.0182384	0.0989874	0	0	1.4553	5.82737	URI1;SPI1;PPM1N;PDE3B;PLEK;CIB1;TREM2;IFI35;SLA2;RELA;PYCARD;SLC9A3R1;NUAK2;CASP8;HYAL2;TMSB4X;RPS6KA1;ZC3H12A;NLRP3;RIPK1;DRD3;SH2B3;LYN;DUSP2;SLC2A10;STAT1;PDE4D;PLAUR;RHOH;LILRB4;MMP9;IRGM;DUSP6;CD2AP;P2RX7;NLRP12;MYO1C;DDIT3;APLNR;BCL2;TSSK6;PPARA;TSSK2;CD22;EPHA2
868	GO_Biological_Process_2023	Regulation Of Cell Cycle (GO:0051726)	(56/298)	0.018755	0.101674	0	0	1.3928	5.53818	SUV39H1;CCNF;BRCA1;FOXM1;ACTB;CKS1B;TNFSF13B;CDC20;TGM1;MECOM;MYC;FBXO5;SOX9;TRIM21;DLGAP5;MASTL;RUNX3;SND1;TGFBR1;IRF1;CKS2;KIF20B;PRR11;TP53;BIRC3;MCM2;PPP1R15A;ANAPC15;TP53I13;HPGD;GATA3;IQGAP1;RPS15A;BRINP3;BARD1;CDT1;NEK9;TGFB1;GADD45B;GADD45A;NEK6;MX2;PLK1;STAT3;HMGA2;MAPK12;GADD45G;BMP2;CDK6;MRGBP;PTPRC;CDK4;CALR;EVI2B;SIPA1;CDKN3
869	GO_Biological_Process_2023	Activation Of Cysteine-Type Endopeptidase Activity (GO:0097202)	(6/16)	0.0189342	0.10171	0	0	3.59685	14.2679	CASP8;RIPK2;CIDEB;NLRC4;BAK1;LGMN
870	GO_Biological_Process_2023	Extrinsic Apoptotic Signaling Pathway In Absence Of Ligand (GO:0097192)	(6/16)	0.0189342	0.10171	0	0	3.59685	14.2679	IL4;BCL2A1;BCL2;CASP2;FAS;MCL1
871	GO_Biological_Process_2023	Lymphocyte Mediated Immunity (GO:0002449)	(6/16)	0.0189342	0.10171	0	0	3.59685	14.2679	CR2;CD8A;CR1L;KLRD1;SLA2;MYO1G
872	GO_Biological_Process_2023	Negative Regulation Of Interleukin-10 Production (GO:0032693)	(6/16)	0.0189342	0.10171	0	0	3.59685	14.2679	CD274;TYROBP;MMP8;FCGR2B;LILRB4;JAK3
873	GO_Biological_Process_2023	Negative Regulation Of Receptor Signaling Pathway Via JAK-STAT (GO:0046426)	(6/16)	0.0189342	0.10171	0	0	3.59685	14.2679	SOCS3;LEPROT;SOCS1;BCL3;PARP14;SH2B3
874	GO_Biological_Process_2023	Prostanoid Metabolic Process (GO:0006692)	(6/16)	0.0189342	0.10171	0	0	3.59685	14.2679	HPGDS;GSTM1;HPGD;CYP2S1;AKR1C3;PTGES
875	GO_Biological_Process_2023	Protein Kinase A Signaling (GO:0010737)	(6/16)	0.0189342	0.10171	0	0	3.59685	14.2679	EDNRA;GAL;RAB13;LCP1;EZR;TCP11
876	GO_Biological_Process_2023	Ruffle Organization (GO:0031529)	(6/16)	0.0189342	0.10171	0	0	3.59685	14.2679	CSF1R;CYFIP1;LIMA1;PLEK;CCR7;CORO1B
877	GO_Biological_Process_2023	Skeletal System Development (GO:0001501)	(31/149)	0.0191895	0.102963	0	0	1.57878	6.24152	PTGER4;COL18A1;LAMA5;COL13A1;PTH1R;AKAP13;GJA1;WNT11;PRDX1;HYAL2;RPL13;SOX9;HES5;CMKLR1;TGM2;SLC10A7;SULF1;TBX4;TGFBR1;BMP5;COL1A1;BMP2;MMP14;EVC;OPTC;CHI3L1;IL17F;PPIB;CD44;MATN3;FBN1
878	GO_Biological_Process_2023	Negative Regulation Of Response To Wounding (GO:1903035)	(8/25)	0.0195719	0.103536	0	0	2.82188	11.1003	REG3A;ALOX5;SERPINE1;SIGLEC10;STAT3;PTPN6;FGF2;CERS2
879	GO_Biological_Process_2023	Regulation Of Cell Size (GO:0008361)	(8/25)	0.0195719	0.103536	0	0	2.82188	11.1003	SLC9A3R1;RARG;PLEK;MSN;EZR;RHOA;VAV1;VAV2
880	GO_Biological_Process_2023	Regulation Of Chondrocyte Differentiation (GO:0032330)	(8/25)	0.0195719	0.103536	0	0	2.82188	11.1003	GREM1;EFEMP1;SCIN;SOX9;GDF6;TGFBR1;LOXL2;ADAMTS7
881	GO_Biological_Process_2023	Regulation Of Keratinocyte Proliferation (GO:0010837)	(8/25)	0.0195719	0.103536	0	0	2.82188	11.1003	NOTCH2;TGM1;REG3A;ZFP36;LRG1;STXBP4;REG3G;ZFP36L1
882	GO_Biological_Process_2023	DNA Strand Elongation (GO:0022616)	(5/12)	0.0197578	0.103536	0	0	4.28122	16.8004	RFC3;MCM7;TERT;MCM3;MCM4
883	GO_Biological_Process_2023	Astrocyte Activation (GO:0048143)	(5/12)	0.0197578	0.103536	0	0	4.28122	16.8004	C1QA;GRN;IFNGR1;C5AR1;TREM2
884	GO_Biological_Process_2023	Attachment Of Mitotic Spindle Microtubules To Kinetochore (GO:0051315)	(5/12)	0.0197578	0.103536	0	0	4.28122	16.8004	CDT1;NUF2;CHAMP1;KIF2C;NDC80
885	GO_Biological_Process_2023	Defense Response To Tumor Cell (GO:0002357)	(5/12)	0.0197578	0.103536	0	0	4.28122	16.8004	SPI1;LAPTM5;PRF1;TNFRSF10B;RELA
886	GO_Biological_Process_2023	Detection Of Bacterium (GO:0016045)	(5/12)	0.0197578	0.103536	0	0	4.28122	16.8004	NOD1;SSC5D;NLRC4;NOD2;PGLYRP1
887	GO_Biological_Process_2023	Folic Acid Metabolic Process (GO:0046655)	(5/12)	0.0197578	0.103536	0	0	4.28122	16.8004	MTHFD2;SHMT1;MTHFD2L;MTHFS;SLC19A1
888	GO_Biological_Process_2023	Granulocyte Activation (GO:0036230)	(5/12)	0.0197578	0.103536	0	0	4.28122	16.8004	KMT2E;CXCL6;IL15;CXCR2;PRKCD
889	GO_Biological_Process_2023	Histone Monoubiquitination (GO:0010390)	(5/12)	0.0197578	0.103536	0	0	4.28122	16.8004	BARD1;DEPDC1B;RAD51;UHRF1;BRCA1
890	GO_Biological_Process_2023	Macrophage Migration (GO:1905517)	(5/12)	0.0197578	0.103536	0	0	4.28122	16.8004	LGALS3;EDNRB;CCL3;CXCL17;CCL2
891	GO_Biological_Process_2023	Negative Regulation Of Locomotion (GO:0040013)	(5/12)	0.0197578	0.103536	0	0	4.28122	16.8004	TACSTD2;WAS;FBLN1;GATA3;SPINT2
892	GO_Biological_Process_2023	Phosphatidylcholine Acyl-Chain Remodeling (GO:0036151)	(5/12)	0.0197578	0.103536	0	0	4.28122	16.8004	LPCAT3;LPCAT2;NR1H3;PLA2G4A;TSPO
893	GO_Biological_Process_2023	Positive Regulation Of Calcium-Mediated Signaling (GO:0050850)	(5/12)	0.0197578	0.103536	0	0	4.28122	16.8004	P2RX4;CLEC7A;TRAT1;PLCG2;TREM2
894	GO_Biological_Process_2023	Positive Regulation Of Integrin-Mediated Signaling Pathway (GO:2001046)	(5/12)	0.0197578	0.103536	0	0	4.28122	16.8004	LAMB2;FLNA;EMP2;LAMC1;LIMS1
895	GO_Biological_Process_2023	Regulation Of Lymphocyte Migration (GO:2000401)	(5/12)	0.0197578	0.103536	0	0	4.28122	16.8004	SPN;STK10;MSN;CCR6;SLC8B1
896	GO_Biological_Process_2023	Regulation Of Monooxygenase Activity (GO:0032768)	(5/12)	0.0197578	0.103536	0	0	4.28122	16.8004	IL1A;DDAH1;HM13;IL1B;EGFR
897	GO_Biological_Process_2023	Response To Interleukin-6 (GO:0070741)	(5/12)	0.0197578	0.103536	0	0	4.28122	16.8004	SBNO2;PTGIS;ST3GAL6;NFKB1;RELA
898	GO_Biological_Process_2023	Response To Thyroid Hormone (GO:0097066)	(5/12)	0.0197578	0.103536	0	0	4.28122	16.8004	CTSL;LMO2;CTSH;CTSS;CTSB
899	GO_Biological_Process_2023	Negative Regulation Of Cell Population Proliferation (GO:0008285)	(69/379)	0.0198003	0.103644	0	0	1.3405	5.25753	CDKN1C;COL18A1;IFITM1;RARG;TES;BTG1;PINX1;AKR1B1;CIB1;CXCL1;TREM2;IFI35;ETS1;ATRAID;IFIT3;ADAMTS1;FTH1;MYC;CYP1B1;TNFRSF8;SOX9;B2M;EMD;PTGIR;CD300A;IGFBP3;P3H3;NGF;RUNX3;GREM1;SFRP4;IL1A;DDAH1;IL1B;ALDH1A2;IRF1;TP53;CEBPA;FBLN1;GATA3;AIF1;SAV1;SLC9A3R1;SCIN;GPNMB;PDPN;HMOX1;APOD;SH2B3;S100A11;E2F7;LYN;CDKN2C;TGFB1;OSM;CDC6;SOD2;BMP5;BMP2;IL6;REST;CDK6;MYO1C;FABP7;NOX4;CTNNB1;PTPN6;CDKN3;HSPA1A
900	GO_Biological_Process_2023	Positive Regulation Of Kinase Activity (GO:0033674)	(23/104)	0.0205263	0.107325	0	0	1.7053	6.62689	RET;PDGFRA;CSF1R;VAC14;CD74;CSF1;RYK;TIE1;MMD2;TREM2;IQGAP1;MERTK;EGFR;CCNA2;CD4;PTPRC;AXL;ROR1;TAB2;CCR7;LCP2;TEK;EPHA2
901	GO_Biological_Process_2023	Regulation Of Endothelial Cell Proliferation (GO:0001936)	(21/93)	0.0209207	0.109054	0	0	1.75133	6.77243	STAT5A;SPARC;STAT1;ITGB3;TIE1;TNFSF12;HMGB2;HTR2B;PIK3CD;ARNT;SULF1;FGF2;PGF;TGFBR1;THBS4;BMP2;LRG1;ALOX5;ATOH8;FGF18;TEK
902	GO_Biological_Process_2023	Phagocytosis, Engulfment (GO:0006911)	(9/30)	0.0209497	0.109054	0	0	2.57023	9.93555	MSR1;ITGAM;GSN;BIN2;ITGB2;MYH9;FCGR2B;AIF1;XKR5
903	GO_Biological_Process_2023	Positive Regulation Of JUN Kinase Activity (GO:0043507)	(9/30)	0.0209497	0.109054	0	0	2.57023	9.93555	ERN1;PTPN1;TRAF6;RPS3;TLR9;TRAF2;TNFRSF11A;TLR6;MAP3K11
904	GO_Biological_Process_2023	Regulation Of Cell Migration Involved In Sprouting Angiogenesis (GO:0090049)	(9/30)	0.0209497	0.109054	0	0	2.57023	9.93555	MAP3K3;SRPX2;ANXA1;RHOJ;HMOX1;CIB1;PTGS2;FGF2;RHOA
905	GO_Biological_Process_2023	Negative Regulation Of Apoptotic Signaling Pathway (GO:2001234)	(19/82)	0.021017	0.109284	0	0	1.81058	6.99324	CX3CR1;SLC35F6;TCF7L2;URI1;GPX1;PLAUR;AKR1B1;CLU;MMP9;TGFBR1;RELA;IL4;LGALS3;TMBIM1;BCL2;ITGA6;RIPK1;BAK1;HSPA1A
906	GO_Biological_Process_2023	Ribosome Assembly (GO:0042255)	(13/50)	0.0210839	0.109511	0	0	2.10811	8.13571	RPL5;RPL10;RPS5;RPLP0;RPL11;RPS27L;RPSA;RPL6;RPS15;RPS14;RPS28;RPS27;RPS19
907	GO_Biological_Process_2023	Organic Hydroxy Compound Transport (GO:0015850)	(12/45)	0.0215415	0.111641	0	0	2.18156	8.37235	ABCC3;ABCC4;SLC10A6;SLC5A8;SLC16A1;SLC44A1;SLC44A2;SLC22A2;SLCO2B1;SLC10A3;SLC29A3;STRA6
908	GO_Biological_Process_2023	Regulation Of Apoptotic Signaling Pathway (GO:2001233)	(12/45)	0.0215415	0.111641	0	0	2.18156	8.37235	CX3CR1;BCL2L12;PYCARD;CTSL;TMBIM1;RPS3;BCL2;CTSH;FAS;TRAF1;CTSS;TGFBR1
909	GO_Biological_Process_2023	Neutral Amino Acid Transport (GO:0015804)	(10/35)	0.0216056	0.111728	0	0	2.39916	9.2003	SLC7A7;SLC7A9;SLC1A1;SLC38A7;SLC1A4;SLC3A2;SLC1A5;SLC38A5;SLC38A4;LLGL2
910	GO_Biological_Process_2023	Regulation Of Cellular Senescence (GO:2000772)	(10/35)	0.0216056	0.111728	0	0	2.39916	9.2003	MAP3K3;CDK6;RBL1;TERT;NEK6;HMGA2;YBX1;FBXO5;B2M;TP53
911	GO_Biological_Process_2023	Aortic Valve Development (GO:0003176)	(11/40)	0.021752	0.112115	0	0	2.27533	8.71008	BMP2;TGFB1;TIE1;EMILIN1;NFATC1;GATA3;SOX9;NKX2-5;TNFRSF1B;TGFBR2;TNFRSF1A
912	GO_Biological_Process_2023	Negative Regulation Of Cell-Cell Adhesion (GO:0022408)	(11/40)	0.021752	0.112115	0	0	2.27533	8.71008	MAD2L2;IL1RN;BMP2;AKNA;TGFB1;PODXL;WNK1;SPINT2;FXYD5;PPARA;PPM1F
913	GO_Biological_Process_2023	Positive Regulation Of Cell Cycle G1/S Phase Transition (GO:1902808)	(11/40)	0.021752	0.112115	0	0	2.27533	8.71008	KMT2E;ANXA1;RRM2;STXBP4;ADAMTS1;CENPJ;PLCG2;FAM83D;AIF1;EGFR;EZH2
914	GO_Biological_Process_2023	Double-Strand Break Repair (GO:0006302)	(34/168)	0.0217999	0.11224	0	0	1.52499	5.83438	DCLRE1C;CDCA5;HMGB2;STON1;CIB1;BRCA1;SAMHD1;RAD54B;RAD51AP1;RECQL4;ZFYVE26;EME1;CHEK2;NHEJ1;POLQ;PARP3;DTX3L;PARP1;PARP2;POLM;NSMCE1;RPA2;DNTT;PARP9;PALB2;MAD2L2;RAD52;MMS22L;DEPDC1B;RAD51D;RAD51;NPC1;TDP1;TRIP13
915	GO_Biological_Process_2023	Positive Regulation Of Cellular Biosynthetic Process (GO:0031328)	(35/174)	0.0219998	0.113145	0	0	1.51346	5.77647	RPL5;HTR2B;RPS27L;PTH1R;PLD1;PTGS2;CLU;FGF2;FOXO1;RBM3;CLEC7A;SREBF1;TCF7L2;ELOVL5;MID1IP1;ARNT;NR1H3;MMP8;KLF2;MLXIPL;SMOC2;IL6;P2RX4;DDAH1;IL1B;BCL3;CD28;PLXNB2;CTNNB1;RPL26;TLR6;VIM;ZCCHC4;TLR4;EIF3D
916	GO_Biological_Process_2023	Positive Regulation Of Endothelial Cell Proliferation (GO:0001938)	(18/77)	0.0222755	0.114438	0	0	1.83137	6.96701	STAT5A;ITGA4;ITGB3;TNFSF12;HMGB2;HTR2B;PIK3CD;ARNT;FGF2;PGF;TGFBR1;THBS4;BMP2;LRG1;APLNR;HMOX1;PLCG1;TEK
917	GO_Biological_Process_2023	Modulation By Host Of Viral Genome Replication (GO:0044827)	(7/21)	0.0226628	0.114851	0	0	2.99772	11.3525	EEF1A1;IFI27;TBC1D20;DDX56;ZC3H12A;EIF2AK4;PPIB
918	GO_Biological_Process_2023	Negative Regulation Of Biomineral Tissue Development (GO:0070168)	(7/21)	0.0226628	0.114851	0	0	2.99772	11.3525	CCR1;SRGN;GREM1;TGFB1;CCL3;SOX9;FGF23
919	GO_Biological_Process_2023	Negative Regulation Of Interleukin-2 Production (GO:0032703)	(7/21)	0.0226628	0.114851	0	0	2.99772	11.3525	ZFP36;PTPRC;LAPTM5;HOMER3;EZR;LILRB4;HAVCR2
920	GO_Biological_Process_2023	Positive Regulation Of Signal Transduction By P53 Class Mediator (GO:1901798)	(7/21)	0.0226628	0.114851	0	0	2.99772	11.3525	RPS15;RPS7;MYC;PMAIP1;RPS20;MSX1;RPL37
921	GO_Biological_Process_2023	Positive Regulation Of Organelle Assembly (GO:1902117)	(15/61)	0.022792	0.114851	0	0	1.95687	7.39959	SH3GLB1;PLK4;RALB;NUMA1;SDC4;SPAG5;PPP1R35;CAPG;SNX4;SNX18;CENPJ;CROCC;G3BP1;SDC1;LCP1
922	GO_Biological_Process_2023	ISG15-protein Conjugation (GO:0032020)	(3/5)	0.0233798	0.114851	0	0	8.98689	33.7537	UBA7;ISG15;UBE2L6
923	GO_Biological_Process_2023	Astrocyte Differentiation (GO:0048708)	(3/5)	0.0233798	0.114851	0	0	8.98689	33.7537	STAT3;S100A9;HES5
924	GO_Biological_Process_2023	Autocrine Signaling (GO:0035425)	(3/5)	0.0233798	0.114851	0	0	8.98689	33.7537	CX3CR1;FZD1;S100A9
925	GO_Biological_Process_2023	Bradykinin Catabolic Process (GO:0010815)	(3/5)	0.0233798	0.114851	0	0	8.98689	33.7537	XPNPEP1;CTSH;ECE1
926	GO_Biological_Process_2023	Cell Junction Disassembly (GO:0150146)	(3/5)	0.0233798	0.114851	0	0	8.98689	33.7537	C1QB;CX3CR1;C1QC
927	GO_Biological_Process_2023	Cellular Response To Cold (GO:0070417)	(3/5)	0.0233798	0.114851	0	0	8.98689	33.7537	NFKBIA;EIF2AK4;FOXO1
928	GO_Biological_Process_2023	Detection Of Molecule Of Bacterial Origin (GO:0032490)	(3/5)	0.0233798	0.114851	0	0	8.98689	33.7537	LY96;SSC5D;TLR4
929	GO_Biological_Process_2023	Embryonic Hindlimb Morphogenesis (GO:0035116)	(3/5)	0.0233798	0.114851	0	0	8.98689	33.7537	OSR2;RARG;TBX4
930	GO_Biological_Process_2023	Epithelial Tube Formation (GO:0072175)	(3/5)	0.0233798	0.114851	0	0	8.98689	33.7537	PODXL;GATA3;SOX9
931	GO_Biological_Process_2023	Glycolipid Transport (GO:0046836)	(3/5)	0.0233798	0.114851	0	0	8.98689	33.7537	NPC2;PSAP;PLTP
932	GO_Biological_Process_2023	Guanine Nucleotide Transmembrane Transport (GO:1903790)	(3/5)	0.0233798	0.114851	0	0	8.98689	33.7537	SLC17A9;LRRC8D;SLC19A1
933	GO_Biological_Process_2023	Inflammatory Response To Wounding (GO:0090594)	(3/5)	0.0233798	0.114851	0	0	8.98689	33.7537	IL6;HMOX1;TLR3
934	GO_Biological_Process_2023	Leukocyte Apoptotic Process (GO:0071887)	(3/5)	0.0233798	0.114851	0	0	8.98689	33.7537	IL6;IRF3;CTSL
935	GO_Biological_Process_2023	Leukocyte Chemotaxis Involved In Inflammatory Response (GO:0002232)	(3/5)	0.0233798	0.114851	0	0	8.98689	33.7537	NINJ1;SLAMF8;FFAR2
936	GO_Biological_Process_2023	Lipoprotein Metabolic Process (GO:0042157)	(3/5)	0.0233798	0.114851	0	0	8.98689	33.7537	MTTP;OLR1;CTSD
937	GO_Biological_Process_2023	Negative Regulation Of B Cell Receptor Signaling Pathway (GO:0050859)	(3/5)	0.0233798	0.114851	0	0	8.98689	33.7537	CD300A;LPXN;FCGR2B
938	GO_Biological_Process_2023	Negative Regulation Of Erythrocyte Differentiation (GO:0045647)	(3/5)	0.0233798	0.114851	0	0	8.98689	33.7537	ZFP36;MAFB;ZFP36L1
939	GO_Biological_Process_2023	Negative Regulation Of Toll-Like Receptor 2 Signaling Pathway (GO:0034136)	(3/5)	0.0233798	0.114851	0	0	8.98689	33.7537	LYN;TREM2;TLR6
940	GO_Biological_Process_2023	Osmosensory Signaling Pathway (GO:0007231)	(3/5)	0.0233798	0.114851	0	0	8.98689	33.7537	PYCARD;TRPV4;NLRP3
941	GO_Biological_Process_2023	Positive Regulation Of NK T Cell Proliferation (GO:0051142)	(3/5)	0.0233798	0.114851	0	0	8.98689	33.7537	IL18;TYK2;RASAL3
942	GO_Biological_Process_2023	Positive Regulation Of T-helper 1 Cell Cytokine Production (GO:2000556)	(3/5)	0.0233798	0.114851	0	0	8.98689	33.7537	IL1R1;IL1B;IL18R1
943	GO_Biological_Process_2023	Positive Regulation Of T-helper 2 Cell Differentiation (GO:0045630)	(3/5)	0.0233798	0.114851	0	0	8.98689	33.7537	TNFSF4;IL18;NLRP3
944	GO_Biological_Process_2023	Positive Regulation Of Interleukin-18 Production (GO:0032741)	(3/5)	0.0233798	0.114851	0	0	8.98689	33.7537	GBP5;TLR9;TLR2
945	GO_Biological_Process_2023	Positive Regulation Of Killing Of Cells Of Another Organism (GO:0051712)	(3/5)	0.0233798	0.114851	0	0	8.98689	33.7537	NOS2;SYK;PRF1
946	GO_Biological_Process_2023	Positive Regulation Of Microglial Cell Activation (GO:1903980)	(3/5)	0.0233798	0.114851	0	0	8.98689	33.7537	UXT;TREM2;MMP8
947	GO_Biological_Process_2023	Positive Regulation Of Mitotic Cytokinesis (GO:1903490)	(3/5)	0.0233798	0.114851	0	0	8.98689	33.7537	BIRC5;CDCA8;KIF20B
948	GO_Biological_Process_2023	Positive Regulation Of Necroptotic Process (GO:0060545)	(3/5)	0.0233798	0.114851	0	0	8.98689	33.7537	PARP1;RIPK3;RIPK1
949	GO_Biological_Process_2023	Positive Regulation Of Programmed Necrotic Cell Death (GO:0062100)	(3/5)	0.0233798	0.114851	0	0	8.98689	33.7537	PARP1;RIPK3;RIPK1
950	GO_Biological_Process_2023	Positive Regulation Of Sterol Transport (GO:0032373)	(3/5)	0.0233798	0.114851	0	0	8.98689	33.7537	ABCB4;LIPG;NR1H3
951	GO_Biological_Process_2023	Positive Regulation Of Vesicle Fusion (GO:0031340)	(3/5)	0.0233798	0.114851	0	0	8.98689	33.7537	ANXA1;ANXA2;DOC2B
952	GO_Biological_Process_2023	Regulation Of T-helper 1 Cell Cytokine Production (GO:2000554)	(3/5)	0.0233798	0.114851	0	0	8.98689	33.7537	IL1R1;IL1B;IL18R1
953	GO_Biological_Process_2023	Regulation Of Calcidiol 1-Monooxygenase Activity (GO:0060558)	(3/5)	0.0233798	0.114851	0	0	8.98689	33.7537	GFI1;IL1B;NFKB1
954	GO_Biological_Process_2023	Regulation Of Interleukin-1-Mediated Signaling Pathway (GO:2000659)	(3/5)	0.0233798	0.114851	0	0	8.98689	33.7537	IL1RN;IL6;VRK2
955	GO_Biological_Process_2023	Regulation Of Keratinocyte Apoptotic Process (GO:1902172)	(3/5)	0.0233798	0.114851	0	0	8.98689	33.7537	SFRP4;ZFP36;ZFP36L1
956	GO_Biological_Process_2023	Regulation Of Mitotic Spindle Checkpoint (GO:1903504)	(3/5)	0.0233798	0.114851	0	0	8.98689	33.7537	CCNB1;USP44;CDK5RAP2
957	GO_Biological_Process_2023	Regulation Of Superoxide Metabolic Process (GO:0090322)	(3/5)	0.0233798	0.114851	0	0	8.98689	33.7537	BST1;SYK;FBLN5
958	GO_Biological_Process_2023	Response To Peptidoglycan (GO:0032494)	(3/5)	0.0233798	0.114851	0	0	8.98689	33.7537	IL6;IRF5;RELA
959	GO_Biological_Process_2023	Nitrogen Compound Transport (GO:0071705)	(33/163)	0.0234328	0.114992	0	0	1.5255	5.72614	SLC22A4;ABCD4;CALCRL;SLC22A2;SLC1A4;CD3G;SLC3A2;SLC1A5;LRP2;SLC7A2;AQP1;SNX4;RACGAP1;PDPN;LRRC8D;SLC15A3;SLC17A1;ABCD1;RILP;SLC38A5;SLC38A4;ARRDC5;ABCC4;ARRDC1;SLC11A1;CMTM6;SCAMP2;SLC5A8;CENPF;SNX18;TCN2;MYH9;SLC29A3
960	GO_Biological_Process_2023	Negative Regulation Of Cell Adhesion (GO:0007162)	(17/72)	0.0235695	0.115542	0	0	1.8552	6.95291	TGFB1;PDE3B;SERPINE1;FBLN1;SPINT2;RHOA;SPN;MUC1;PTPRC;PODXL;GCNT2;CYP1B1;LPXN;PLXNB2;TGFBI;SIPA1;PLXNA3
961	GO_Biological_Process_2023	Regulation Of Epithelial To Mesenchymal Transition (GO:0010717)	(19/83)	0.0237089	0.116105	0	0	1.78219	6.66878	CRB2;WWTR1;TGFB1;GATA3;TGFBR1;LOXL2;TGFBR2;BMP5;GREM1;COL1A1;MAD2L2;BMP2;IL6;LRG1;IL1B;PDPN;GCNT2;CTNNB1;EZH2
962	GO_Biological_Process_2023	Regulation Of Signal Transduction (GO:0009966)	(38/193)	0.0241623	0.118202	0	0	1.47374	5.48669	CD63;SP100;CD80;RGS16;PXN;ILK;TREM2;GATA3;CD3E;CLU;LFNG;FUT7;TRIM5;POFUT1;IRAK2;INPP5D;PLCE1;CSK;NCAM1;TIMP1;CD177;GIT2;PTPN1;CREBBP;DYNLT1;IGFBP4;IGFBP3;IGFBP2;AKR1C3;SULF1;KAZALD1;BST1;PLSCR1;NLRP12;MDFIC;MFNG;MZB1;LLGL2
963	GO_Biological_Process_2023	Regulation Of Release Of Sequestered Calcium Ion Into Cytosol (GO:0051279)	(13/51)	0.0246973	0.120694	0	0	2.05251	7.59647	NPSR1;CXCL9;PDE4D;SRI;LIME1;CXCL10;CXCL11;CD19;APLNR;CASQ2;CAPN3;PLCG1;F2RL3
964	GO_Biological_Process_2023	Antigen Processing And Presentation Of Exogenous Peptide Antigen Via MHC Class II (GO:0019886)	(8/26)	0.024813	0.120758	0	0	2.66495	9.8507	FCER1G;CTSL;IFI30;CTSE;FCGR2B;CTSD;CTSS;LGMN
965	GO_Biological_Process_2023	Cellular Response To Xenobiotic Stimulus (GO:0071466)	(8/26)	0.024813	0.120758	0	0	2.66495	9.8507	REST;MYC;IL1B;TP53;PPM1F;VAV1;VAV2;RBM22
966	GO_Biological_Process_2023	Negative Regulation Of Catalytic Activity (GO:0043086)	(8/26)	0.024813	0.120758	0	0	2.66495	9.8507	TMBIM1;HP;TIMP1;IFIT1;PARP9;MT3;NES;TP53
967	GO_Biological_Process_2023	Response To Glucocorticoid (GO:0051384)	(8/26)	0.024813	0.120758	0	0	2.66495	9.8507	IL1RN;ZFP36;IL6;REST;CALCR;ANXA1;ZFP36L2;ZFP36L1
968	GO_Biological_Process_2023	Regulation Of Cell Motility (GO:2000145)	(26/123)	0.0249807	0.121449	0	0	1.60995	5.94015	CSF1R;CCDC125;TNC;TACSTD2;WAS;ARHGAP18;FBLN1;PRKX;SPINT2;GATA3;FGF2;NTN1;TMSB4X;FLNA;CCR7;TMSB10;FGF23;PLXNA3;TGFB1;RHOA;FGF17;CDK6;FES;SPATA13;FGF18;PLXNB2
969	GO_Biological_Process_2023	Organonitrogen Compound Catabolic Process (GO:1901565)	(18/78)	0.0252019	0.122398	0	0	1.80074	6.62822	MPST;ERAP1;PLA2G4A;NPL;CLN8;RENBP;CLN6;CLN5;PLA2G15;CASP7;GNPDA1;ANPEP;CHEK2;CAPN3;RIPK1;TPP1;LTA4H;SLC16A3
970	GO_Biological_Process_2023	Negative Regulation Of Cellular Metabolic Process (GO:0031324)	(12/46)	0.0254588	0.123391	0	0	2.11728	7.77187	MAP3K3;SREBF1;CDK6;RBL1;TERT;ITGB3;HMGA2;BRCA1;YBX1;FBXO5;PPARA;MT3
971	GO_Biological_Process_2023	Positive Regulation Of Cell-Cell Adhesion (GO:0022409)	(12/46)	0.0254588	0.123391	0	0	2.11728	7.77187	FUT7;PODXL;LCK;IL1B;FGG;GCNT2;PLAUR;PIEZO1;CD3E;CXCL13;CD44;SKAP1
972	GO_Biological_Process_2023	DNA Damage Response, Signal Transduction By P53 Class Mediator Resulting In Cell Cycle Arrest (GO:0006977)	(6/17)	0.0257933	0.123614	0	0	3.26967	11.9593	MUC1;CHEK2;CASP2;RPL26;GTSE1;TP53
973	GO_Biological_Process_2023	DNA Modification (GO:0006304)	(6/17)	0.0257933	0.123614	0	0	3.26967	11.9593	PARP3;PARP1;MPG;PARP2;NTHL1;UNG
974	GO_Biological_Process_2023	DNA Replication Checkpoint Signaling (GO:0000076)	(6/17)	0.0257933	0.123614	0	0	3.26967	11.9593	CDT1;CDC45;TIMELESS;CDC6;CLSPN;RAD9B
975	GO_Biological_Process_2023	Extracellular Matrix Assembly (GO:0085029)	(6/17)	0.0257933	0.123614	0	0	3.26967	11.9593	EFEMP2;TGFB1;HAS3;HAS2;EMILIN1;FBLN5
976	GO_Biological_Process_2023	Hippo Signaling (GO:0035329)	(6/17)	0.0257933	0.123614	0	0	3.26967	11.9593	WWTR1;MOB1A;STK4;TEAD1;TEAD2;SAV1
977	GO_Biological_Process_2023	Negative Regulation Of Interleukin-8 Production (GO:0032717)	(6/17)	0.0257933	0.123614	0	0	3.26967	11.9593	TMSB4X;BCL3;TLR9;PTPN22;SSC5D;TLR6
978	GO_Biological_Process_2023	Prostaglandin Biosynthetic Process (GO:0001516)	(6/17)	0.0257933	0.123614	0	0	3.26967	11.9593	CD74;PTGIS;TBXAS1;PLA2G4A;PTGS2;PTGES
979	GO_Biological_Process_2023	Regulation Of Receptor Signaling Pathway Via STAT (GO:1904892)	(6/17)	0.0257933	0.123614	0	0	3.26967	11.9593	IL6;TGFB1;PTPRC;IL7R;JAK3;CRLF2
980	GO_Biological_Process_2023	Regulation Of Viral Transcription (GO:0046782)	(6/17)	0.0257933	0.123614	0	0	3.26967	11.9593	IFITM3;ZFP36;MDFIC;TRIM14;TRIM31;TRIM21
981	GO_Biological_Process_2023	Response To Acidic pH (GO:0010447)	(6/17)	0.0257933	0.123614	0	0	3.26967	11.9593	GPR65;SCNN1A;GPR31;GPR4;CTSS;LGMN
982	GO_Biological_Process_2023	Toll-Like Receptor 4 Signaling Pathway (GO:0034142)	(6/17)	0.0257933	0.123614	0	0	3.26967	11.9593	TICAM2;MYO1C;LY96;PIK3AP1;TLR4;MYD88
983	GO_Biological_Process_2023	Antigen Processing And Presentation Of Exogenous Peptide Antigen (GO:0002478)	(9/31)	0.0258721	0.123865	0	0	2.45326	8.96564	CLEC4A;FCER1G;CTSL;IFI30;CTSE;FCGR2B;CTSD;CTSS;LGMN
984	GO_Biological_Process_2023	Regulation Of Protein Serine/Threonine Kinase Activity (GO:0071900)	(24/112)	0.0261244	0.124946	0	0	1.6378	5.96961	CSF1R;RALB;CDKN2C;GADD45A;CCNF;LRP5;HMGA2;CIB1;ADRB2;CDC6;PKMYT1;LIME1;IRGM;ACTB;RHOA;PYCARD;CCNA2;CCNB2;CCNB1;CCND1;CCNE1;TAB1;EZH2;CDKN3
985	GO_Biological_Process_2023	Glycerophospholipid Metabolic Process (GO:0006650)	(15/62)	0.0262082	0.12522	0	0	1.91512	6.97425	CSF1R;PLEK;PLA2G2A;PLA2G4A;LCAT;GDPD3;PIGV;PRDX6;PLA2G15;PLCB3;ACP6;PLCG1;PGPEP1;PLCB2;PLA1A
986	GO_Biological_Process_2023	Regulation Of Rho Protein Signal Transduction (GO:0035023)	(17/73)	0.0267539	0.127697	0	0	1.82196	6.59746	P2RY10;GPR35;CCDC125;GPR65;APOC3;GPR4;MYO9B;TNFAIP1;LPAR4;GPR174;AKAP13;COL3A1;LPAR6;ARHGDIB;F2RL2;GPR18;F2RL3
987	GO_Biological_Process_2023	Transmembrane Receptor Protein Serine/Threonine Kinase Signaling Pathway (GO:0007178)	(27/130)	0.0279703	0.132922	0	0	1.57448	5.6313	ITGB1;NRROS;ITGB5;HPGD;PXN;LTBP2;FURIN;LRRC32;TMEM100;CDH5;ATOH8;GCNT2;LPXN;LEFTY2;MAPK3;TGFB1;GDF15;STAT3;GDF6;TGFBR1;BMP5;TGFBR2;BMP2;COL3A1;ZYX;ADAM9;ENG
988	GO_Biological_Process_2023	Organic Substance Transport (GO:0071702)	(39/201)	0.0279952	0.132922	0	0	1.44709	5.17438	SLC22A4;ABCD4;CALCRL;SLC22A2;ATP2A3;AQP4;CD3G;PCTP;SLC3A2;LRP2;CLN8;CLU;AQP1;SNX4;GM2A;SLC22A18;SLCO2B1;PDPN;CCL3;KCNN4;CCR5;PLTP;ABCD1;RILP;SLC19A1;CCR1;ARRDC5;ARRDC1;CMTM6;TAP1;SCAMP2;CENPF;SNX18;TCN2;TRPV4;SLCO2A1;MYH9;SLC29A3;TPT1
989	GO_Biological_Process_2023	T Cell Differentiation In Thymus (GO:0033077)	(5/13)	0.0283928	0.132922	0	0	3.74584	13.3413	PTPRC;RIPK3;CCR6;ZFP36L2;ZFP36L1
990	GO_Biological_Process_2023	Immune Response-Regulating Cell Surface Receptor Signaling Pathway (GO:0002768)	(5/13)	0.0283928	0.132922	0	0	3.74584	13.3413	LYN;FGR;CD40;NCR3;KIT
991	GO_Biological_Process_2023	Interleukin-6-Mediated Signaling Pathway (GO:0070102)	(5/13)	0.0283928	0.132922	0	0	3.74584	13.3413	IL6;SPI1;STAT3;IL6ST;IL6R
992	GO_Biological_Process_2023	Negative Regulation Of Bone Mineralization (GO:0030502)	(5/13)	0.0283928	0.132922	0	0	3.74584	13.3413	CCR1;SRGN;GREM1;CCL3;FGF23
993	GO_Biological_Process_2023	Negative Regulation Of Viral Transcription (GO:0032897)	(5/13)	0.0283928	0.132922	0	0	3.74584	13.3413	IFITM3;ZFP36;TRIM14;TRIM31;TRIM21
994	GO_Biological_Process_2023	Positive Regulation Of Brown Fat Cell Differentiation (GO:0090336)	(5/13)	0.0283928	0.132922	0	0	3.74584	13.3413	TFE3;PIM1;METRNL;PTGS2;ZBTB7B
995	GO_Biological_Process_2023	Positive Regulation Of Chromosome Separation (GO:1905820)	(5/13)	0.0283928	0.132922	0	0	3.74584	13.3413	PLSCR1;NUMA1;CDCA8;BIRC5;NCAPD3
996	GO_Biological_Process_2023	Regulation Of ERBB Signaling Pathway (GO:1901184)	(5/13)	0.0283928	0.132922	0	0	3.74584	13.3413	PTPN18;RHBDF2;MVB12A;PTPN12;LGMN
997	GO_Biological_Process_2023	Regulation Of Humoral Immune Response (GO:0002920)	(5/13)	0.0283928	0.132922	0	0	3.74584	13.3413	CFH;CR1L;CCR7;CXCL13;FCGR2B
998	GO_Biological_Process_2023	Regulation Of Immune Effector Process (GO:0002697)	(5/13)	0.0283928	0.132922	0	0	3.74584	13.3413	CFH;CR1L;IRF4;C4BPB;FCGR2B
999	GO_Biological_Process_2023	Regulation Of Intrinsic Apoptotic Signaling Pathway In Response To DNA Damage By P53 Class Mediator (GO:1902165)	(5/13)	0.0283928	0.132922	0	0	3.74584	13.3413	CD74;MUC1;BCL2;RPL26;CD44
1000	GO_Biological_Process_2023	Response To UV-A (GO:0070141)	(5/13)	0.0283928	0.132922	0	0	3.74584	13.3413	CCND1;MMP2;TIMP1;MMP9;EGFR
1001	GO_Biological_Process_2023	Negative Regulation Of Innate Immune Response (GO:0045824)	(13/52)	0.0287474	0.132922	0	0	1.99977	7.09758	GRN;PARP1;STAT2;TREX1;ISG15;SAMHD1;AURKB;MYO1C;RPS19;DHX58;SLAMF8;SERPING1;TRIM21
1002	GO_Biological_Process_2023	Regulation Of Protein Localization To Nucleus (GO:1900180)	(13/52)	0.0287474	0.132922	0	0	1.99977	7.09758	TCF7L2;WWTR1;CREBBP;TGFB1;DTX3L;PLK1;LIF;TYK2;PARP9;LILRB4;CTNNA1;CDK1;GLUL
1003	GO_Biological_Process_2023	NAD Biosynthesis Via Nicotinamide Riboside Salvage Pathway (GO:0034356)	(4/9)	0.0289771	0.132922	0	0	4.79384	16.9762	SLC5A8;PTGIS;PARP16;PARP9
1004	GO_Biological_Process_2023	Actin-Mediated Cell Contraction (GO:0070252)	(4/9)	0.0289771	0.132922	0	0	4.79384	16.9762	GSN;PDPN;EMP2;PARVA
1005	GO_Biological_Process_2023	Cellular Response To Prostaglandin Stimulus (GO:0071379)	(4/9)	0.0289771	0.132922	0	0	4.79384	16.9762	PTGER4;PTGER2;TNFSF4;AKR1C3
1006	GO_Biological_Process_2023	Embryonic Eye Morphogenesis (GO:0048048)	(4/9)	0.0289771	0.132922	0	0	4.79384	16.9762	RARG;EFEMP1;TH;FBN1
1007	GO_Biological_Process_2023	Insulin Metabolic Process (GO:1901142)	(4/9)	0.0289771	0.132922	0	0	4.79384	16.9762	ERN1;CELA2A;SLC30A8;P4HB
1008	GO_Biological_Process_2023	Myeloid Dendritic Cell Differentiation (GO:0043011)	(4/9)	0.0289771	0.132922	0	0	4.79384	16.9762	IL4;BATF3;UBD;TGFBR2
1009	GO_Biological_Process_2023	Negative Regulation Of Bone Resorption (GO:0045779)	(4/9)	0.0289771	0.132922	0	0	4.79384	16.9762	P2RX7;IL6;INPP5D;GPR137B
1010	GO_Biological_Process_2023	Negative Regulation Of Extracellular Matrix Organization (GO:1903054)	(4/9)	0.0289771	0.132922	0	0	4.79384	16.9762	TGFB1;EMILIN1;TNFRSF1B;TNFRSF1A
1011	GO_Biological_Process_2023	Negative Regulation Of Lipid Localization (GO:1905953)	(4/9)	0.0289771	0.132922	0	0	4.79384	16.9762	NFKBIA;IL6;ITGB3;NR1H3
1012	GO_Biological_Process_2023	Negative Regulation Of Telomerase Activity (GO:0051974)	(4/9)	0.0289771	0.132922	0	0	4.79384	16.9762	PIF1;PARP3;PINX1;TP53
1013	GO_Biological_Process_2023	Negative Regulation Of Tyrosine Phosphorylation Of STAT Protein (GO:0042532)	(4/9)	0.0289771	0.132922	0	0	4.79384	16.9762	SOCS3;SOCS1;PARP14;SH2B3
1014	GO_Biological_Process_2023	Ornithine Metabolic Process (GO:0006591)	(4/9)	0.0289771	0.132922	0	0	4.79384	16.9762	SLC25A2;ARG1;ODC1;OTC
1015	GO_Biological_Process_2023	Positive Regulation Of ATP Metabolic Process (GO:1903580)	(4/9)	0.0289771	0.132922	0	0	4.79384	16.9762	IL4;TMSB4X;TREM2;PPARA
1016	GO_Biological_Process_2023	Positive Regulation Of Tissue Remodeling (GO:0034105)	(4/9)	0.0289771	0.132922	0	0	4.79384	16.9762	IL21;IL15;TMBIM1;IL18
1017	GO_Biological_Process_2023	Positive Regulation Of Vascular Endothelial Growth Factor Receptor Signaling Pathway (GO:0030949)	(4/9)	0.0289771	0.132922	0	0	4.79384	16.9762	IL1B;ITGB3;ITGA5;MT3
1018	GO_Biological_Process_2023	Protein Localization To Nuclear Envelope (GO:0090435)	(4/9)	0.0289771	0.132922	0	0	4.79384	16.9762	PLK1;TOR1AIP2;LMNB2;LMNB1
1019	GO_Biological_Process_2023	Regulation Of Actin Filament-Based Movement (GO:1903115)	(4/9)	0.0289771	0.132922	0	0	4.79384	16.9762	PDE4D;PDPN;SCN5A;SRI
1020	GO_Biological_Process_2023	Regulation Of Cellular Extravasation (GO:0002691)	(4/9)	0.0289771	0.132922	0	0	4.79384	16.9762	BST1;FUT7;LYVE1;ICAM1
1021	GO_Biological_Process_2023	Regulation Of Cellular Response To Oxidative Stress (GO:1900407)	(4/9)	0.0289771	0.132922	0	0	4.79384	16.9762	AIFM2;ALOX5;FBLN5;NFE2L2
1022	GO_Biological_Process_2023	Regulation Of Complement-Dependent Cytotoxicity (GO:1903659)	(4/9)	0.0289771	0.132922	0	0	4.79384	16.9762	IL4;IL11;CFH;CR1L
1023	GO_Biological_Process_2023	Regulation Of Granulocyte Differentiation (GO:0030852)	(4/9)	0.0289771	0.132922	0	0	4.79384	16.9762	HCLS1;EVI2B;C1QC;RUNX1
1024	GO_Biological_Process_2023	Regulation Of Transmembrane Transporter Activity (GO:0022898)	(4/9)	0.0289771	0.132922	0	0	4.79384	16.9762	BCL2;PIM1;RIPK1;ACTB
1025	GO_Biological_Process_2023	Response To Type I Interferon (GO:0034340)	(4/9)	0.0289771	0.132922	0	0	4.79384	16.9762	SP100;MX1;ISG15;IFIT1
1026	GO_Biological_Process_2023	Smooth Muscle Tissue Development (GO:0048745)	(4/9)	0.0289771	0.132922	0	0	4.79384	16.9762	EFEMP2;ENG;MYLK;STRA6
1027	GO_Biological_Process_2023	Cellular Response To Interferon-Beta (GO:0035458)	(7/22)	0.0292362	0.133461	0	0	2.79771	9.8825	TRIM6;IFITM2;STAT1;IRF1;MNDA;IRGM;IFNAR1
1028	GO_Biological_Process_2023	Cellular Response To Topologically Incorrect Protein (GO:0035967)	(7/22)	0.0292362	0.133461	0	0	2.79771	9.8825	ERN1;PTPN1;BAG3;HSPB8;RHBDD1;BAK1;HSPA1A
1029	GO_Biological_Process_2023	Natural Killer Cell Mediated Immunity (GO:0002228)	(7/22)	0.0292362	0.133461	0	0	2.79771	9.8825	CD2;FCGR3A;KLRK1;GZMB;NKG7;SLAMF7;KLRD1
1030	GO_Biological_Process_2023	Regulation Of Protein Export From Nucleus (GO:0046825)	(7/22)	0.0292362	0.133461	0	0	2.79771	9.8825	BARD1;SP100;IFI27;BAG3;IL1B;EMD;RBM22
1031	GO_Biological_Process_2023	Regulation Of Vascular Endothelial Growth Factor Receptor Signaling Pathway (GO:0030947)	(7/22)	0.0292362	0.133461	0	0	2.79771	9.8825	PTPN1;HHEX;ITGB3;IL1B;EMILIN1;ITGA5;MT3
1032	GO_Biological_Process_2023	Macromolecule Catabolic Process (GO:0009057)	(19/85)	0.02987	0.136098	0	0	1.72798	6.06677	SH3GLB1;RNASEH2B;TGFB1;PABPC4;RNASET2;TREX1;CLN8;CLN6;CLN5;CASP7;CHEK2;MVB12A;CAPN3;RIPK1;TPP1;SLC16A3;DNASE1L3;DNASE1L1;LGMN
1033	GO_Biological_Process_2023	Secondary Alcohol Metabolic Process (GO:1902652)	(12/47)	0.0298717	0.136098	0	0	2.05666	7.22062	IL4;CH25H;SOAT1;GLB1;SOAT2;SH2D2A;IDH2;LCAT;CLN8;NR0B2;CLN6;UGT1A6
1034	GO_Biological_Process_2023	Protein Polymerization (GO:0051258)	(15/63)	0.0299906	0.136508	0	0	1.87511	6.57577	GSN;UBE2C;MID1IP1;FGG;WAS;RNF135;PSTPIP1;TRIM6;TPPP3;MAP7D3;PSTPIP2;CENPJ;TRPV4;CASQ2;MAP4
1035	GO_Biological_Process_2023	DNA Integrity Checkpoint Signaling (GO:0031570)	(11/42)	0.0308012	0.139927	0	0	2.12829	7.40686	CDT1;CDC45;DTX3L;CHEK2;DONSON;TIMELESS;CLSPN;CDC6;ERCC6;PARP9;RAD9B
1036	GO_Biological_Process_2023	Negative Regulation Of I-kappaB kinase/NF-kappaB Signaling (GO:0043124)	(11/42)	0.0308012	0.139927	0	0	2.12829	7.40686	PYCARD;NLRP12;CASP8;STAT1;PPM1N;ZC3H12A;RHOH;TREM2;RIPK1;IRGM;LILRB4
1037	GO_Biological_Process_2023	Cell Surface Receptor Signaling Pathway Involved In Cell-Cell Signaling (GO:1905114)	(8/27)	0.0309598	0.140377	0	0	2.52455	8.77296	P2RX7;BMP2;ITGAM;FZD2;NXN;LRP5;PLCG2;GPC4
1038	GO_Biological_Process_2023	Negative Regulation Of NIK/NF-kappaB Signaling (GO:1901223)	(8/27)	0.0309598	0.140377	0	0	2.52455	8.77296	NLRP12;SPI1;MYO1C;TMSB4X;ZC3H12A;NLRP3;IFI35;RELA
1039	GO_Biological_Process_2023	Positive Regulation Of Binding (GO:0051099)	(20/91)	0.0311523	0.141114	0	0	1.69093	5.86562	BLK;CDT1;TCF7L2;CSF3;RALB;DTX3L;RIPK2;RPL11;HMGB2;PLAUR;MMP8;NGF;PARP9;STK4;MMP9;CLN5;BMP2;TERT;B2M;TRIM21
1040	GO_Biological_Process_2023	Positive Regulation Of Receptor Signaling Pathway Via JAK-STAT (GO:0046427)	(10/37)	0.0314204	0.142192	0	0	2.22118	7.68596	IL4;IL6;IL10RB;IL10RA;CENPJ;KIT;CYP1B1;TYK2;IL7R;HES5
1041	GO_Biological_Process_2023	Regulation Of Transmembrane Transport (GO:0034762)	(9/32)	0.0315584	0.142679	0	0	2.34646	8.10915	KCNJ5;CALHM1;OCLN;SCN10A;FFAR4;PIM1;BCL2;ACTB;CTTNBP2NL
1042	GO_Biological_Process_2023	Glycosaminoglycan Biosynthetic Process (GO:0006024)	(14/58)	0.0316371	0.142898	0	0	1.90898	6.59252	CHST9;SLC10A7;HEXA;SLC35D2;CHSY1;IL1B;DSE;GCNT2;HAS3;ST3GAL4;HAS2;ST3GAL6;CHST14;ST3GAL1
1043	GO_Biological_Process_2023	Ribosome Biogenesis (GO:0042254)	(31/155)	0.0318932	0.143916	0	0	1.50185	5.17443	LTV1;RPL5;DDX47;NIP7;RPL11;RPL7;RPS15;RPS14;RPS17;RPS15A;RPS19;RPL14;SURF6;RPS11;GLUL;RPS9;RPS7;RPS8;RPS5;RPS6;GTF3A;DDX31;RPL35A;RPS3A;RCL1;EBNA1BP2;RPS28;RPS27;RPL26;RPS24;RPS23
1044	GO_Biological_Process_2023	Endothelial Cell Proliferation (GO:0001935)	(6/18)	0.034121	0.15222	0	0	2.99702	10.1235	ERN1;ANGPT4;HMOX1;PRKX;TEK;LOXL2
1045	GO_Biological_Process_2023	Negative Regulation Of Lipid Storage (GO:0010888)	(6/18)	0.034121	0.15222	0	0	2.99702	10.1235	NFKBIA;IL6;ITGB3;NR1H3;TREM2;PPARA
1046	GO_Biological_Process_2023	Negative Regulation Of Nervous System Development (GO:0051961)	(6/18)	0.034121	0.15222	0	0	2.99702	10.1235	IL6;REST;DYNLT1;IL1B;B2M;TLR2
1047	GO_Biological_Process_2023	Positive Regulation Of DNA Replication (GO:0045740)	(6/18)	0.034121	0.15222	0	0	2.99702	10.1235	CDT1;NPM2;PCNA;STON1;BAZ1A;EGFR
1048	GO_Biological_Process_2023	Positive Regulation Of Monocyte Chemotaxis (GO:0090026)	(6/18)	0.034121	0.15222	0	0	2.99702	10.1235	CCR1;CXCL10;SERPINE1;CXCL17;ANO6;LGMN
1049	GO_Biological_Process_2023	Positive Regulation Of Response To Endoplasmic Reticulum Stress (GO:1905898)	(6/18)	0.034121	0.15222	0	0	2.99702	10.1235	ERN1;XBP1;DDIT3;PMAIP1;BAK1;FCGR2B
1050	GO_Biological_Process_2023	Protein Autoprocessing (GO:0016540)	(6/18)	0.034121	0.15222	0	0	2.99702	10.1235	FAM111A;CTSL;CASP4;CASP1;OMA1;KLK6
1051	GO_Biological_Process_2023	Protein Localization To Chromosome, Centromeric Region (GO:0071459)	(6/18)	0.034121	0.15222	0	0	2.99702	10.1235	CDK1;CHAMP1;TTK;BUB3;SPDL1;CENPA
1052	GO_Biological_Process_2023	Regulation Of DNA Damage Checkpoint (GO:2000001)	(6/18)	0.034121	0.15222	0	0	2.99702	10.1235	BARD1;DEPDC1B;RAD51;DDX39B;RPA2;BRCA1
1053	GO_Biological_Process_2023	Regulation Of Cell Cycle G2/M Phase Transition (GO:1902749)	(6/18)	0.034121	0.15222	0	0	2.99702	10.1235	CENPF;CDK6;CDK4;CDK2;TP53;AURKA
1054	GO_Biological_Process_2023	Regulation Of Oxidative Stress-Induced Intrinsic Apoptotic Signaling Pathway (GO:1902175)	(6/18)	0.034121	0.15222	0	0	2.99702	10.1235	VNN1;HSPB1;TREM2;P4HB;SOD2;NFE2L2
1055	GO_Biological_Process_2023	Response To Organophosphorus (GO:0046683)	(6/18)	0.034121	0.15222	0	0	2.99702	10.1235	P2RX7;RFC3;NT5E;P2RX4;STAT1;TLR7
1056	GO_Biological_Process_2023	Regulation Of Tumor Necrosis Factor-Mediated Signaling Pathway (GO:0010803)	(12/48)	0.0348097	0.155145	0	0	1.99942	6.71375	PYCARD;CASP8;TBK1;SYK;SPPL2A;CASP4;MAPKAPK2;OTULIN;CASP1;LAPTM5;IKBKE;HSPA1A
1057	GO_Biological_Process_2023	Negative Regulation Of Cytokine-Mediated Signaling Pathway (GO:0001960)	(14/59)	0.0361988	0.160929	0	0	1.86645	6.19424	IL1RN;ARG1;STAT2;NR1H3;TREM2;ISG15;SAMHD1;PARP14;UXT;SIGIRR;IL6;PTPRC;PADI2;SH2B3
1058	GO_Biological_Process_2023	Lysosome Organization (GO:0007040)	(11/43)	0.0362099	0.160929	0	0	2.06166	6.84145	SRPX;GRN;ZFYVE26;HPS1;ACP2;TPP1;MYO7A;CORO1A;TPCN2;CLN5;TMEM165
1059	GO_Biological_Process_2023	Positive Regulation Of Receptor-Mediated Endocytosis (GO:0048260)	(11/43)	0.0362099	0.160929	0	0	2.06166	6.84145	C3;GREM1;IL4;CD63;SFRP4;ANXA2;SERPINE1;NTF3;CLU;B2M;SELE
1060	GO_Biological_Process_2023	Artery Development (GO:0060840)	(7/23)	0.0369825	0.163591	0	0	2.6227	8.64787	EFEMP2;SLC2A10;APLNR;TGFBR1;TGFBR2;ENG;STRA6
1061	GO_Biological_Process_2023	Cellular Lipid Catabolic Process (GO:0044242)	(7/23)	0.0369825	0.163591	0	0	2.6227	8.64787	PLA2G15;ACADL;LIPG;MGST2;CYP1B1;PLBD1;PLD1
1062	GO_Biological_Process_2023	Negative Regulation Of Actin Filament Polymerization (GO:0030837)	(7/23)	0.0369825	0.163591	0	0	2.6227	8.64787	GSN;SCIN;TMSB4X;PRKCD;SSH2;PFN1;TMSB10
1063	GO_Biological_Process_2023	Positive Regulation Of Neuron Apoptotic Process (GO:0043525)	(7/23)	0.0369825	0.163591	0	0	2.6227	8.64787	GRN;ITGAM;TYROBP;DDIT3;CCL3;CTNNB1;MCL1
1064	GO_Biological_Process_2023	Regulation Of Lipid Catabolic Process (GO:0050994)	(7/23)	0.0369825	0.163591	0	0	2.6227	8.64787	HPGD;RARRES2;IL1B;PDE3B;APOC3;FLNB;ABCD1
1065	GO_Biological_Process_2023	Positive Regulation Of Bone Mineralization (GO:0030501)	(10/38)	0.0373487	0.164902	0	0	2.14173	7.04084	CCNA2;P2RX7;OSR2;BMP2;RXRA;ALOX5;ANO6;ISG15;ATRAID;WNT4
1066	GO_Biological_Process_2023	Regulation Of Protein Import Into Nucleus (GO:0042306)	(10/38)	0.0373487	0.164902	0	0	2.14173	7.04084	TGFB1;MDFIC;BAG3;HYAL2;ZC3H12A;PRKCD;FLNA;HCLS1;ECT2;RBM22
1067	GO_Biological_Process_2023	Positive Regulation Of Nitrogen Compound Metabolic Process (GO:0051173)	(9/33)	0.0380566	0.16731	0	0	2.24855	7.34981	NFKBIA;TGFB1;CSF1;UHRF1;NR1H3;GATA3;KLF2;NFKB1;TMEM106A
1068	GO_Biological_Process_2023	Positive Regulation Of Protein Dephosphorylation (GO:0035307)	(9/33)	0.0380566	0.16731	0	0	2.24855	7.34981	PPP1R15A;CDH5;PTBP1;CDCA2;TGFB1;CD300A;GNA12;PRKCD;PPP2R5A
1069	GO_Biological_Process_2023	Antigen Processing And Presentation Of Peptide Antigen Via MHC Class II (GO:0002495)	(8/28)	0.0380719	0.16731	0	0	2.39818	7.83792	FCER1G;CTSL;IFI30;CTSE;FCGR2B;CTSD;CTSS;LGMN
1070	GO_Biological_Process_2023	Glycosaminoglycan Metabolic Process (GO:0030203)	(8/28)	0.0380719	0.16731	0	0	2.39818	7.83792	CHST9;HEXB;HYAL2;FUCA1;HEXA;GCNT2;GUSB;CLN6
1071	GO_Biological_Process_2023	Positive Regulation Of Protein Import Into Nucleus (GO:0042307)	(8/28)	0.0380719	0.16731	0	0	2.39818	7.83792	TGFB1;HYAL2;ZC3H12A;PRKCD;FLNA;HCLS1;ECT2;RBM22
1072	GO_Biological_Process_2023	Positive Regulation Of Protein Secretion (GO:0050714)	(17/76)	0.0382384	0.167359	0	0	1.72902	5.64336	BLK;TCF7L2;SLC30A8;TMED10;TGFB1;FGG;TREM2;DOC2B;TRH;CD2AP;IL1A;GLUD1;ADAM9;EZR;TLR4;APBB3;TLR2
1073	GO_Biological_Process_2023	Apical Junction Assembly (GO:0043297)	(13/54)	0.0382607	0.167359	0	0	1.90199	6.20684	WDR1;RHOC;RHOA;CDH5;CHAF1B;OCLN;CLDN9;RAB13;PECAM1;CTNNA1;ESAM;ECT2;PAK2
1074	GO_Biological_Process_2023	Negative Regulation Of Protein Catabolic Process (GO:0042177)	(13/54)	0.0382607	0.167359	0	0	1.90199	6.20684	CTSA;NQO1;ANXA2;FURIN;ATRAID;EGFR;MAD2L2;TIMP2;FLNA;TIMP1;PSMF1;RILP;MAD2L1
1075	GO_Biological_Process_2023	Regulation Of Lipid Metabolic Process (GO:0019216)	(13/54)	0.0382607	0.167359	0	0	1.90199	6.20684	MID1IP1;RARRES2;APOC3;CIDEB;TREM2;LACTB;NPC2;IL1B;PSAP;PLCG2;GNB3;PPARA;CERS2
1076	GO_Biological_Process_2023	Ribosomal Large Subunit Biogenesis (GO:0042273)	(13/54)	0.0382607	0.167359	0	0	1.90199	6.20684	RPL5;RPL10;NIP7;RPLP0;RPL11;GTF3A;RPL35A;RPL6;RPL7;EBNA1BP2;RPL14;SURF6;RPL26
1077	GO_Biological_Process_2023	COPII-coated Vesicle Cargo Loading (GO:0090110)	(5/14)	0.0390821	0.168142	0	0	3.32945	10.7944	SEC13;TBC1D20;SH2D2A;SEC24D;SEC23B
1078	GO_Biological_Process_2023	Blood Coagulation, Fibrin Clot Formation (GO:0072378)	(5/14)	0.0390821	0.168142	0	0	3.32945	10.7944	THBD;FGG;FLNA;FBLN1;GP1BA
1079	GO_Biological_Process_2023	Embryonic Cranial Skeleton Morphogenesis (GO:0048701)	(5/14)	0.0390821	0.168142	0	0	3.32945	10.7944	PDGFRA;IRX5;MTHFD1;TGFBR1;TGFBR2
1080	GO_Biological_Process_2023	Establishment Of Apical/Basal Cell Polarity (GO:0035089)	(5/14)	0.0390821	0.168142	0	0	3.32945	10.7944	SLC9A3R1;FOXJ1;MSN;EZR;RHOA
1081	GO_Biological_Process_2023	Formation Of Cytoplasmic Translation Initiation Complex (GO:0001732)	(5/14)	0.0390821	0.168142	0	0	3.32945	10.7944	EIF3K;EIF3L;EIF3I;EIF3H;EIF3D
1082	GO_Biological_Process_2023	Negative Regulation Of T Cell Mediated Immunity (GO:0002710)	(5/14)	0.0390821	0.168142	0	0	3.32945	10.7944	PTPRC;CD80;KLRD1;KLRC1;LILRB4
1083	GO_Biological_Process_2023	Negative Regulation Of Chondrocyte Differentiation (GO:0032331)	(5/14)	0.0390821	0.168142	0	0	3.32945	10.7944	GREM1;EFEMP1;SOX9;TGFBR1;ADAMTS7
1084	GO_Biological_Process_2023	Negative Regulation Of Leukocyte Mediated Cytotoxicity (GO:0001911)	(5/14)	0.0390821	0.168142	0	0	3.32945	10.7944	CX3CR1;PTPRC;KLRD1;KLRC1;FCGR2B
1085	GO_Biological_Process_2023	Negative Regulation Of Receptor Signaling Pathway Via STAT (GO:1904893)	(5/14)	0.0390821	0.168142	0	0	3.32945	10.7944	SOCS3;LEPROT;SOCS1;BCL3;SH2B3
1086	GO_Biological_Process_2023	Pathway-Restricted SMAD Protein Phosphorylation (GO:0060389)	(5/14)	0.0390821	0.168142	0	0	3.32945	10.7944	BMP2;TGFB1;GDF6;TGFBR1;TGFBR2
1087	GO_Biological_Process_2023	Positive Regulation Of Response To Cytokine Stimulus (GO:0060760)	(5/14)	0.0390821	0.168142	0	0	3.32945	10.7944	IFIH1;CD74;AXL;IL7;AGPAT2
1088	GO_Biological_Process_2023	Protein Activation Cascade (GO:0072376)	(5/14)	0.0390821	0.168142	0	0	3.32945	10.7944	THBD;FGG;FLNA;FBLN1;GP1BA
1089	GO_Biological_Process_2023	Regulation Of ATP Biosynthetic Process (GO:2001169)	(5/14)	0.0390821	0.168142	0	0	3.32945	10.7944	IL4;PARP1;TMSB4X;TREM2;PPARA
1090	GO_Biological_Process_2023	Regulation Of MHC Class II Biosynthetic Process (GO:0045346)	(5/14)	0.0390821	0.168142	0	0	3.32945	10.7944	IL4;CIITA;XBP1;RFXANK;TMEM106A
1091	GO_Biological_Process_2023	Regulation Of Bone Remodeling (GO:0046850)	(5/14)	0.0390821	0.168142	0	0	3.32945	10.7944	GREM1;CSF1R;SIGLEC15;ITGB3;SLC4A2
1092	GO_Biological_Process_2023	Regulation Of Cholesterol Storage (GO:0010885)	(5/14)	0.0390821	0.168142	0	0	3.32945	10.7944	MSR1;NR1H3;TREM2;LCP1;PPARA
1093	GO_Biological_Process_2023	Regulation Of Macrophage Differentiation (GO:0045649)	(5/14)	0.0390821	0.168142	0	0	3.32945	10.7944	CASP8;CSF1;LIF;RIPK1;C1QC
1094	GO_Biological_Process_2023	Regulation Of Sequestering Of Triglyceride (GO:0010889)	(5/14)	0.0390821	0.168142	0	0	3.32945	10.7944	TREM2;PLIN2;LCP1;OSBPL11;PPARA
1095	GO_Biological_Process_2023	Peptidyl-Serine Phosphorylation (GO:0018105)	(31/158)	0.0402738	0.171785	0	0	1.46612	4.70925	PRKX;TTK;STK4;AURKA;TBK1;MKNK1;STK38;PBK;STK38L;RIPK1;CLSPN;IKBKE;PAK2;MAP4K1;PRKCH;NEK6;PRKCD;PLK1;VRK1;VRK2;MASTL;TGFBR1;MAPK12;TGFBR2;ERN1;MAPKAPK3;WNK1;MAPKAPK2;CDK2;CDK1;PRKCQ
1096	GO_Biological_Process_2023	Heterophilic Cell-Cell Adhesion Via Plasma Membrane Cell Adhesion Molecules (GO:0007157)	(12/49)	0.0403004	0.171785	0	0	1.94526	6.24701	CRB2;SELP;REG3A;TENM3;VCAM1;CD6;SELL;CRTAM;ITGAL;PVR;SELE;ICAM1
1097	GO_Biological_Process_2023	Negative Regulation Of Tumor Necrosis Factor Superfamily Cytokine Production (GO:1903556)	(12/49)	0.0403004	0.171785	0	0	1.94526	6.24701	CLEC4A;IL4;CD274;ELF4;C5AR2;ZC3H12A;PTPN22;PTPN6;TLR4;LILRB4;HAVCR2;SLAMF1
1098	GO_Biological_Process_2023	Double-Strand Break Repair Via Homologous Recombination (GO:0000724)	(23/111)	0.0410698	0.171785	0	0	1.56901	5.00904	MCM7;GINS4;NSMCE1;STON1;RPA2;BRCA1;SAMHD1;PALB2;RAD54B;RAD51AP1;RECQL4;RAD52;MMS22L;ZFYVE26;RAD51D;CDC45;RAD51;NPC1;MCM3;MCM4;MCM5;MCM6;MCM2
1099	GO_Biological_Process_2023	Negative Regulation Of Neuron Death (GO:1901215)	(19/88)	0.0412515	0.171785	0	0	1.65256	5.26848	GRN;CSF1;TRAF2;NGF;TNFRSF1B;SOD2;CLU;MT3;IL27RA;TOX3;GPNMB;CLCF1;NTF3;BCL2;CCL2;IKBKG;IL6ST;ATF4;LGMN
1100	GO_Biological_Process_2023	Positive Regulation Of Cell Adhesion (GO:0045785)	(19/88)	0.0412515	0.171785	0	0	1.65256	5.26848	RET;P2RY12;SYK;LAMB2;TNFRSF18;TFE3;LIF;CIB1;LAMC1;PPM1F;CCDC80;FUT7;ADAM9;CCR7;NCKAP1L;RSU1;P4HB;TGM2;LIMS1
1101	GO_Biological_Process_2023	ATF6-mediated Unfolded Protein Response (GO:0036500)	(3/6)	0.0418249	0.171785	0	0	5.99091	19.0167	CREBZF;XBP1;DDIT3
1102	GO_Biological_Process_2023	N-acetylneuraminate Catabolic Process (GO:0019262)	(3/6)	0.0418249	0.171785	0	0	5.99091	19.0167	GNPDA1;NPL;RENBP
1103	GO_Biological_Process_2023	Antigen Processing And Presentation Of Endogenous Peptide Antigen Via MHC Class I (GO:0019885)	(3/6)	0.0418249	0.171785	0	0	5.99091	19.0167	ERAP1;TAP2;TAP1
1104	GO_Biological_Process_2023	Cellular Hypotonic Response (GO:0071476)	(3/6)	0.0418249	0.171785	0	0	5.99091	19.0167	TRPV4;SLC4A11;MYLK
1105	GO_Biological_Process_2023	Cellular Response To Prostaglandin E Stimulus (GO:0071380)	(3/6)	0.0418249	0.171785	0	0	5.99091	19.0167	PTGER4;PTGER2;TNFSF4
1106	GO_Biological_Process_2023	Choline Transport (GO:0015871)	(3/6)	0.0418249	0.171785	0	0	5.99091	19.0167	SLC44A1;SLC44A2;SLC22A2
1107	GO_Biological_Process_2023	Definitive Hemopoiesis (GO:0060216)	(3/6)	0.0418249	0.171785	0	0	5.99091	19.0167	LYL1;TEK;ZFP36L2
1108	GO_Biological_Process_2023	Delamination (GO:0060232)	(3/6)	0.0418249	0.171785	0	0	5.99091	19.0167	AKNA;SPI1;TRPV4
1109	GO_Biological_Process_2023	Elastic Fiber Assembly (GO:0048251)	(3/6)	0.0418249	0.171785	0	0	5.99091	19.0167	EFEMP2;EMILIN1;FBLN5
1110	GO_Biological_Process_2023	Free Ubiquitin Chain Polymerization (GO:0010994)	(3/6)	0.0418249	0.171785	0	0	5.99091	19.0167	RNF135;TRIM6;UBE2C
1111	GO_Biological_Process_2023	Gland Morphogenesis (GO:0022612)	(3/6)	0.0418249	0.171785	0	0	5.99091	19.0167	SLC9A3R1;TGFB1;MSN
1112	GO_Biological_Process_2023	Hemostasis (GO:0007599)	(3/6)	0.0418249	0.171785	0	0	5.99091	19.0167	P2RY12;VWF;FLI1
1113	GO_Biological_Process_2023	Hindlimb Morphogenesis (GO:0035137)	(3/6)	0.0418249	0.171785	0	0	5.99091	19.0167	OSR2;RARG;TBX4
1114	GO_Biological_Process_2023	Hyaluronan Biosynthetic Process (GO:0030213)	(3/6)	0.0418249	0.171785	0	0	5.99091	19.0167	IL1B;HAS3;HAS2
1115	GO_Biological_Process_2023	Hypotonic Response (GO:0006971)	(3/6)	0.0418249	0.171785	0	0	5.99091	19.0167	TRPV4;SLC4A11;MYLK
1116	GO_Biological_Process_2023	Leucine Metabolic Process (GO:0006551)	(3/6)	0.0418249	0.171785	0	0	5.99091	19.0167	HMGCL;IVD;BCAT2
1117	GO_Biological_Process_2023	Macropinocytosis (GO:0044351)	(3/6)	0.0418249	0.171785	0	0	5.99091	19.0167	PYCARD;MAPKAPK3;MAPKAPK2
1118	GO_Biological_Process_2023	Mitotic Nuclear Membrane Disassembly (GO:0007077)	(3/6)	0.0418249	0.171785	0	0	5.99091	19.0167	NEK6;PLK1;VRK1
1119	GO_Biological_Process_2023	Negative Regulation Of Acute Inflammatory Response (GO:0002674)	(3/6)	0.0418249	0.171785	0	0	5.99091	19.0167	IL4;NLRP3;FCGR2B
1120	GO_Biological_Process_2023	Negative Regulation Of Digestive System Process (GO:0060457)	(3/6)	0.0418249	0.171785	0	0	5.99091	19.0167	TIFAB;NR1H3;HAMP
1121	GO_Biological_Process_2023	Negative Regulation Of p38MAPK Cascade (GO:1903753)	(3/6)	0.0418249	0.171785	0	0	5.99091	19.0167	PTPN22;TREM2;EZR
1122	GO_Biological_Process_2023	Negative Regulation Of Steroid Metabolic Process (GO:0045939)	(3/6)	0.0418249	0.171785	0	0	5.99091	19.0167	BMP2;BMP5;WNT4
1123	GO_Biological_Process_2023	Podocyte Development (GO:0072015)	(3/6)	0.0418249	0.171785	0	0	5.99091	19.0167	MYO1E;NPHS1;PODXL
1124	GO_Biological_Process_2023	Positive Regulation Of Cell Killing (GO:0031343)	(3/6)	0.0418249	0.171785	0	0	5.99091	19.0167	NOS2;SYK;PRF1
1125	GO_Biological_Process_2023	Positive Regulation Of Gliogenesis (GO:0014015)	(3/6)	0.0418249	0.171785	0	0	5.99091	19.0167	IL6;PRKCH;LRP2
1126	GO_Biological_Process_2023	Positive Regulation Of Humoral Immune Response (GO:0002922)	(3/6)	0.0418249	0.171785	0	0	5.99091	19.0167	IL1B;CCR7;FCGR2B
1127	GO_Biological_Process_2023	Positive Regulation Of Lipopolysaccharide-Mediated Signaling Pathway (GO:0031666)	(3/6)	0.0418249	0.171785	0	0	5.99091	19.0167	CD180;LY86;LY96
1128	GO_Biological_Process_2023	Positive Regulation Of Receptor Catabolic Process (GO:2000646)	(3/6)	0.0418249	0.171785	0	0	5.99091	19.0167	PTPN1;DTX3L;LAPTM5
1129	GO_Biological_Process_2023	Receptor-Mediated Virion Attachment To Host Cell (GO:0046813)	(3/6)	0.0418249	0.171785	0	0	5.99091	19.0167	LRRC15;CD81;ICAM1
1130	GO_Biological_Process_2023	Regulation Of T-helper 1 Cell Differentiation (GO:0045625)	(3/6)	0.0418249	0.171785	0	0	5.99091	19.0167	CD80;TNFSF4;JAK3
1131	GO_Biological_Process_2023	Regulation Of Aldosterone Biosynthetic Process (GO:0032347)	(3/6)	0.0418249	0.171785	0	0	5.99091	19.0167	REST;BMP5;WNT4
1132	GO_Biological_Process_2023	Regulation Of Atrial Cardiac Muscle Cell Membrane Repolarization (GO:0060372)	(3/6)	0.0418249	0.171785	0	0	5.99091	19.0167	FLNA;KCNA5;SCN5A
1133	GO_Biological_Process_2023	Regulation Of Collagen Fibril Organization (GO:1904026)	(3/6)	0.0418249	0.171785	0	0	5.99091	19.0167	EFEMP2;EMILIN1;COLGALT1
1134	GO_Biological_Process_2023	Regulation Of Extracellular Matrix Assembly (GO:1901201)	(3/6)	0.0418249	0.171785	0	0	5.99091	19.0167	TGFB1;TIE1;EMILIN1
1135	GO_Biological_Process_2023	Regulation Of Glial Cell Apoptotic Process (GO:0034350)	(3/6)	0.0418249	0.171785	0	0	5.99091	19.0167	PRKCH;PRKCD;TREM2
1136	GO_Biological_Process_2023	Regulation Of Histamine Secretion By Mast Cell (GO:1903593)	(3/6)	0.0418249	0.171785	0	0	5.99091	19.0167	VAMP8;SNX4;VAMP3
1137	GO_Biological_Process_2023	Regulation Of Mitotic Cytokinesis (GO:1902412)	(3/6)	0.0418249	0.171785	0	0	5.99091	19.0167	BIRC5;CDCA8;AURKB
1138	GO_Biological_Process_2023	Regulation Of Natural Killer Cell Chemotaxis (GO:2000501)	(3/6)	0.0418249	0.171785	0	0	5.99091	19.0167	KLRK1;CCL7;CCL3
1139	GO_Biological_Process_2023	Regulation Of Nucleotide-Binding Oligomerization Domain Containing 2 Signaling Pathway (GO:0070432)	(3/6)	0.0418249	0.171785	0	0	5.99091	19.0167	PTPN22;SLC15A3;HSPA1A
1140	GO_Biological_Process_2023	Regulation Of Osteoclast Development (GO:2001204)	(3/6)	0.0418249	0.171785	0	0	5.99091	19.0167	NOTCH2;SIGLEC15;TYROBP
1141	GO_Biological_Process_2023	Regulation Of Oxidative Stress-Induced Neuron Intrinsic Apoptotic Signaling Pathway (GO:1903376)	(3/6)	0.0418249	0.171785	0	0	5.99091	19.0167	NONO;TREM2;MCL1
1142	GO_Biological_Process_2023	Regulation Of Prostaglandin Biosynthetic Process (GO:0031392)	(3/6)	0.0418249	0.171785	0	0	5.99091	19.0167	CD74;IL1B;PTGS2
1143	GO_Biological_Process_2023	Regulation Of Striated Muscle Tissue Development (GO:0016202)	(3/6)	0.0418249	0.171785	0	0	5.99091	19.0167	CENPF;TGFB1;SOX15
1144	GO_Biological_Process_2023	Regulation Of Vascular Associated Smooth Muscle Cell Differentiation (GO:1905063)	(3/6)	0.0418249	0.171785	0	0	5.99091	19.0167	KIT;NFATC2;NFATC1
1145	GO_Biological_Process_2023	Serine Transport (GO:0032329)	(3/6)	0.0418249	0.171785	0	0	5.99091	19.0167	SLC1A4;SFXN2;SLC38A5
1146	GO_Biological_Process_2023	Toll-Like Receptor 3 Signaling Pathway (GO:0034138)	(3/6)	0.0418249	0.171785	0	0	5.99091	19.0167	SCARA3;TNIP2;UNC93B1
1147	GO_Biological_Process_2023	Cellular Response To Ketone (GO:1901655)	(11/44)	0.0422504	0.172929	0	0	1.99906	6.32532	PTGER4;MAP4K1;POSTN;PTGER2;TNFSF4;SCNN1A;SPP1;AKR1C3;AKR1B1;MSN;AQP1
1148	GO_Biological_Process_2023	Negative Regulation Of Immune System Process (GO:0002683)	(11/44)	0.0422504	0.172929	0	0	1.99906	6.32532	LYN;FCRLB;COL3A1;TLR9;HMOX1;TREM2;SOX9;TLR6;FCGR2B;RAB7B;LILRB4
1149	GO_Biological_Process_2023	Positive Regulation Of Nucleocytoplasmic Transport (GO:0046824)	(11/44)	0.0422504	0.172929	0	0	1.99906	6.32532	TGFB1;BAG3;HYAL2;IL1B;ZC3H12A;PRKCD;FLNA;HCLS1;ECT2;EMD;RBM22
1150	GO_Biological_Process_2023	Positive Regulation Of Osteoblast Differentiation (GO:0045669)	(11/44)	0.0422504	0.172929	0	0	1.99906	6.32532	CCNA2;WWTR1;IFITM1;IL6;LRP5;FFAR4;FBXO5;IL6ST;ATRAID;IL6R;WNT4
1151	GO_Biological_Process_2023	Cellular Response To Type III Interferon (GO:0071358)	(4/10)	0.0429266	0.172992	0	0	3.99464	12.5762	IFNGR1;IL10RB;IFNGR2;TYK2
1152	GO_Biological_Process_2023	Establishment Of Epithelial Cell Apical/Basal Polarity (GO:0045198)	(4/10)	0.0429266	0.172992	0	0	3.99464	12.5762	SLC9A3R1;MSN;EZR;RHOA
1153	GO_Biological_Process_2023	Mitotic G1/S Transition Checkpoint Signaling (GO:0044819)	(4/10)	0.0429266	0.172992	0	0	3.99464	12.5762	CDK2;RPA2;RPS27L;TP53
1154	GO_Biological_Process_2023	Negative Regulation Of T-helper Cell Differentiation (GO:0045623)	(4/10)	0.0429266	0.172992	0	0	3.99464	12.5762	IL4;TNFSF4;ZC3H12A;JAK3
1155	GO_Biological_Process_2023	Negative Regulation Of Steroid Biosynthetic Process (GO:0010894)	(4/10)	0.0429266	0.172992	0	0	3.99464	12.5762	GFI1;NFKB1;BMP5;WNT4
1156	GO_Biological_Process_2023	Positive Regulation Of Actin Nucleation (GO:0051127)	(4/10)	0.0429266	0.172992	0	0	3.99464	12.5762	CYFIP1;GSN;SCIN;WASF2
1157	GO_Biological_Process_2023	Positive Regulation Of Interleukin-13 Production (GO:0032736)	(4/10)	0.0429266	0.172992	0	0	3.99464	12.5762	IL4;IRF4;TNFSF4;IL18
1158	GO_Biological_Process_2023	Positive Regulation Of Macrophage Differentiation (GO:0045651)	(4/10)	0.0429266	0.172992	0	0	3.99464	12.5762	TGFB1;CSF1;LIF;RIPK1
1159	GO_Biological_Process_2023	Positive Regulation Of Nitric-Oxide Synthase Biosynthetic Process (GO:0051770)	(4/10)	0.0429266	0.172992	0	0	3.99464	12.5762	TLR9;NOD2;TLR4;TLR2
1160	GO_Biological_Process_2023	Protein Oxidation (GO:0018158)	(4/10)	0.0429266	0.172992	0	0	3.99464	12.5762	LOX;LOXL4;LOXL1;LOXL2
1161	GO_Biological_Process_2023	Regulation Of Cysteine-Type Endopeptidase Activity Involved In Apoptotic Signaling Pathway (GO:2001267)	(4/10)	0.0429266	0.172992	0	0	3.99464	12.5762	GSN;PLAUR;FAS;MMP9
1162	GO_Biological_Process_2023	Regulation Of Lamellipodium Morphogenesis (GO:2000392)	(4/10)	0.0429266	0.172992	0	0	3.99464	12.5762	PDPN;ARPIN;CD44;CORO1B
1163	GO_Biological_Process_2023	Regulation Of Lipid Transport (GO:0032368)	(4/10)	0.0429266	0.172992	0	0	3.99464	12.5762	ITGB3;SURF4;NR1H3;PPARA
1164	GO_Biological_Process_2023	Removal Of Superoxide Radicals (GO:0019430)	(4/10)	0.0429266	0.172992	0	0	3.99464	12.5762	NQO1;PRDX1;SOD2;MT3
1165	GO_Biological_Process_2023	Response To Corticosteroid (GO:0031960)	(4/10)	0.0429266	0.172992	0	0	3.99464	12.5762	IL1RN;IL6;CALCR;AKR1C3
1166	GO_Biological_Process_2023	Response To Prostaglandin E (GO:0034695)	(4/10)	0.0429266	0.172992	0	0	3.99464	12.5762	PTGER4;PTGER2;TNFSF4;CCR7
1167	GO_Biological_Process_2023	Signal Release (GO:0023061)	(4/10)	0.0429266	0.172992	0	0	3.99464	12.5762	ABCC4;NOS2;FFAR4;TGM2
1168	GO_Biological_Process_2023	Type III Interferon-Mediated Signaling Pathway (GO:0038196)	(4/10)	0.0429266	0.172992	0	0	3.99464	12.5762	IFNGR1;IL10RB;IFNGR2;TYK2
1169	GO_Biological_Process_2023	Heart Development (GO:0007507)	(33/171)	0.0433095	0.174386	0	0	1.43639	4.50937	HTR2B;ECE1;LDB3;CACNA1C;SRI;CRIP1;PDLIM1;AKAP13;GJA1;ADAP2;CASP8;PDLIM2;PLCE1;SOX9;NKX2-5;PDLIM5;PDLIM4;STRA6;TGFB1;FN1;TGFBR1;BMP5;TGFBR2;BMP2;COL3A1;MTHFD1;TH;APLNR;ALPK3;TAB2;TEK;FBN1;MYH7
1170	GO_Biological_Process_2023	Antimicrobial Humoral Response (GO:0019730)	(21/100)	0.0434231	0.174694	0	0	1.5955	5.0047	REG3A;CXCL6;RPL30;CXCL9;SLC11A1;RARRES2;CXCL1;REG3G;CXCL13;CXCL3;CXCL2;WFDC5;CXCL10;CXCL11;RPS19;SLPI;FAU;HMGN2;PGLYRP1;RPL39;S100A9
1171	GO_Biological_Process_2023	Phosphatidylcholine Metabolic Process (GO:0046470)	(13/55)	0.043771	0.175943	0	0	1.8566	5.8089	PCYT1A;SLC44A1;SLC44A2;PLA2G2A;MBOAT1;PLA2G4A;LCAT;NR1H3;PLA2G15;MUC1;LPCAT3;LPCAT2;TSPO
1172	GO_Biological_Process_2023	Cortical Actin Cytoskeleton Organization (GO:0030866)	(6/19)	0.0440031	0.175989	0	0	2.76632	8.6406	FHOD1;PLEK;RAB13;NCKAP1L;LCP1;LLGL2
1173	GO_Biological_Process_2023	Ganglioside Metabolic Process (GO:0001573)	(6/19)	0.0440031	0.175989	0	0	2.76632	8.6406	GM2A;HEXB;ST8SIA2;HEXA;ST8SIA4;CLN6
1174	GO_Biological_Process_2023	Phosphatidylcholine Biosynthetic Process (GO:0006656)	(6/19)	0.0440031	0.175989	0	0	2.76632	8.6406	MUC1;PCYT1A;SLC44A1;SLC44A2;LPCAT3;LCAT
1175	GO_Biological_Process_2023	Positive Regulation Of Activated T Cell Proliferation (GO:0042104)	(6/19)	0.0440031	0.175989	0	0	2.76632	8.6406	PYCARD;IGFBP2;IL18;RPS3;TNFSF9;IL12RB1
1176	GO_Biological_Process_2023	Superoxide Anion Generation (GO:0042554)	(6/19)	0.0440031	0.175989	0	0	2.76632	8.6406	NCF1;NCF2;NCF4;CYBB;NOX4;CYBA
1177	GO_Biological_Process_2023	Positive Regulation Of Cytokinesis (GO:0032467)	(10/39)	0.0440067	0.175989	0	0	2.06776	6.45846	RACGAP1;CXCR5;CDCA8;BIRC5;KIF23;CDC6;ECT2;KIF20B;DRD3;RHOA
1178	GO_Biological_Process_2023	Regulation Of G1/S Transition Of Mitotic Cell Cycle (GO:2000045)	(22/106)	0.0442509	0.176816	0	0	1.57207	4.90154	KMT2E;SMARCE1;SMARCC1;SMARCD2;ANXA1;CDKN2C;RRM2;AIF1;EGFR;ADAM17;GFI1B;RBL1;GPNMB;ADAMTS1;CENPJ;DPF2;PSME1;CDK2AP2;PSME2;CCL2;PTPN6;E2F7
1179	GO_Biological_Process_2023	Embryonic Limb Morphogenesis (GO:0030326)	(9/34)	0.045408	0.180826	0	0	2.15849	6.67418	OSR2;RARG;CREBBP;MBNL1;HDAC1;CTNNB1;ECE1;CACNA1C;TBX4
1180	GO_Biological_Process_2023	Positive Regulation Of Neuron Death (GO:1901216)	(9/34)	0.045408	0.180826	0	0	2.15849	6.67418	C1QA;GRN;ITGAM;TYROBP;DDIT3;ITGB2;CCL3;CTNNB1;CLU
1181	GO_Biological_Process_2023	Positive Regulation Of Organelle Organization (GO:0010638)	(9/34)	0.045408	0.180826	0	0	2.15849	6.67418	P2RX7;ANXA1;ANXA2;SURF4;TREM2;DOC2B;MGARP;IRGM;PLXNA3
1182	GO_Biological_Process_2023	Regulation Of Metal Ion Transport (GO:0010959)	(9/34)	0.045408	0.180826	0	0	2.15849	6.67418	P2RX7;CD4;P2RX4;WNK1;BCL2;KCNA5;IL16;SRI;B2M
1183	GO_Biological_Process_2023	Dicarboxylic Acid Transport (GO:0006835)	(7/24)	0.0459644	0.182271	0	0	2.46828	7.60203	GJA1;SLC1A1;PDPN;UCP2;FOLR2;FOLR1;SLC19A1
1184	GO_Biological_Process_2023	Natural Killer Cell Mediated Cytotoxicity (GO:0042267)	(7/24)	0.0459644	0.182271	0	0	2.46828	7.60203	CD2;FCGR3A;KLRK1;GZMB;NKG7;SLAMF7;CORO1A
1185	GO_Biological_Process_2023	Positive Regulation Of BMP Signaling Pathway (GO:0030513)	(7/24)	0.0459644	0.182271	0	0	2.46828	7.60203	CRB2;CCNA2;CDH5;NUMA1;SULF1;HES5;ENG
1186	GO_Biological_Process_2023	Positive Regulation Of Peptidyl-Threonine Phosphorylation (GO:0010800)	(7/24)	0.0459644	0.182271	0	0	2.46828	7.60203	TRIM6;TGFB1;RIPK2;PLK1;CHI3L1;S1PR2;IRGM
1187	GO_Biological_Process_2023	Protein Kinase B Signaling (GO:0043491)	(7/24)	0.0459644	0.182271	0	0	2.46828	7.60203	TGFB1;IL1B;CCL3;CCL2;MT3;ZFP36L1;EPHA2
1188	GO_Biological_Process_2023	Alpha-Amino Acid Catabolic Process (GO:1901606)	(8/29)	0.0461991	0.182434	0	0	2.28385	7.02236	ALDH4A1;HMGCL;KYNU;IVD;FANCA;BLMH;KMO;OTC
1189	GO_Biological_Process_2023	Morphogenesis Of An Epithelium (GO:0002009)	(8/29)	0.0461991	0.182434	0	0	2.28385	7.02236	SLC9A3R1;KRT16;RIPK4;TNC;TIMELESS;PRKX;SOX9;ACTG1
1190	GO_Biological_Process_2023	Positive Regulation Of Dephosphorylation (GO:0035306)	(8/29)	0.0461991	0.182434	0	0	2.28385	7.02236	CDH5;PTBP1;BMP2;CDCA2;TGFB1;RIPK3;PRKCD;PPP2R5A
1191	GO_Biological_Process_2023	Regulation Of Blood Coagulation (GO:0030193)	(8/29)	0.0461991	0.182434	0	0	2.28385	7.02236	THBD;PLAU;SERPINE1;ST3GAL4;PLAUR;EMILIN1;GP1BA;HPSE
1192	GO_Biological_Process_2023	Tube Closure (GO:0060606)	(8/29)	0.0461991	0.182434	0	0	2.28385	7.02236	VASP;TGFB1;MTHFD1;PLXNB2;GRHL3;BCL10;LRP2;FOLR1
1193	GO_Biological_Process_2023	Regulation Of Epithelial Cell Migration (GO:0010632)	(12/50)	0.0463688	0.182951	0	0	1.89396	5.8166	IL4;RHOJ;TACSTD2;PLCG2;CTSH;EMP2;SOX9;PLCG1;INSL3;PFN1;GLUL;PPM1F
1194	GO_Biological_Process_2023	Negative Regulation Of Intrinsic Apoptotic Signaling Pathway (GO:2001243)	(14/61)	0.046701	0.184108	0	0	1.78682	5.47478	PTPN1;URI1;XBP1;DDIAS;PLAUR;HSPB1;PTTG1IP;SOD2;CLU;MMP9;BCL2;TPT1;HSPA1A;NFE2L2
1195	GO_Biological_Process_2023	Monoatomic Ion Transport (GO:0006811)	(22/107)	0.0484492	0.190839	0	0	1.55349	4.70278	CHRNB4;SLC12A4;SLC1A1;CTNS;ANO6;SLC4A2;SLC8B1;SLC9A2;SLC5A8;CALHM1;WNK1;SLC9A9;PIEZO1;TSPO;VDAC1;SLC26A9;PLP2;SLC15A3;SLC17A1;SLC12A7;SLC39A1;TRPM3
1196	GO_Biological_Process_2023	Regulation Of Cysteine-Type Endopeptidase Activity Involved In Apoptotic Process (GO:0043281)	(18/84)	0.0491586	0.193472	0	0	1.63646	4.93017	GPX1;SYK;CARD9;NOD1;BCL10;PPM1F;AQP1;PYCARD;NLRP12;REST;CLEC7A;MYC;RPS6KA1;CASP1;NLRP3;PMAIP1;CTSD;CD44
1197	GO_Biological_Process_2023	Monocarboxylic Acid Transport (GO:0015718)	(16/73)	0.0512217	0.201256	0	0	1.68401	5.0042	ABCC3;ABCC4;SLC10A6;SLC16A1;ABCB4;SLC10A3;SLC9A3R1;SLC5A8;FABP5;SLCO2B1;FABP7;SLC16A6;PMP2;SLC16A3;SLC16A5;UGT1A6
1198	GO_Biological_Process_2023	Sterol Homeostasis (GO:0055092)	(16/73)	0.0512217	0.201256	0	0	1.68401	5.0042	XBP1;MTTP;IL18;LRP5;LCAT;APOC3;NR1H3;LIMA1;NPC1;SOAT1;NPC2;SOAT2;LIPG;MALL;LCP1;ABCD1
1199	GO_Biological_Process_2023	Retinoid Metabolic Process (GO:0001523)	(10/40)	0.051425	0.201886	0	0	1.99871	5.93145	SDR16C5;RDH10;RARRES2;ALDH1A2;AKR1C3;AKR1B1;CYP1B1;LRAT;LRP2;BCO2
1200	GO_Biological_Process_2023	Cellular Response To Corticosteroid Stimulus (GO:0071384)	(5/15)	0.0519072	0.202262	0	0	2.99633	8.86403	REST;ZFP36;ANXA1;ZFP36L2;ZFP36L1
1201	GO_Biological_Process_2023	Folic Acid-Containing Compound Metabolic Process (GO:0006760)	(5/15)	0.0519072	0.202262	0	0	2.99633	8.86403	MTHFD2;SHMT1;MTHFD2L;MTHFS;SLC19A1
1202	GO_Biological_Process_2023	Glutamine Family Amino Acid Catabolic Process (GO:0009065)	(5/15)	0.0519072	0.202262	0	0	2.99633	8.86403	GLUD1;NOS2;DDAH1;ARG1;GLUL
1203	GO_Biological_Process_2023	Nucleotide-Sugar Biosynthetic Process (GO:0009226)	(5/15)	0.0519072	0.202262	0	0	2.99633	8.86403	GMPPB;GNPDA1;UAP1L1;PGM3;NANS
1204	GO_Biological_Process_2023	Positive Regulation Of Endothelial Cell Apoptotic Process (GO:2000353)	(5/15)	0.0519072	0.202262	0	0	2.99633	8.86403	CD40;ITGA4;CCL2;ANO6;PLCG1
1205	GO_Biological_Process_2023	Positive Regulation Of Secretion (GO:0051047)	(5/15)	0.0519072	0.202262	0	0	2.99633	8.86403	XBP1;SCIN;FLNB;TRH;AQP1
1206	GO_Biological_Process_2023	Positive Regulation Of Syncytium Formation By Plasma Membrane Fusion (GO:0060143)	(5/15)	0.0519072	0.202262	0	0	2.99633	8.86403	CD53;IL4;EHD2;TYROBP;TREM2
1207	GO_Biological_Process_2023	Protein Localization To Cell-Cell Junction (GO:0150105)	(5/15)	0.0519072	0.202262	0	0	2.99633	8.86403	CDH5;CHAF1B;PAK2;ACTG1;TJP2
1208	GO_Biological_Process_2023	Regulation Of Amyloid-Beta Clearance (GO:1900221)	(5/15)	0.0519072	0.202262	0	0	2.99633	8.86403	IL4;HDAC1;IFNGR1;TREM2;CLU
1209	GO_Biological_Process_2023	Regulation Of Protein Secretion (GO:0050708)	(21/102)	0.0522657	0.203491	0	0	1.55592	4.59217	CELA2A;TMED10;TGFB1;NOS2;FGG;RHBDF2;TREM2;KCNA5;SLC8B1;CD2AP;HADHA;IL1A;IL6;IL1B;ALOX5;ERP29;ADAM9;EZR;DRD3;APBB3;LLGL2
1210	GO_Biological_Process_2023	Receptor Internalization (GO:0031623)	(12/51)	0.053037	0.206323	0	0	1.84529	5.41919	ITGB1;FCER1G;RAB31;CALCRL;RALB;SYK;CXCR1;CD81;ITGB2;CXCR2;DRD3;LILRB4
1211	GO_Biological_Process_2023	Regulation Of Cytoskeleton Organization (GO:0051493)	(23/114)	0.0534376	0.20771	0	0	1.51702	4.44371	SIGLEC15;PRKCD;RHOG;ARHGAP18;ARHGAP17;GRHL3;SLC4A2;MID1;CORO1A;RHOA;BST2;P2RX7;BST1;HCK;CAPN2;CDK2AP2;ESAM;EZR;S100A9;PAK2;S100A8;PLXNA3;MAPK3
1212	GO_Biological_Process_2023	Positive Regulation Of Protein Localization (GO:1903829)	(18/85)	0.0543407	0.210872	0	0	1.61194	4.69475	TCF7L2;WWTR1;CREBBP;TGFB1;NUMA1;DTX3L;PLK1;LIF;TREM2;VRK1;TYK2;PARP9;GPR137B;TYROBP;CENPJ;CROCC;PECAM1;CDK1
1213	GO_Biological_Process_2023	Regulation Of Osteoblast Differentiation (GO:0045667)	(18/85)	0.0543407	0.210872	0	0	1.61194	4.69475	WWTR1;IFITM1;TNFAIP6;LRP5;ATRAID;CCNA2;GREM1;IL6;REST;CDK6;FFAR4;FBXO5;SOX9;IL6ST;IL6R;FGF23;ATF4;WNT4
1214	GO_Biological_Process_2023	Skin Development (GO:0043588)	(15/68)	0.0550524	0.213425	0	0	1.69772	4.92248	ST14;ANXA1;SLC2A10;AKR1C3;EVPL;TGM1;COL1A1;SCEL;COL3A1;KRT16;COL5A3;ADAM9;ITGA6;TGM3;EPHA2
1215	GO_Biological_Process_2023	Cytoplasmic Translational Initiation (GO:0002183)	(8/30)	0.0553807	0.213425	0	0	2.17991	6.30761	EIF4A1;RBM4;EIF3K;EIF3L;EIF3I;EIF3H;MIF4GD;EIF3D
1216	GO_Biological_Process_2023	Mitotic G2 DNA Damage Checkpoint Signaling (GO:0007095)	(8/30)	0.0553807	0.213425	0	0	2.17991	6.30761	DEPDC1B;PLK1;DONSON;CDK1;BRCA1;CLSPN;FOXN3;TNFSF13B
1217	GO_Biological_Process_2023	Negative Regulation Of Interleukin-1 Production (GO:0032692)	(8/30)	0.0553807	0.213425	0	0	2.17991	6.30761	CX3CR1;NLRP12;ELF4;ZC3H12A;FFAR4;NLRP3;MEFV;LILRB4
1218	GO_Biological_Process_2023	Positive Regulation Of Locomotion (GO:0040017)	(8/30)	0.0553807	0.213425	0	0	2.17991	6.30761	P2RY12;CSF1R;TGFB1;RARRES2;TREM2;CCR7;NTN1;PPM1F
1219	GO_Biological_Process_2023	rRNA Metabolic Process (GO:0016072)	(19/91)	0.055489	0.213425	0	0	1.58343	4.57859	RPL5;RPS7;DDX47;RPS6;RPL11;GTF3A;RPL35A;RPL7;ZFP36L1;RPS15;SLFN13;RPS17;EBNA1BP2;RPS28;RPS27;RPS19;RPL14;RPL26;RPS24
1220	GO_Biological_Process_2023	Negative Regulation Of miRNA Transcription (GO:1902894)	(6/20)	0.0554969	0.213425	0	0	2.56858	7.42686	REST;TGFB1;SOX9;PPARA;LILRB4;RELA
1221	GO_Biological_Process_2023	Phosphatidylserine Metabolic Process (GO:0006658)	(6/20)	0.0554969	0.213425	0	0	2.56858	7.42686	PLA2G15;PLSCR1;LPCAT3;MBOAT1;ABHD16B;PLA1A
1222	GO_Biological_Process_2023	Regulation Of Fibroblast Migration (GO:0010762)	(6/20)	0.0554969	0.213425	0	0	2.56858	7.42686	ITGB1;TGFB1;HYAL2;GNA12;PRR5L;FGF2
1223	GO_Biological_Process_2023	Regulation Of Protein Localization To Cell Periphery (GO:1904375)	(6/20)	0.0554969	0.213425	0	0	2.56858	7.42686	VAMP8;MMP14;STX8;PLK1;AKR1B1;ACTB
1224	GO_Biological_Process_2023	Response To Fibroblast Growth Factor (GO:0071774)	(6/20)	0.0554969	0.213425	0	0	2.56858	7.42686	ZFP36;HYAL2;ZFP36L2;CD44;IER2;ZFP36L1
1225	GO_Biological_Process_2023	Negative Regulation Of Intrinsic Apoptotic Signaling Pathway In Response To DNA Damage (GO:1902230)	(7/25)	0.0562282	0.215534	0	0	2.33102	6.70946	CD74;MUC1;DDIAS;BCL2;CLU;CD44;TPT1
1226	GO_Biological_Process_2023	Negative Regulation Of Lipid Biosynthetic Process (GO:0051055)	(7/25)	0.0562282	0.215534	0	0	2.33102	6.70946	BMP2;ACADL;AKR1C3;APOC3;BRCA1;WNT4;BMP5
1227	GO_Biological_Process_2023	Positive Regulation Of Peptidase Activity (GO:0010952)	(7/25)	0.0562282	0.215534	0	0	2.33102	6.70946	GRN;CTSL;PSME1;CTSH;PSME2;CTSS;MAPK12
1228	GO_Biological_Process_2023	Regulation Of Neutrophil Chemotaxis (GO:0090022)	(7/25)	0.0562282	0.215534	0	0	2.33102	6.70946	CD74;TNFAIP6;C5AR2;RAC2;CCR7;NCKAP1L;THBS4
1229	GO_Biological_Process_2023	Regulation Of mRNA Catabolic Process (GO:0061013)	(11/46)	0.0563334	0.215586	0	0	1.88461	5.42103	MOV10;ZFP36;CARHSP1;ZC3H12A;PRKCD;MAPKAPK2;PRR5L;ZC3HAV1;VIM;ZFP36L2;ZFP36L1
1230	GO_Biological_Process_2023	Replication Fork Processing (GO:0031297)	(11/46)	0.0563334	0.215586	0	0	1.88461	5.42103	BARD1;FAM111A;MMS22L;RTEL1;PCNA;RAD51;EME1;PARP1;DONSON;BRCA1;SAMHD1
1231	GO_Biological_Process_2023	Glycoprotein Biosynthetic Process (GO:0009101)	(17/80)	0.0586035	0.224092	0	0	1.61886	4.59264	CHST9;FUT10;ST8SIA2;FUT4;GMPPB;SERP1;FUT7;NPC1;B3GNT5;GCNT2;ST3GAL4;ST8SIA4;ST3GAL6;ST3GAL1;GAL3ST4;TMEM106A;B4GALT5
1232	GO_Biological_Process_2023	G1/S Transition Of Mitotic Cell Cycle (GO:0000082)	(14/63)	0.0591603	0.225423	0	0	1.71368	4.84545	GFI1;BACH1;GPR132;DBF4;CDK6;CCND1;CCNE1;CDK4;MYC;CDK2;EIF4EBP1;RCC1;POLE;CDKN3
1233	GO_Biological_Process_2023	Positive Regulation Of Ossification (GO:0045778)	(10/41)	0.0596287	0.225423	0	0	1.93413	5.4535	CCNA2;P2RX7;OSR2;BMP2;RXRA;ALOX5;ANO6;ISG15;ATRAID;WNT4
1234	GO_Biological_Process_2023	Cellular Response To Superoxide (GO:0071451)	(4/11)	0.0600044	0.225423	0	0	3.42377	9.63224	NQO1;PRDX1;SOD2;MT3
1235	GO_Biological_Process_2023	Epithelial Cell-Cell Adhesion (GO:0090136)	(4/11)	0.0600044	0.225423	0	0	3.42377	9.63224	ITGB5;KIT;SERPINB8;THBS4
1236	GO_Biological_Process_2023	Histone H2A Ubiquitination (GO:0033522)	(4/11)	0.0600044	0.225423	0	0	3.42377	9.63224	BARD1;DEPDC1B;RAD51;BRCA1
1237	GO_Biological_Process_2023	Leukotriene D4 Metabolic Process (GO:1901748)	(4/11)	0.0600044	0.225423	0	0	3.42377	9.63224	GGT6;DPEP2;GGT1;GGTA1
1238	GO_Biological_Process_2023	Negative Regulation Of Platelet-Derived Growth Factor Receptor Signaling Pathway (GO:0010642)	(4/11)	0.0600044	0.225423	0	0	3.42377	9.63224	SLC9A3R1;PTGIR;APOD;PTPN12
1239	GO_Biological_Process_2023	Nucleoside Phosphate Catabolic Process (GO:1901292)	(4/11)	0.0600044	0.225423	0	0	3.42377	9.63224	ENTPD1;ENTPD2;ENPP3;SMPDL3A
1240	GO_Biological_Process_2023	Podocyte Differentiation (GO:0072112)	(4/11)	0.0600044	0.225423	0	0	3.42377	9.63224	MYO1E;NPHS1;PODXL;IQGAP1
1241	GO_Biological_Process_2023	Positive Regulation Of Coagulation (GO:0050820)	(4/11)	0.0600044	0.225423	0	0	3.42377	9.63224	SERPINE1;ST3GAL4;EMILIN1;HPSE
1242	GO_Biological_Process_2023	Positive Regulation Of Endoplasmic Reticulum Unfolded Protein Response (GO:1900103)	(4/11)	0.0600044	0.225423	0	0	3.42377	9.63224	ERN1;PTPN1;XBP1;BAK1
1243	GO_Biological_Process_2023	Positive Regulation Of Hemostasis (GO:1900048)	(4/11)	0.0600044	0.225423	0	0	3.42377	9.63224	SERPINE1;ST3GAL4;EMILIN1;HPSE
1244	GO_Biological_Process_2023	Positive Regulation Of Metaphase/Anaphase Transition Of Cell Cycle (GO:1902101)	(4/11)	0.0600044	0.225423	0	0	3.42377	9.63224	CDC20;ESPL1;UBE2C;DLGAP5
1245	GO_Biological_Process_2023	Positive Regulation Of Mitotic Cell Cycle Spindle Assembly Checkpoint (GO:0090267)	(4/11)	0.0600044	0.225423	0	0	3.42377	9.63224	BIRC5;CDCA8;NDC80;MAD2L1
1246	GO_Biological_Process_2023	Positive Regulation Of Mitotic Metaphase/Anaphase Transition (GO:0045842)	(4/11)	0.0600044	0.225423	0	0	3.42377	9.63224	CDC20;ESPL1;UBE2C;DLGAP5
1247	GO_Biological_Process_2023	Positive Regulation Of Platelet Aggregation (GO:1901731)	(4/11)	0.0600044	0.225423	0	0	3.42377	9.63224	IL6;PDPN;EMILIN1;IL6ST
1248	GO_Biological_Process_2023	Positive Regulation Of Spindle Checkpoint (GO:0090232)	(4/11)	0.0600044	0.225423	0	0	3.42377	9.63224	BIRC5;CDCA8;NDC80;MAD2L1
1249	GO_Biological_Process_2023	Positive Regulation Of Vascular Permeability (GO:0043117)	(4/11)	0.0600044	0.225423	0	0	3.42377	9.63224	OCLN;TGFB1;TRPV4;TJP2
1250	GO_Biological_Process_2023	Regulation Of Astrocyte Differentiation (GO:0048710)	(4/11)	0.0600044	0.225423	0	0	3.42377	9.63224	BMP2;IL6;CLCF1;HES5
1251	GO_Biological_Process_2023	Regulation Of Cell Activation (GO:0050865)	(4/11)	0.0600044	0.225423	0	0	3.42377	9.63224	IL6;FCER1G;SYK;TREM2
1252	GO_Biological_Process_2023	Regulation Of Type II Interferon-Mediated Signaling Pathway (GO:0060334)	(4/11)	0.0600044	0.225423	0	0	3.42377	9.63224	NR1H3;PARP14;PARP9;IRGM
1253	GO_Biological_Process_2023	Self Proteolysis (GO:0097264)	(4/11)	0.0600044	0.225423	0	0	3.42377	9.63224	CASP8;CAPN3;CAPN1;LGMN
1254	GO_Biological_Process_2023	Cardiac Muscle Tissue Development (GO:0048738)	(12/52)	0.0603239	0.226443	0	0	1.79905	5.05179	GREM1;NOTCH2;AKAP13;GJA1;BMP2;SCN5A;MSX1;MSC;NKX2-5;ASB2;ADAMTS9;BMP5
1255	GO_Biological_Process_2023	Regulation Of Protein Catabolic Process (GO:0042176)	(24/122)	0.0631881	0.236962	0	0	1.46982	4.05911	BARD1;CTSA;NQO1;GPX1;TNFSF12;ODC1;MSN;FURIN;C4BPB;ATRAID;FOXO1;EGFR;GFAP;TNFSF13B;EEF1A1;MAD2L2;CHEK2;PSME1;PSME2;FLNA;EZR;FAM83D;RILP;MAD2L1
1256	GO_Biological_Process_2023	Regulation Of Stress Fiber Assembly (GO:0051492)	(16/75)	0.0632267	0.236962	0	0	1.62674	4.49147	PTGER4;FHOD1;GPR65;PXN;TACSTD2;WAS;RHOC;RHOA;TGFBR1;PPM1F;ACTG1;WNT11;RHPN1;PFN1;PAK2;WASF2
1257	GO_Biological_Process_2023	Inorganic Anion Transport (GO:0015698)	(13/58)	0.0635561	0.237488	0	0	1.73252	4.77454	SLC34A2;TTYH1;SLC11A1;SLC4A11;ANO6;SLC5A8;RACGAP1;FXYD3;FXYD1;ENPP3;SLC26A9;SLC17A1;CLIC1
1258	GO_Biological_Process_2023	Positive Regulation Of Mitochondrion Organization (GO:0010822)	(13/58)	0.0635561	0.237488	0	0	1.73252	4.77454	BIK;PLAUR;CIDEB;TREM2;MMP9;AURKA;PYCARD;PMAIP1;BMF;MGARP;BAK1;BID;TP53
1259	GO_Biological_Process_2023	Regulation Of Neuron Death (GO:1901214)	(13/58)	0.0635561	0.237488	0	0	1.73252	4.77454	C1QA;ITGAM;CSF1;ITGB2;TRAF2;TNFRSF1B;CLU;TBK1;TYROBP;GPNMB;RAB29;SNCG;IKBKG
1260	GO_Biological_Process_2023	Epithelial To Mesenchymal Transition (GO:0001837)	(11/47)	0.064419	0.237488	0	0	1.83215	5.02441	BMP2;TGFB1;HMGA2;CTNNB1;S100A4;SOX9;FAM83D;TGFBR1;LOXL2;WNT4;LIMS1
1261	GO_Biological_Process_2023	Negative Regulation Of Tumor Necrosis Factor Production (GO:0032720)	(11/47)	0.064419	0.237488	0	0	1.83215	5.02441	CLEC4A;IL4;ELF4;C5AR2;ZC3H12A;PTPN22;PTPN6;LILRB4;TLR4;HAVCR2;SLAMF1
1262	GO_Biological_Process_2023	DNA Ligation (GO:0006266)	(3/7)	0.0655349	0.237488	0	0	4.49292	12.244	TOP2A;MGMT;NHEJ1
1263	GO_Biological_Process_2023	UV Protection (GO:0009650)	(3/7)	0.0655349	0.237488	0	0	4.49292	12.244	SCARA3;GPX1;SDF4
1264	GO_Biological_Process_2023	Amine Transport (GO:0015837)	(3/7)	0.0655349	0.237488	0	0	4.49292	12.244	SLC44A1;SLC44A2;SLC22A2
1265	GO_Biological_Process_2023	Amino Sugar Catabolic Process (GO:0046348)	(3/7)	0.0655349	0.237488	0	0	4.49292	12.244	GNPDA1;NPL;RENBP
1266	GO_Biological_Process_2023	Cellular Biogenic Amine Catabolic Process (GO:0042402)	(3/7)	0.0655349	0.237488	0	0	4.49292	12.244	SLC44A1;CHDH;COMT
1267	GO_Biological_Process_2023	Cellular Response To Angiotensin (GO:1904385)	(3/7)	0.0655349	0.237488	0	0	4.49292	12.244	PRKCD;NFKB1;RELA
1268	GO_Biological_Process_2023	Cyclic Nucleotide Transport (GO:0070729)	(3/7)	0.0655349	0.237488	0	0	4.49292	12.244	ABCC4;LRRC8D;SLC19A1
1269	GO_Biological_Process_2023	Diacylglycerol Biosynthetic Process (GO:0006651)	(3/7)	0.0655349	0.237488	0	0	4.49292	12.244	PLA2G15;GPAM;PLCE1
1270	GO_Biological_Process_2023	Glycoside Catabolic Process (GO:0016139)	(3/7)	0.0655349	0.237488	0	0	4.49292	12.244	FUCA1;NAGA;GUSB
1271	GO_Biological_Process_2023	Histone H2A K63-linked Deubiquitination (GO:0070537)	(3/7)	0.0655349	0.237488	0	0	4.49292	12.244	BARD1;DEPDC1B;BRCA1
1272	GO_Biological_Process_2023	Lipoxygenase Pathway (GO:0019372)	(3/7)	0.0655349	0.237488	0	0	4.49292	12.244	GPX1;HPGD;ALOX5
1273	GO_Biological_Process_2023	Monosaccharide Biosynthetic Process (GO:0046364)	(3/7)	0.0655349	0.237488	0	0	4.49292	12.244	G6PD;DSE;CHST14
1274	GO_Biological_Process_2023	Natural Killer Cell Differentiation (GO:0001779)	(3/7)	0.0655349	0.237488	0	0	4.49292	12.244	PTPRC;NFIL3;PIK3CD
1275	GO_Biological_Process_2023	Negative Regulation Of CD8-positive, Alpha-Beta T Cell Activation (GO:2001186)	(3/7)	0.0655349	0.237488	0	0	4.49292	12.244	SOCS1;SLC4A2;ZBTB7B
1276	GO_Biological_Process_2023	Negative Regulation Of DNA-templated DNA Replication (GO:2000104)	(3/7)	0.0655349	0.237488	0	0	4.49292	12.244	CDT1;TIMELESS;FBXO5
1277	GO_Biological_Process_2023	Negative Regulation Of Actin Nucleation (GO:0051126)	(3/7)	0.0655349	0.237488	0	0	4.49292	12.244	GMFG;CORO1A;CORO1B
1278	GO_Biological_Process_2023	Negative Regulation Of Complement Activation, Classical Pathway (GO:0045959)	(3/7)	0.0655349	0.237488	0	0	4.49292	12.244	CR2;CR1L;C4BPB
1279	GO_Biological_Process_2023	Negative Regulation Of Glial Cell Apoptotic Process (GO:0034351)	(3/7)	0.0655349	0.237488	0	0	4.49292	12.244	PRKCH;PRKCD;TREM2
1280	GO_Biological_Process_2023	Negative Regulation Of Intracellular Transport (GO:0032387)	(3/7)	0.0655349	0.237488	0	0	4.49292	12.244	ARHGAP8;MRLN;CRYAA
1281	GO_Biological_Process_2023	Negative Regulation Of Leukocyte Proliferation (GO:0070664)	(3/7)	0.0655349	0.237488	0	0	4.49292	12.244	GREM1;LYN;ENPP3
1282	GO_Biological_Process_2023	Negative Regulation Of Macrophage Migration (GO:1905522)	(3/7)	0.0655349	0.237488	0	0	4.49292	12.244	UXT;SLAMF8;EMILIN1
1283	GO_Biological_Process_2023	Positive Regulation Of T-helper 2 Cell Cytokine Production (GO:2000553)	(3/7)	0.0655349	0.237488	0	0	4.49292	12.244	IL4;IL6;NLRP3
1284	GO_Biological_Process_2023	Positive Regulation Of Cell Migration By Vascular Endothelial Growth Factor Signaling Pathway (GO:0038089)	(3/7)	0.0655349	0.237488	0	0	4.49292	12.244	MYO1C;HSPB1;PIK3CD
1285	GO_Biological_Process_2023	Positive Regulation Of Dendritic Cell Chemotaxis (GO:2000510)	(3/7)	0.0655349	0.237488	0	0	4.49292	12.244	CCR7;CALR;CCR6
1286	GO_Biological_Process_2023	Positive Regulation Of Epithelial Tube Formation (GO:1905278)	(3/7)	0.0655349	0.237488	0	0	4.49292	12.244	PIK3CD;GATA3;FGF2
1287	GO_Biological_Process_2023	Positive Regulation Of Execution Phase Of Apoptosis (GO:1900119)	(3/7)	0.0655349	0.237488	0	0	4.49292	12.244	PTGIS;ZC3H12A;TP53
1288	GO_Biological_Process_2023	Regulation Of Chaperone-Mediated Autophagy (GO:1904714)	(3/7)	0.0655349	0.237488	0	0	4.49292	12.244	CTSA;EEF1A1;GFAP
1289	GO_Biological_Process_2023	Regulation Of Extracellular Matrix Constituent Secretion (GO:0003330)	(3/7)	0.0655349	0.237488	0	0	4.49292	12.244	BMP2;TNFRSF1B;TNFRSF1A
1290	GO_Biological_Process_2023	Regulation Of Leukocyte Proliferation (GO:0070663)	(3/7)	0.0655349	0.237488	0	0	4.49292	12.244	HHEX;CSF2RB;CSF2RA
1291	GO_Biological_Process_2023	Regulation Of Lipase Activity (GO:0060191)	(3/7)	0.0655349	0.237488	0	0	4.49292	12.244	FURIN;RHOC;RHOA
1292	GO_Biological_Process_2023	Regulation Of Natural Killer Cell Mediated Cytotoxicity Directed Against Tumor Cell Target (GO:0002858)	(3/7)	0.0655349	0.237488	0	0	4.49292	12.244	TGFB1;CRTAM;PVR
1293	GO_Biological_Process_2023	Regulation Of Protein Localization To Cell Cortex (GO:1904776)	(3/7)	0.0655349	0.237488	0	0	4.49292	12.244	NUMA1;SAPCD2;PLK1
1294	GO_Biological_Process_2023	Regulation Of Protein Localization To Nucleolus (GO:1904749)	(3/7)	0.0655349	0.237488	0	0	4.49292	12.244	TERT;PINX1;GLUL
1295	GO_Biological_Process_2023	Regulation Of Triglyceride Metabolic Process (GO:0090207)	(3/7)	0.0655349	0.237488	0	0	4.49292	12.244	SREBF1;CIDEB;GNB3
1296	GO_Biological_Process_2023	Regulation Of Vascular Wound Healing (GO:0061043)	(3/7)	0.0655349	0.237488	0	0	4.49292	12.244	SMOC2;XBP1;SERPINE1
1297	GO_Biological_Process_2023	Sialylation (GO:0097503)	(3/7)	0.0655349	0.237488	0	0	4.49292	12.244	ST6GAL1;ST3GAL4;ST3GAL1
1298	GO_Biological_Process_2023	Somatic Hypermutation Of Immunoglobulin Genes (GO:0016446)	(3/7)	0.0655349	0.237488	0	0	4.49292	12.244	POLQ;MLH1;SAMHD1
1299	GO_Biological_Process_2023	Tryptophan Catabolic Process (GO:0006569)	(3/7)	0.0655349	0.237488	0	0	4.49292	12.244	KYNU;AFMID;KMO
1300	GO_Biological_Process_2023	Positive Regulation Of G1/S Transition Of Mitotic Cell Cycle (GO:1900087)	(8/31)	0.0656446	0.237521	0	0	2.08501	5.67852	KMT2E;ANXA1;RRM2;ADAMTS1;CENPJ;CDC6;AIF1;EGFR
1301	GO_Biological_Process_2023	Positive Regulation Of Cholesterol Transport (GO:0032376)	(8/31)	0.0656446	0.237521	0	0	2.08501	5.67852	NFKBIA;RXRA;ABCB4;LPCAT3;LIPG;NR1H3;TREM2;PLTP
1302	GO_Biological_Process_2023	Regulation Of Insulin Secretion (GO:0050796)	(18/87)	0.0658243	0.237988	0	0	1.56503	4.25809	BLK;TCF7L2;CELA2A;SLC30A8;NOS2;STXBP4;LRP5;KCNA5;DOC2B;TRH;SLC8B1;FOXO1;HADHA;GLUD1;IL6;REST;IL1B;ALOX5
1303	GO_Biological_Process_2023	B Cell Activation Involved In Immune Response (GO:0002312)	(5/16)	0.0668949	0.239288	0	0	2.72377	7.36681	CD19;GPR183;CD180;FCGR2B;GAPT
1304	GO_Biological_Process_2023	Glycoprotein Catabolic Process (GO:0006516)	(5/16)	0.0668949	0.239288	0	0	2.72377	7.36681	MANBA;CTSL;EDEM1;EDEM2;NCCRP1
1305	GO_Biological_Process_2023	Negative Regulation Of Biosynthetic Process (GO:0009890)	(5/16)	0.0668949	0.239288	0	0	2.72377	7.36681	CIITA;IL6;EMILIN1;PPARA;ABCD1
1306	GO_Biological_Process_2023	Negative Regulation Of Intrinsic Apoptotic Signaling Pathway By P53 Class Mediator (GO:1902254)	(5/16)	0.0668949	0.239288	0	0	2.72377	7.36681	CD74;MUC1;BCL2;PTTG1IP;CD44
1307	GO_Biological_Process_2023	Pharyngeal System Development (GO:0060037)	(5/16)	0.0668949	0.239288	0	0	2.72377	7.36681	GATA3;NKX2-5;FOLR1;TGFBR1;BMP5
1308	GO_Biological_Process_2023	Positive Regulation Of Homotypic Cell-Cell Adhesion (GO:0034112)	(5/16)	0.0668949	0.239288	0	0	2.72377	7.36681	IL6;PDPN;PLAUR;EMILIN1;IL6ST
1309	GO_Biological_Process_2023	Positive Regulation Of Myeloid Leukocyte Cytokine Production Involved In Immune Response (GO:0061081)	(5/16)	0.0668949	0.239288	0	0	2.72377	7.36681	CD74;TICAM2;KIT;LAPTM5;PLCG2
1310	GO_Biological_Process_2023	Positive Regulation Of Stem Cell Proliferation (GO:2000648)	(5/16)	0.0668949	0.239288	0	0	2.72377	7.36681	GJA1;PTPRC;TERT;HMGA2;LTBP2
1311	GO_Biological_Process_2023	Regulation Of Establishment Of Endothelial Barrier (GO:1903140)	(5/16)	0.0668949	0.239288	0	0	2.72377	7.36681	CDH5;IL1B;S1PR3;S1PR2;TNFRSF1A
1312	GO_Biological_Process_2023	Regulation Of Fibrinolysis (GO:0051917)	(5/16)	0.0668949	0.239288	0	0	2.72377	7.36681	THBD;PLAU;SERPINE1;PLAUR;KLKB1
1313	GO_Biological_Process_2023	Regulation Of Interleukin-1 Production (GO:0032652)	(5/16)	0.0668949	0.239288	0	0	2.72377	7.36681	NLRP12;TMED10;CCR7;MEFV;TLR4
1314	GO_Biological_Process_2023	Regulation Of Osteoblast Proliferation (GO:0033688)	(5/16)	0.0668949	0.239288	0	0	2.72377	7.36681	CCNA2;GREM1;BMP2;HPSE;RHOA
1315	GO_Biological_Process_2023	Regulation Of Plasminogen Activation (GO:0010755)	(5/16)	0.0668949	0.239288	0	0	2.72377	7.36681	PLAU;CTSZ;SERPINE1;PLAUR;RUNX1
1316	GO_Biological_Process_2023	Retinal Metabolic Process (GO:0042574)	(5/16)	0.0668949	0.239288	0	0	2.72377	7.36681	SDR16C5;RDH10;AKR1C3;CYP1B1;BCO2
1317	GO_Biological_Process_2023	Negative Regulation Of Interleukin-1 Beta Production (GO:0032691)	(7/26)	0.0678022	0.241433	0	0	2.2082	5.94263	CX3CR1;ELF4;ZC3H12A;FFAR4;NLRP3;MEFV;LILRB4
1318	GO_Biological_Process_2023	Positive Regulation Of Microtubule Polymerization Or Depolymerization (GO:0031112)	(7/26)	0.0678022	0.241433	0	0	2.2082	5.94263	OCLN;NUMA1;FES;TRPV4;RPS3;SLAIN2;CDK5RAP2
1319	GO_Biological_Process_2023	Positive Regulation Of Nuclear Division (GO:0051785)	(7/26)	0.0678022	0.241433	0	0	2.2082	5.94263	IL1A;NPM2;IL1B;LRP5;NUSAP1;CD28;DRD3
1320	GO_Biological_Process_2023	Protein Localization To Cell Surface (GO:0034394)	(7/26)	0.0678022	0.241433	0	0	2.2082	5.94263	GGA2;WNT11;FLNA;CTNNB1;EMP2;FBLN5;CD177
1321	GO_Biological_Process_2023	Regulation Of Keratinocyte Differentiation (GO:0045616)	(7/26)	0.0678022	0.241433	0	0	2.2082	5.94263	REG3A;ZFP36;PRKCH;NUMA1;NME2;REG3G;ZFP36L1
1322	GO_Biological_Process_2023	Regulation Of Myeloid Cell Differentiation (GO:0045637)	(7/26)	0.0678022	0.241433	0	0	2.2082	5.94263	LYN;PRMT6;CSF3;SPI1;CDK6;MAFB;FES
1323	GO_Biological_Process_2023	Sulfur Compound Biosynthetic Process (GO:0044272)	(15/70)	0.0682434	0.242029	0	0	1.63579	4.39156	MPST;CHST9;GGT6;GSTM1;SLC10A7;SLC35D2;GGTA1;PAPSS2;CHSY1;DSE;ST3GAL4;ST3GAL6;CHST14;GGT1;ST3GAL1
1324	GO_Biological_Process_2023	Carboxylic Acid Transport (GO:0046942)	(12/53)	0.0682449	0.242029	0	0	1.75507	4.71176	SLC16A1;PDPN;PSAP;SLC16A6;SLC1A4;SLC3A2;SLC1A5;SLC16A3;SLC7A2;SLC38A5;SLC16A5;SLC38A4
1325	GO_Biological_Process_2023	Glycoprotein Metabolic Process (GO:0009100)	(12/53)	0.0682449	0.242029	0	0	1.75507	4.71176	MANBA;GANAB;ST8SIA2;ST3GAL4;ST8SIA4;MAN1A1;MAN2B1;HPSE;NCCRP1;GAL3ST4;B4GALT5;ENGASE
1326	GO_Biological_Process_2023	Negative Regulation Of Metabolic Process (GO:0009892)	(12/53)	0.0682449	0.242029	0	0	1.75507	4.71176	ADAM17;IL15;DDIT3;IL1B;LAMA4;TFE3;APOC3;NR1H3;PCTP;TLR4;IL18R1;ATF4
1327	GO_Biological_Process_2023	Regulation Of Cyclin-Dependent Protein Kinase Activity (GO:1904029)	(12/53)	0.0682449	0.242029	0	0	1.75507	4.71176	CDKN1C;CCNA2;CCNB2;CCNB1;CDKN2C;CCND1;CCNE1;GADD45A;CCNF;CDC6;PKMYT1;CDKN3
1328	GO_Biological_Process_2023	Organonitrogen Compound Biosynthetic Process (GO:1901566)	(24/123)	0.068278	0.242029	0	0	1.45489	3.90516	ELOVL1;GSTM1;SLC25A2;PCYT1A;SLC44A1;SLC44A2;ELOVL5;PLA2G4A;LCAT;ORMDL1;FURIN;SGMS2;HACD4;MUC1;PRKD3;LPCAT3;LPCAT2;ST3GAL4;TYW1;GAL3ST4;B4GALT5;BCAT2;CERS2;OTC
1329	GO_Biological_Process_2023	Negative Regulation Of miRNA Metabolic Process (GO:2000629)	(6/21)	0.0686305	0.242029	0	0	2.3972	6.42214	REST;TGFB1;SOX9;PPARA;LILRB4;RELA
1330	GO_Biological_Process_2023	Positive Regulation Of G2/M Transition Of Mitotic Cell Cycle (GO:0010971)	(6/21)	0.0686305	0.242029	0	0	2.3972	6.42214	CCNB1;CCND1;CDK4;CDK1;FBXO5;TNFSF13B
1331	GO_Biological_Process_2023	Positive Regulation Of Blood Coagulation (GO:0030194)	(6/21)	0.0686305	0.242029	0	0	2.3972	6.42214	THBD;PLAU;SERPINE1;ST3GAL4;EMILIN1;HPSE
1332	GO_Biological_Process_2023	Positive Regulation Of Granulocyte Chemotaxis (GO:0071624)	(6/21)	0.0686305	0.242029	0	0	2.3972	6.42214	IL4;CD74;RAC2;CCR7;NCKAP1L;THBS4
1333	GO_Biological_Process_2023	Positive Regulation Of Vacuole Organization (GO:0044090)	(6/21)	0.0686305	0.242029	0	0	2.3972	6.42214	SH3GLB1;SNX4;GRN;SNX18;RALB;IRGM
1334	GO_Biological_Process_2023	Regulation Of Membrane Protein Ectodomain Proteolysis (GO:0051043)	(6/21)	0.0686305	0.242029	0	0	2.3972	6.42214	IL1B;TIMP2;ADAM9;FURIN;TIMP1;TNFRSF1B
1335	GO_Biological_Process_2023	Keratinocyte Differentiation (GO:0030216)	(10/42)	0.0686373	0.242029	0	0	1.87358	5.01916	TGM1;SCEL;ST14;ANXA1;KRT16;AKR1C3;ADAM9;EVPL;TGM3;EPHA2
1336	GO_Biological_Process_2023	Positive Regulation Of GTPase Activity (GO:0043547)	(42/234)	0.0696021	0.245247	0	0	1.31397	3.50169	USP6NL;ARHGAP11A;ITGB1;CD40;CCDC125;GPR65;DOCK8;RGS16;CXCL13;ARHGAP22;DOCK11;WNT11;CCL7;RGS1;NTF3;TBC1D10C;CCL3;CCL2;CCR7;RSU1;ECT2;CCL17;TGM2;CCL22;CCL20;ARHGEF16;RHOG;TBC1D8;FOXJ1;TBC1D2B;ARHGAP27;GMIP;SNX18;TBC1D20;RGS10;RGL3;TAX1BP3;ITGA6;SIPA1;EPHA2;EZH2;LIMS1
1337	GO_Biological_Process_2023	Chordate Embryonic Development (GO:0043009)	(13/59)	0.0712875	0.250811	0	0	1.69476	4.47592	MBNL1;TGFB1;BRCA1;GATA3;SULF1;TGFBR1;BMP5;COL1A1;BMP2;WNT11;ALDH1A2;NKX2-5;HES5
1338	GO_Biological_Process_2023	Positive Regulation Of Protein Binding (GO:0032092)	(13/59)	0.0712875	0.250811	0	0	1.69476	4.47592	BLK;TCF7L2;CSF3;RALB;DTX3L;RIPK2;RPL11;STK4;MMP9;BMP2;TERT;B2M;TRIM21
1339	GO_Biological_Process_2023	Epithelium Development (GO:0060429)	(29/154)	0.0717242	0.252159	0	0	1.39265	3.66954	TAGLN;PCNA;TNC;CNN3;LGALS3;SLC9A3R1;SOX9;NKX2-5;HES5;WNT4;CTSB;GSTK1;TGFB1;STAT1;RIPK4;KRT13;FOXJ1;KRT32;BMP2;MTHFD1;SPINT1;DHRS9;KRT16;ALDH1A2;TIMELESS;CDK1;TAGLN2;VDAC1;TPP1
1340	GO_Biological_Process_2023	Aortic Valve Morphogenesis (GO:0003180)	(9/37)	0.0728878	0.255487	0	0	1.92688	5.04618	TGFB1;TIE1;EMILIN1;NFATC1;GATA3;SOX9;NKX2-5;RHOA;TGFBR2
1341	GO_Biological_Process_2023	Positive Regulation Of Immune Effector Process (GO:0002699)	(9/37)	0.0728878	0.255487	0	0	1.92688	5.04618	XBP1;PTPRC;RPS19;CD81;IL1B;TNFSF4;DHX58;CFP;IL12RB1
1342	GO_Biological_Process_2023	Regulation Of Cellular Component Biogenesis (GO:0044087)	(9/37)	0.0728878	0.255487	0	0	1.92688	5.04618	RAP1B;FAM110C;TIE1;HJURP;MSN;TRAF2;EZR;IRGM;GFAP
1343	GO_Biological_Process_2023	Regulation Of Vascular Associated Smooth Muscle Cell Proliferation (GO:1904705)	(9/37)	0.0728878	0.255487	0	0	1.92688	5.04618	ERN1;DNMT1;EFEMP2;GJA1;P2RY6;MMP2;SOD2;FGF2;MMP9
1344	GO_Biological_Process_2023	Regulation Of DNA Binding (GO:0051101)	(11/48)	0.0732217	0.256466	0	0	1.78253	4.66001	NFKBIA;CDT1;SP100;TGFB1;HJURP;HMGB2;PLAUR;HMGA2;MMP8;NGF;MMP9
1345	GO_Biological_Process_2023	Protein Complex Oligomerization (GO:0051259)	(20/100)	0.0733411	0.256694	0	0	1.49991	3.91872	GSDMD;POLQ;TMEM120A;CARD9;PRF1;BCL10;NLRC4;FOXM1;PYCARD;RNF135;RS1;CALHM1;EHD4;ZC3H12A;NINJ1;TIFA;NLRP3;LRRC8D;ECT2;MS4A1
1346	GO_Biological_Process_2023	Cellular Response To Light Stimulus (GO:0071482)	(14/65)	0.07369	0.257634	0	0	1.64629	4.29333	CREBBP;PCNA;PARP1;RHBDD1;PRKCD;EIF2AK4;AURKB;MYC;POLD1;BMF;RPL26;BAK1;TP53;ATF4
1347	GO_Biological_Process_2023	Regulation Of Protein Binding (GO:0043393)	(23/118)	0.0737692	0.257634	0	0	1.4528	3.78718	BLK;TCF7L2;CSF3;RALB;DTX3L;RIPK2;PRKCD;PLK1;RPL11;TMC8;IFIT1;STK4;AURKB;IFIT2;AURKA;BMP2;SLPI;TERT;MITD1;DISC1;B2M;TRIM21;NES
1348	GO_Biological_Process_2023	Calcium Ion Transport (GO:0006816)	(22/112)	0.0737739	0.257634	0	0	1.46675	3.82346	CCR1;CALCRL;ATP2A3;TRPV3;ANO6;SLC3A2;CACNA2D4;CACNA1C;CLU;TMEM165;P2RX7;TRPM2;P2RX4;TRPV4;ORAI3;CCL3;CACNG1;KCNN4;CCR5;MS4A1;TRPM3;TPT1
1349	GO_Biological_Process_2023	Negative Regulation Of Protein Binding (GO:0032091)	(15/71)	0.075566	0.263502	0	0	1.60648	4.14915	RALB;ITGA4;PRKCD;ATP2A3;TMC8;ADRB2;IFIT1;AURKB;IFIT2;AURKA;SLPI;MITD1;DISC1;B2M;NES
1350	GO_Biological_Process_2023	Negative Regulation Of Supramolecular Fiber Organization (GO:1902904)	(15/71)	0.075566	0.263502	0	0	1.60648	4.14915	MID1IP1;PRKCD;CKAP2;CIB1;TREM2;SSH2;CLU;CORO1A;CDH5;LIMA1;TPX2;PFDN1;EMILIN1;PFN1;ARPIN
1351	GO_Biological_Process_2023	Epidermal Cell Differentiation (GO:0009913)	(12/54)	0.0768118	0.267339	0	0	1.71318	4.39671	TGM1;SCEL;ST14;ANXA1;HDAC1;KRT16;AKR1C3;ADAM9;CTNNB1;EVPL;TGM3;EPHA2
1352	GO_Biological_Process_2023	Mesenchymal Cell Differentiation (GO:0048762)	(12/54)	0.0768118	0.267339	0	0	1.71318	4.39671	BMP2;TGFB1;HTR2B;HMGA2;CTNNB1;S100A4;SOX9;FAM83D;TGFBR1;LOXL2;WNT4;LIMS1
1353	GO_Biological_Process_2023	Actomyosin Structure Organization (GO:0031032)	(16/77)	0.077006	0.267339	0	0	1.57322	4.03353	ITGB1;ITGB5;WDR1;TMOD3;TNFAIP1;MYLK3;MYOM2;KLHL41;RHOA;PDLIM1;TNNT3;ZYX;CAPN3;MYH9;MYL9;MYH7
1354	GO_Biological_Process_2023	Neural Tube Closure (GO:0001843)	(8/32)	0.0770067	0.267339	0	0	1.99802	5.12264	VASP;TGFB1;MTHFD1;PLXNB2;GRHL3;BCL10;LRP2;FOLR1
1355	GO_Biological_Process_2023	Purine Ribonucleoside Triphosphate Metabolic Process (GO:0009205)	(8/32)	0.0770067	0.267339	0	0	1.99802	5.12264	NT5E;GNAI3;CTNS;ENPP3;GIMAP7;NADK;HSPA1A;MYH7
1356	GO_Biological_Process_2023	Regulation Of Metaphase/Anaphase Transition Of Cell Cycle (GO:1902099)	(8/32)	0.0770067	0.267339	0	0	1.99802	5.12264	SMARCE1;SMARCD2;SMARCC1;UBE2C;NEK6;PLK1;DPF2;CDC6
1357	GO_Biological_Process_2023	DNA-templated DNA Replication Maintenance Of Fidelity (GO:0045005)	(10/43)	0.0784638	0.271796	0	0	1.81669	4.6237	FAM111A;MMS22L;RTEL1;PCNA;RAD51;EME1;POLD1;DONSON;TIMELESS;POLE
1358	GO_Biological_Process_2023	Positive Regulation Of Cell Division (GO:0051781)	(10/43)	0.0784638	0.271796	0	0	1.81669	4.6237	RACGAP1;TAL1;CXCR5;HTR2B;KIF23;CDC6;ECT2;KIF20B;DRD3;RHOA
1359	GO_Biological_Process_2023	Regulation Of JUN Kinase Activity (GO:0043506)	(10/43)	0.0784638	0.271796	0	0	1.81669	4.6237	ERN1;PTPN1;TRAF6;RPS3;TLR9;PTPN22;TRAF2;TNFRSF11A;TLR6;MAP3K11
1360	GO_Biological_Process_2023	Positive Regulation Of Peptidyl-Serine Phosphorylation (GO:0033138)	(18/89)	0.0788557	0.272953	0	0	1.52077	3.86296	IL11;CSF3;TGFB1;RIPK2;LIF;OSM;NGF;STK4;IRGM;EGFR;MAD2L2;TRIM6;IL6;TBK1;CALCR;NTF3;HCLS1;CD44
1361	GO_Biological_Process_2023	Cell Projection Assembly (GO:0030031)	(4/12)	0.0801277	0.274532	0	0	2.99563	7.56137	GSN;SCIN;PARVG;NCKAP1L
1362	GO_Biological_Process_2023	Fibrinolysis (GO:0042730)	(4/12)	0.0801277	0.274532	0	0	2.99563	7.56137	PLAU;FGG;SERPINE1;GP1BA
1363	GO_Biological_Process_2023	Icosanoid Secretion (GO:0032309)	(4/12)	0.0801277	0.274532	0	0	2.99563	7.56137	ANXA1;NOS2;BDKRB2;DRD3
1364	GO_Biological_Process_2023	Negative Regulation Of Complement Activation (GO:0045916)	(4/12)	0.0801277	0.274532	0	0	2.99563	7.56137	CR2;CR1L;SERPING1;C4BPB
1365	GO_Biological_Process_2023	Negative Regulation Of Intrinsic Apoptotic Signaling Pathway In Response To DNA Damage By P53 Class Mediator (GO:1902166)	(4/12)	0.0801277	0.274532	0	0	2.99563	7.56137	CD74;MUC1;BCL2;CD44
1366	GO_Biological_Process_2023	Negative Regulation Of Macrophage Derived Foam Cell Differentiation (GO:0010745)	(4/12)	0.0801277	0.274532	0	0	2.99563	7.56137	NFKBIA;ITGB3;NR1H3;PPARA
1367	GO_Biological_Process_2023	Positive Regulation Of Alcohol Biosynthetic Process (GO:1902932)	(4/12)	0.0801277	0.274532	0	0	2.99563	7.56137	SREBF1;SH2D2A;PTH1R;WNT4
1368	GO_Biological_Process_2023	Positive Regulation Of mRNA Metabolic Process (GO:1903313)	(4/12)	0.0801277	0.274532	0	0	2.99563	7.56137	MOV10;ZC3H12A;PRR5L;ZC3HAV1
1369	GO_Biological_Process_2023	Positive Regulation Of Protein Export From Nucleus (GO:0046827)	(4/12)	0.0801277	0.274532	0	0	2.99563	7.56137	BAG3;IL1B;EMD;RBM22
1370	GO_Biological_Process_2023	Quaternary Ammonium Group Transport (GO:0015697)	(4/12)	0.0801277	0.274532	0	0	2.99563	7.56137	SLC22A4;SLC44A1;SLC44A2;SLC22A2
1371	GO_Biological_Process_2023	Regulation Of Actomyosin Structure Organization (GO:0110020)	(4/12)	0.0801277	0.274532	0	0	2.99563	7.56137	PTGER4;AKAP13;FHOD1;WAS
1372	GO_Biological_Process_2023	Regulation Of Platelet-Derived Growth Factor Receptor Signaling Pathway (GO:0010640)	(4/12)	0.0801277	0.274532	0	0	2.99563	7.56137	F7;SLC9A3R1;PTGIR;APOD
1373	GO_Biological_Process_2023	Regulation Of Sensory Perception (GO:0051931)	(4/12)	0.0801277	0.274532	0	0	2.99563	7.56137	TMEM100;SCN11A;GPR171;CCL3
1374	GO_Biological_Process_2023	Secretion (GO:0046903)	(4/12)	0.0801277	0.274532	0	0	2.99563	7.56137	SLC22A2;DRD3;FBLN5;UNC13D
1375	GO_Biological_Process_2023	T Cell Activation Involved In Immune Response (GO:0002286)	(7/27)	0.0806971	0.275282	0	0	2.09767	5.27995	CD74;FCER1G;SLC11A1;EIF2AK4;LCP1;ITGAL;ICAM1
1376	GO_Biological_Process_2023	Microtubule Polymerization Or Depolymerization (GO:0031109)	(7/27)	0.0806971	0.275282	0	0	2.09767	5.27995	KIF18A;TPPP3;KIF18B;MAP7D3;TRPV4;KIF2C;MAP4
1377	GO_Biological_Process_2023	Peptide Cross-Linking (GO:0018149)	(7/27)	0.0806971	0.275282	0	0	2.09767	5.27995	TGM1;COL3A1;ANXA1;FN1;EVPL;TGM3;TGM2
1378	GO_Biological_Process_2023	Positive Regulation Of Immune System Process (GO:0002684)	(7/27)	0.0806971	0.275282	0	0	2.09767	5.27995	C6;IL15;TNFRSF18;PIK3CD;NCKAP1L;C8B;CFP
1379	GO_Biological_Process_2023	Regulation Of Actin Polymerization Or Depolymerization (GO:0008064)	(7/27)	0.0806971	0.275282	0	0	2.09767	5.27995	WDR1;WAS;COTL1;ARHGAP18;HCLS1;ESAM;PFN1
1380	GO_Biological_Process_2023	Regulation Of Extrinsic Apoptotic Signaling Pathway In Absence Of Ligand (GO:2001239)	(7/27)	0.0806971	0.275282	0	0	2.09767	5.27995	RET;IL1A;TERT;IL1B;BCL2;MCL1;HSPA1A
1381	GO_Biological_Process_2023	Positive Regulation Of Pathway-Restricted SMAD Protein Phosphorylation (GO:0010862)	(11/49)	0.0827515	0.281123	0	0	1.73552	4.32477	BMP2;TGFB1;RBPMS;GDF15;TTK;GDF6;LEFTY2;TGFBR1;TGFBR2;ENG;BMP5
1382	GO_Biological_Process_2023	Cellular Response To Hypoxia (GO:0071456)	(15/72)	0.0833836	0.281123	0	0	1.57821	3.92075	ANGPT4;PTGIS;TGFB1;SUV39H1;PTGS2;MT3;AQP1;ZFP36L1;TERT;MYC;HMOX1;PMAIP1;MGARP;P4HB;TP53
1383	GO_Biological_Process_2023	Cholesterol Homeostasis (GO:0042632)	(15/72)	0.0833836	0.281123	0	0	1.57821	3.92075	XBP1;MTTP;IL18;LRP5;LCAT;APOC3;NR1H3;LIMA1;NPC1;SOAT1;NPC2;SOAT2;LIPG;MALL;LCP1
1384	GO_Biological_Process_2023	Cellular Response To Cadmium Ion (GO:0071276)	(6/22)	0.0834034	0.281123	0	0	2.24724	5.5823	MT1A;NCF1;SLC11A1;MMP9;EGFR;MAPK3
1385	GO_Biological_Process_2023	Negative Regulation Of Extrinsic Apoptotic Signaling Pathway In Absence Of Ligand (GO:2001240)	(6/22)	0.0834034	0.281123	0	0	2.24724	5.5823	IL1A;TERT;IL1B;BCL2;HSPA1A;MCL1
1386	GO_Biological_Process_2023	Negative Regulation Of Signal Transduction In Absence Of Ligand (GO:1901099)	(6/22)	0.0834034	0.281123	0	0	2.24724	5.5823	IL1A;TERT;IL1B;BCL2;HSPA1A;MCL1
1387	GO_Biological_Process_2023	Positive Regulation Of Phosphatase Activity (GO:0010922)	(6/22)	0.0834034	0.281123	0	0	2.24724	5.5823	PPP1R15A;BMP2;RIPK3;CD300A;PLEK;GNA12
1388	GO_Biological_Process_2023	Regulation Of Catabolic Process (GO:0009894)	(6/22)	0.0834034	0.281123	0	0	2.24724	5.5823	ITGB1;RARRES2;CHEK2;ODC1;FURIN;FAM83D
1389	GO_Biological_Process_2023	Connective Tissue Development (GO:0061448)	(9/38)	0.0839172	0.281123	0	0	1.86033	4.60976	XBP1;HYAL2;LRP5;CHI3L1;IL17F;SOX9;SULF1;HES5;CD44
1390	GO_Biological_Process_2023	Lymphocyte Proliferation (GO:0046651)	(9/38)	0.0839172	0.281123	0	0	1.86033	4.60976	CD40;CR2;PTPRC;TNFSF14;ELF4;MSN;EMP2;TNFRSF4;MS4A1
1391	GO_Biological_Process_2023	Response To Transforming Growth Factor Beta (GO:0071559)	(9/38)	0.0839172	0.281123	0	0	1.86033	4.60976	TGFB1;HYAL2;SOX9;RUNX3;ZFP36L2;TGFBR1;ZFP36L1;WNT4;LIMS1
1392	GO_Biological_Process_2023	NAD Biosynthetic Process (GO:0009435)	(5/17)	0.0840206	0.281123	0	0	2.49665	6.18343	SLC5A8;PTGIS;KYNU;PARP16;PARP9
1393	GO_Biological_Process_2023	Aorta Morphogenesis (GO:0035909)	(5/17)	0.0840206	0.281123	0	0	2.49665	6.18343	EFEMP2;ADAMTS9;MYLK;TGFBR2;ENG
1394	GO_Biological_Process_2023	Carbohydrate Derivative Catabolic Process (GO:1901136)	(5/17)	0.0840206	0.281123	0	0	2.49665	6.18343	MANBA;FUCA1;NAGA;NCCRP1;SAMHD1
1395	GO_Biological_Process_2023	Carbohydrate Derivative Transport (GO:1901264)	(5/17)	0.0840206	0.281123	0	0	2.49665	6.18343	SLC10A7;NPC2;SLC15A3;PLTP;SLC29A3
1396	GO_Biological_Process_2023	Carboxylic Acid Biosynthetic Process (GO:0046394)	(5/17)	0.0840206	0.281123	0	0	2.49665	6.18343	PYCARD;CASP1;NLRC4;FADS1;BCAT2
1397	GO_Biological_Process_2023	Cellular Response To Glucocorticoid Stimulus (GO:0071385)	(5/17)	0.0840206	0.281123	0	0	2.49665	6.18343	REST;ZFP36;ZFP36L2;AQP1;ZFP36L1
1398	GO_Biological_Process_2023	Intracellular Zinc Ion Homeostasis (GO:0006882)	(5/17)	0.0840206	0.281123	0	0	2.49665	6.18343	SLC30A8;LCK;SLC39A6;TMC8;MT3
1399	GO_Biological_Process_2023	Keratan Sulfate Metabolic Process (GO:0042339)	(5/17)	0.0840206	0.281123	0	0	2.49665	6.18343	GLB1;SLC35D2;ST3GAL4;ST3GAL6;ST3GAL1
1400	GO_Biological_Process_2023	Negative Regulation Of Fibroblast Proliferation (GO:0048147)	(5/17)	0.0840206	0.281123	0	0	2.49665	6.18343	CD300A;FTH1;MYC;EMD;TP53
1401	GO_Biological_Process_2023	Neuron Maturation (GO:0042551)	(5/17)	0.0840206	0.281123	0	0	2.49665	6.18343	C3;C1QA;LGI4;CLN5;B4GALT5
1402	GO_Biological_Process_2023	Positive Regulation Of Fatty Acid Metabolic Process (GO:0045923)	(5/17)	0.0840206	0.281123	0	0	2.49665	6.18343	MLXIPL;ELOVL5;MID1IP1;NR1H3;PPARA
1403	GO_Biological_Process_2023	Positive Regulation Of Glial Cell Differentiation (GO:0045687)	(5/17)	0.0840206	0.281123	0	0	2.49665	6.18343	BMP2;TGFB1;CLCF1;CXCR4;TNFRSF1B
1404	GO_Biological_Process_2023	Positive Regulation Of Lymphocyte Chemotaxis (GO:0140131)	(5/17)	0.0840206	0.281123	0	0	2.49665	6.18343	ADAM17;CCL7;WNK1;CCL3;CXCL13
1405	GO_Biological_Process_2023	Positive Regulation Of Stem Cell Differentiation (GO:2000738)	(5/17)	0.0840206	0.281123	0	0	2.49665	6.18343	TACSTD2;HOXB4;LTBP2;SOX9;NKX2-5
1406	GO_Biological_Process_2023	Regulation Of Brown Fat Cell Differentiation (GO:0090335)	(5/17)	0.0840206	0.281123	0	0	2.49665	6.18343	TFE3;PIM1;METRNL;PTGS2;ZBTB7B
1407	GO_Biological_Process_2023	Regulation Of Leukocyte Chemotaxis (GO:0002688)	(5/17)	0.0840206	0.281123	0	0	2.49665	6.18343	LYN;F7;IL6;SLC8B1;IL6R
1408	GO_Biological_Process_2023	Cellular Response To Starvation (GO:0009267)	(24/126)	0.0852241	0.284745	0	0	1.41185	3.47663	SH3GLB1;SREBF1;XBP1;RALB;HSPA5;WDR45B;SUV39H1;GCGR;EIF2AK4;FOXO1;GABARAP;DAP;NUAK2;ZC3H12A;TSSK6;PMAIP1;FAS;PLIN2;PPARA;TP53;TSSK2;FADS1;ATF4;MAPK3
1409	GO_Biological_Process_2023	Positive Regulation Of Intracellular Protein Transport (GO:0090316)	(24/126)	0.0852241	0.284745	0	0	1.41185	3.47663	SH3GLB1;LEPROT;TGFB1;ITGAM;CD81;PRKCD;ITGB2;GZMB;CIB1;PRR5L;MYO1C;BAG3;HYAL2;IL1B;ZC3H12A;RAC2;RAB29;HCLS1;FLNA;ANP32B;KIF20B;ECT2;EMD;RBM22
1410	GO_Biological_Process_2023	Response To Peptide Hormone (GO:0043434)	(12/55)	0.0860325	0.287243	0	0	1.67324	4.10452	STAT5A;REG3A;CELA2A;XBP1;ANXA1;STAT1;STAT2;STAT3;STAT6;REG3G;ZBTB7B;ZFP36L1
1411	GO_Biological_Process_2023	Regulation Of Protein Metabolic Process (GO:0051246)	(19/96)	0.0862664	0.287641	0	0	1.48017	3.62689	CYFIP1;TGFB1;CSF1;RPL10;UHRF1;ODC1;PLAUR;NR1H3;FURIN;CNDP1;KLF2;NFKB1;RBM3;NFKBIA;EDNRB;CHEK2;GEMIN5;IL17F;FAM83D
1412	GO_Biological_Process_2023	Positive Regulation Of DNA Metabolic Process (GO:0051054)	(21/108)	0.0862741	0.287641	0	0	1.44811	3.54819	APOBEC1;GINS1;CDT1;PRIM2;RTEL1;PARP3;PCNA;NPM2;GINS3;GINS4;STON1;BRCA1;BAZ1A;FGF2;EGFR;SMOC2;DEPDC1B;RAD51;MYC;RPS3;ERCC6
1413	GO_Biological_Process_2023	Regulation Of Pathway-Restricted SMAD Protein Phosphorylation (GO:0060393)	(13/61)	0.0885175	0.294912	0	0	1.62395	3.93737	TGFB1;RBPMS;GDF15;TTK;GDF6;TGFBR1;TGFBR2;BMP5;GREM1;BMP2;EMILIN1;LEFTY2;ENG
1414	GO_Biological_Process_2023	Regulation Of Lamellipodium Assembly (GO:0010591)	(8/33)	0.0894707	0.297247	0	0	1.91798	4.62971	CYFIP1;OCLN;ABI3;WAS;RAC2;PLCE1;WASF2;EPHA2
1415	GO_Biological_Process_2023	Regulation Of Sprouting Angiogenesis (GO:1903670)	(8/33)	0.0894707	0.297247	0	0	1.91798	4.62971	S100A1;ALOX5;FGF18;RHOJ;ITGA5;FGF2;GLUL;KLF2
1416	GO_Biological_Process_2023	Regulation Of Type I Interferon-Mediated Signaling Pathway (GO:0060338)	(8/33)	0.0894707	0.297247	0	0	1.91798	4.62971	PTPN1;RBM47;TRIM6;STAT2;ISG15;PTPN6;SAMHD1;IKBKE
1417	GO_Biological_Process_2023	Signal Transduction By P53 Class Mediator (GO:0072331)	(8/33)	0.0894707	0.297247	0	0	1.91798	4.62971	PYCARD;GREM1;HINT1;BCL3;PMAIP1;TP53;E2F7;BATF
1418	GO_Biological_Process_2023	Negative Regulation Of Cellular Catabolic Process (GO:0031330)	(14/67)	0.0903663	0.300011	0	0	1.58398	3.8077	IL10RA;STAT3;HP;APOC3;PTPN22;TREM2;DAP;TIMP2;BCL2;STK38L;BMF;TAB2;TIMP1;MCL1
1419	GO_Biological_Process_2023	Regulation Of GTPase Activity (GO:0043087)	(38/214)	0.0915331	0.300776	0	0	1.2963	3.09951	USP6NL;ARHGAP9;ARHGAP11A;ITGB1;CD40;DOCK8;RGS16;DOCK11;KLRK1;ADAP2;WNT11;CCL7;RGS1;CCL3;CCL2;RSU1;ECT2;CCL17;TGM2;PLXNA3;CCL22;CCL20;ARHGAP27;GMIP;GPR137B;VAV1;VAV2;MRAP;SNX18;LRCH1;TBC1D20;WNK1;RGS10;PLXNB2;RGL3;ITGA6;EZH2;LIMS1
1420	GO_Biological_Process_2023	Cellular Response To Decreased Oxygen Levels (GO:0036294)	(15/73)	0.0917014	0.300776	0	0	1.55091	3.70545	ANGPT4;PTGIS;TGFB1;SUV39H1;PTGS2;MT3;AQP1;ZFP36L1;TERT;MYC;HMOX1;PMAIP1;MGARP;P4HB;TP53
1421	GO_Biological_Process_2023	Positive Regulation Of Secretion By Cell (GO:1903532)	(15/73)	0.0917014	0.300776	0	0	1.55091	3.70545	TMED10;TGFB1;ANXA2;FGG;RAB27A;TREM2;UNC13D;CD2AP;IL1A;BMP2;P2RX4;IL1B;ADAM9;EZR;APBB3
1422	GO_Biological_Process_2023	Positive Regulation Of Protein Localization To Membrane (GO:1905477)	(16/79)	0.0926183	0.300776	0	0	1.5231	3.62385	ITGB1;ITGAM;PRKCH;TNFAIP6;CD81;ITGB2;ARHGEF16;RHOG;GZMB;CIB1;TREM2;EGFR;LGALS3;MYO1C;CNPY4;EPHA2
1423	GO_Biological_Process_2023	Regulation Of Cyclin-Dependent Protein Serine/Threonine Kinase Activity (GO:0000079)	(16/79)	0.0926183	0.300776	0	0	1.5231	3.62385	CEBPA;CDKN2C;GADD45A;CCNF;PLK1;CDC6;PKMYT1;EGFR;CCNA2;CCNB2;HHEX;ADAM17;CCNB1;CCND1;CCNE1;CDKN3
1424	GO_Biological_Process_2023	G Protein-Coupled Receptor Signaling Pathway, Coupled To Cyclic Nucleotide Second Messenger (GO:0007187)	(11/50)	0.0930133	0.300776	0	0	1.69092	4.01596	CCR1;PTGIR;ANXA1;CALCRL;XCR1;CNR2;GALR3;HTR2B;CCL2;LPAR3;PTH1R
1425	GO_Biological_Process_2023	Positive Regulation Of Cell Death (GO:0010942)	(11/50)	0.0930133	0.300776	0	0	1.69092	4.01596	C1QA;RARG;REST;ITGAM;TYROBP;ITGB2;HP;CIDEB;RIPK1;CLU;MT3
1426	GO_Biological_Process_2023	Positive Regulation Of Transport (GO:0051050)	(11/50)	0.0930133	0.300776	0	0	1.69092	4.01596	CEBPB;ANXA1;RXRA;SCIN;NUMA1;ANXA2;SPAG5;NR1H3;DOC2B;BAK1;ACTB
1427	GO_Biological_Process_2023	Transport Across Blood-Brain Barrier (GO:0150104)	(17/85)	0.0931922	0.300776	0	0	1.49939	3.55818	ABCC3;ABCC4;SLC16A1;SLC44A1;SLC2A10;SLC22A2;SLC1A1;ATP2A3;SLC1A4;LRP2;SLC1A5;SLC7A2;SLC9A3R1;FABP5;SLCO2B1;SLC19A1;SLC38A5
1428	GO_Biological_Process_2023	Cdc42 Protein Signal Transduction (GO:0032488)	(3/8)	0.0939805	0.300776	0	0	3.59413	8.49891	RHOJ;WAS;NTN1
1429	GO_Biological_Process_2023	L-fucose Catabolic Process (GO:0042355)	(3/8)	0.0939805	0.300776	0	0	3.59413	8.49891	FUT7;FUT10;FUT4
1430	GO_Biological_Process_2023	L-fucose Metabolic Process (GO:0042354)	(3/8)	0.0939805	0.300776	0	0	3.59413	8.49891	FUT7;FUT10;FUT4
1431	GO_Biological_Process_2023	UDP-N-acetylglucosamine Biosynthetic Process (GO:0006048)	(3/8)	0.0939805	0.300776	0	0	3.59413	8.49891	GNPDA1;UAP1L1;PGM3
1432	GO_Biological_Process_2023	Acid Secretion (GO:0046717)	(3/8)	0.0939805	0.300776	0	0	3.59413	8.49891	SLC9A3R1;DRD3;UGT1A6
1433	GO_Biological_Process_2023	Cyclooxygenase Pathway (GO:0019371)	(3/8)	0.0939805	0.300776	0	0	3.59413	8.49891	PTGIS;TBXAS1;PTGS2
1434	GO_Biological_Process_2023	Fucose Catabolic Process (GO:0019317)	(3/8)	0.0939805	0.300776	0	0	3.59413	8.49891	FUT7;FUT10;FUT4
1435	GO_Biological_Process_2023	Glucosamine-Containing Compound Catabolic Process (GO:1901072)	(3/8)	0.0939805	0.300776	0	0	3.59413	8.49891	CHIA;GNPDA1;CHI3L1
1436	GO_Biological_Process_2023	Glutamine Transport (GO:0006868)	(3/8)	0.0939805	0.300776	0	0	3.59413	8.49891	SLC38A7;SLC1A5;SLC38A5
1437	GO_Biological_Process_2023	Hyaluronan Catabolic Process (GO:0030214)	(3/8)	0.0939805	0.300776	0	0	3.59413	8.49891	TGFB1;HYAL2;FGF2
1438	GO_Biological_Process_2023	Immune Response-Inhibiting Cell Surface Receptor Signaling Pathway (GO:0002767)	(3/8)	0.0939805	0.300776	0	0	3.59413	8.49891	LYN;KLRC1;LILRB4
1439	GO_Biological_Process_2023	Integrin Activation (GO:0033622)	(3/8)	0.0939805	0.300776	0	0	3.59413	8.49891	FN1;MZB1;FERMT3
1440	GO_Biological_Process_2023	Interleukin-12-Mediated Signaling Pathway (GO:0035722)	(3/8)	0.0939805	0.300776	0	0	3.59413	8.49891	P4HB;TYK2;IL12RB1
1441	GO_Biological_Process_2023	Kynurenine Metabolic Process (GO:0070189)	(3/8)	0.0939805	0.300776	0	0	3.59413	8.49891	KYNU;AFMID;KMO
1442	GO_Biological_Process_2023	Maintenance Of Apical/Basal Cell Polarity (GO:0035090)	(3/8)	0.0939805	0.300776	0	0	3.59413	8.49891	CRB2;SLC9A3R1;WDR1
1443	GO_Biological_Process_2023	Maintenance Of Epithelial Cell Apical/Basal Polarity (GO:0045199)	(3/8)	0.0939805	0.300776	0	0	3.59413	8.49891	CRB2;SLC9A3R1;WDR1
1444	GO_Biological_Process_2023	Membrane Lipid Catabolic Process (GO:0046466)	(3/8)	0.0939805	0.300776	0	0	3.59413	8.49891	FUCA1;MGST2;NAGA
1445	GO_Biological_Process_2023	Mesodermal Cell Differentiation (GO:0048333)	(3/8)	0.0939805	0.300776	0	0	3.59413	8.49891	ITGB1;ITGB3;HMGA2
1446	GO_Biological_Process_2023	Negative Regulation Of Cholesterol Storage (GO:0010887)	(3/8)	0.0939805	0.300776	0	0	3.59413	8.49891	NR1H3;TREM2;PPARA
1447	GO_Biological_Process_2023	Negative Regulation Of Glycoprotein Biosynthetic Process (GO:0010561)	(3/8)	0.0939805	0.300776	0	0	3.59413	8.49891	SLC2A10;JAK3;ITM2B
1448	GO_Biological_Process_2023	Negative Regulation Of Mitotic Nuclear Division (GO:0045839)	(3/8)	0.0939805	0.300776	0	0	3.59413	8.49891	NME6;USP44;FBXO5
1449	GO_Biological_Process_2023	Negative Regulation Of Systemic Arterial Blood Pressure (GO:0003085)	(3/8)	0.0939805	0.300776	0	0	3.59413	8.49891	PRCP;ADRB2;SOD2
1450	GO_Biological_Process_2023	Nuclear Membrane Disassembly (GO:0051081)	(3/8)	0.0939805	0.300776	0	0	3.59413	8.49891	NEK6;PLK1;VRK1
1451	GO_Biological_Process_2023	Plasminogen Activation (GO:0031639)	(3/8)	0.0939805	0.300776	0	0	3.59413	8.49891	PLAU;FGG;KLKB1
1452	GO_Biological_Process_2023	Positive Regulation Of NK T Cell Activation (GO:0051135)	(3/8)	0.0939805	0.300776	0	0	3.59413	8.49891	IL18;TYK2;RASAL3
1453	GO_Biological_Process_2023	Positive Regulation Of Actin Cytoskeleton Reorganization (GO:2000251)	(3/8)	0.0939805	0.300776	0	0	3.59413	8.49891	HCK;FES;TEK
1454	GO_Biological_Process_2023	Positive Regulation Of Ligase Activity (GO:0051351)	(3/8)	0.0939805	0.300776	0	0	3.59413	8.49891	MID1IP1;TMSB4X;NHEJ1
1455	GO_Biological_Process_2023	Positive Regulation Of Megakaryocyte Differentiation (GO:0045654)	(3/8)	0.0939805	0.300776	0	0	3.59413	8.49891	SCIN;HMGB2;RAB7B
1456	GO_Biological_Process_2023	Positive Regulation Of Sequestering Of Triglyceride (GO:0010890)	(3/8)	0.0939805	0.300776	0	0	3.59413	8.49891	PLIN2;LCP1;OSBPL11
1457	GO_Biological_Process_2023	Positive Regulation Of Ubiquitin Protein Ligase Activity (GO:1904668)	(3/8)	0.0939805	0.300776	0	0	3.59413	8.49891	CDC20;UBE2C;PLK1
1458	GO_Biological_Process_2023	Regulation Of CD8-positive, Alpha-Beta T Cell Proliferation (GO:2000564)	(3/8)	0.0939805	0.300776	0	0	3.59413	8.49891	IRF1;PTPN22;SLC4A2
1459	GO_Biological_Process_2023	Regulation Of T-helper 1 Type Immune Response (GO:0002825)	(3/8)	0.0939805	0.300776	0	0	3.59413	8.49891	NLRP10;SLC11A1;IL12RB1
1460	GO_Biological_Process_2023	Regulation Of Defense Response To Bacterium (GO:1900424)	(3/8)	0.0939805	0.300776	0	0	3.59413	8.49891	GRN;NLRP10;EMILIN1
1461	GO_Biological_Process_2023	Regulation Of Endothelial Cell Differentiation (GO:0045601)	(3/8)	0.0939805	0.300776	0	0	3.59413	8.49891	TMEM100;BTG1;ATOH8
1462	GO_Biological_Process_2023	Regulation Of Glial Cell Proliferation (GO:0060251)	(3/8)	0.0939805	0.300776	0	0	3.59413	8.49891	IL6;PRKCH;IL1B
1463	GO_Biological_Process_2023	Regulation Of miRNA Metabolic Process (GO:2000628)	(3/8)	0.0939805	0.300776	0	0	3.59413	8.49891	TGFB1;NFKB1;RELA
1464	GO_Biological_Process_2023	Regulation Of Nephron Tubule Epithelial Cell Differentiation (GO:0072182)	(3/8)	0.0939805	0.300776	0	0	3.59413	8.49891	LIF;CTNNB1;GATA3
1465	GO_Biological_Process_2023	Regulation Of Pattern Recognition Receptor Signaling Pathway (GO:0062207)	(3/8)	0.0939805	0.300776	0	0	3.59413	8.49891	GFI1;TREM2;BIRC3
1466	GO_Biological_Process_2023	Regulation Of Podosome Assembly (GO:0071801)	(3/8)	0.0939805	0.300776	0	0	3.59413	8.49891	HCK;GSN;LCP1
1467	GO_Biological_Process_2023	Regulation Of Sister Chromatid Cohesion (GO:0007063)	(3/8)	0.0939805	0.300776	0	0	3.59413	8.49891	ESPL1;CTNNB1;BUB1
1468	GO_Biological_Process_2023	Regulation Of Tumor Necrosis Factor Superfamily Cytokine Production (GO:1903555)	(3/8)	0.0939805	0.300776	0	0	3.59413	8.49891	CX3CR1;ZFP36;MAPKAPK2
1469	GO_Biological_Process_2023	Regulation Of Vesicle Fusion (GO:0031338)	(3/8)	0.0939805	0.300776	0	0	3.59413	8.49891	ANXA1;ANXA2;DOC2B
1470	GO_Biological_Process_2023	Sequestering Of Actin Monomers (GO:0042989)	(3/8)	0.0939805	0.300776	0	0	3.59413	8.49891	SCIN;TMSB4X;TMSB10
1471	GO_Biological_Process_2023	Tyrosine Phosphorylation Of STAT Protein (GO:0007260)	(3/8)	0.0939805	0.300776	0	0	3.59413	8.49891	IL21;IL15;JAK3
1472	GO_Biological_Process_2023	Apoptotic Cell Clearance (GO:0043277)	(7/28)	0.0949055	0.302503	0	0	1.99767	4.70425	ANXA1;TYROBP;ITGB3;NR1H3;TREM2;TGM2;XKR5
1473	GO_Biological_Process_2023	Establishment Of Endothelial Barrier (GO:0061028)	(7/28)	0.0949055	0.302503	0	0	1.99767	4.70425	RAP1B;PDE4D;PECAM1;MSN;EZR;ICAM1;TJP2
1474	GO_Biological_Process_2023	Phospholipid Catabolic Process (GO:0009395)	(7/28)	0.0949055	0.302503	0	0	1.99767	4.70425	LIPG;PLA2G4A;PLBD1;GDPD3;PLD1;PRDX6;SMPDL3A
1475	GO_Biological_Process_2023	Primary Neural Tube Formation (GO:0014020)	(7/28)	0.0949055	0.302503	0	0	1.99767	4.70425	VASP;TGFB1;MTHFD1;PLXNB2;GRHL3;BCL10;LRP2
1476	GO_Biological_Process_2023	Regulation Of Chromosome Segregation (GO:0051983)	(7/28)	0.0949055	0.302503	0	0	1.99767	4.70425	CDCA2;NUMA1;KIF2C;CDC6;NCAPD3;MKI67;BUB1
1477	GO_Biological_Process_2023	Regulation Of Nitric-Oxide Synthase Activity (GO:0050999)	(7/28)	0.0949055	0.302503	0	0	1.99767	4.70425	IL1A;TERT;DDAH1;S100A1;IL1B;HTR2B;EGFR
1478	GO_Biological_Process_2023	Positive Regulation Of Cellular Catabolic Process (GO:0031331)	(27/146)	0.0949966	0.302589	0	0	1.3615	3.20486	FURIN;PRR5L;ZC3HAV1;MEFV;FOXO1;TRIM6;TBK1;TRIM5;ZC3H12A;TRIM21;ABCD1;TRIM65;SH3GLB1;PTPN1;DTX3L;PRKCD;LAPTM5;ARNT;TNFRSF1B;IRGM;P2RX7;MLXIPL;MOV10;IL1B;ADAM9;PPARA;TRIM34
1479	GO_Biological_Process_2023	Negative Regulation Of Transport (GO:0051051)	(9/39)	0.0958904	0.304472	0	0	1.79821	4.216	LGALS3;SFRP4;TRAT1;ITGB3;NR1H3;CRYAA;HAMP;PPM1F;CTTNBP2NL
1480	GO_Biological_Process_2023	Positive Regulation Of ATP-dependent Activity (GO:0032781)	(9/39)	0.0958904	0.304472	0	0	1.79821	4.216	PLSCR1;UHRF1;FXYD2;MYL3;TNNT3;TOR1AIP2;ATP1B3;PFN1;TOR1AIP1
1481	GO_Biological_Process_2023	Regulation Of Protein Tyrosine Kinase Activity (GO:0061097)	(9/39)	0.0958904	0.304472	0	0	1.79821	4.216	CSF1R;PTPN1;PTPRC;SHC1;MVP;HYAL2;NOX4;FCGR1A;LILRB4
1482	GO_Biological_Process_2023	Vitamin Transport (GO:0051180)	(9/39)	0.0958904	0.304472	0	0	1.79821	4.216	ABCD4;TCN2;SLC2A10;PDPN;LRP2;FOLR2;ABCD1;FOLR1;SLC19A1
1483	GO_Biological_Process_2023	Peptide Metabolic Process (GO:0006518)	(12/56)	0.0959109	0.304472	0	0	1.63512	3.83327	NAT8B;CPXM2;ANPEP;HM13;ERAP1;FURIN;TPP1;AEBP1;LTA4H;GGT1;SEC11A;CLN5
1484	GO_Biological_Process_2023	Protein Localization To Nucleus (GO:0034504)	(23/122)	0.098814	0.313476	0	0	1.39378	3.22592	SEC13;NXT1;SYK;PLK1;PINX1;RPL11;STAT3;TOR1AIP2;PTTG1IP;STK4;TOR1B;TOR1AIP1;LMNB2;LMNB1;COL1A1;POM121L2;HHEX;NUAK2;BCL3;CALR;MSX1;KPNA2;GBP2
1485	GO_Biological_Process_2023	Endocrine System Development (GO:0035270)	(6/23)	0.0997873	0.315502	0	0	2.11493	4.87431	TG;WNT11;NKX2-5;TGFBR1;STRA6;WNT4
1486	GO_Biological_Process_2023	Glial Cell Development (GO:0021782)	(6/23)	0.0997873	0.315502	0	0	2.11493	4.87431	NRROS;CDK6;MXRA8;S100A9;HES5;TLR2
1487	GO_Biological_Process_2023	Negative Regulation Of Neuron Differentiation (GO:0045665)	(6/23)	0.0997873	0.315502	0	0	2.11493	4.87431	REST;EIF2AK4;CALR;SOX9;B2M;HES5
1488	GO_Biological_Process_2023	Negative Regulation Of Protein Tyrosine Kinase Activity (GO:0061099)	(6/23)	0.0997873	0.315502	0	0	2.11493	4.87431	GPRC5A;PTPRC;MVP;HYAL2;SOCS6;LILRB4
1489	GO_Biological_Process_2023	Regulation Of Extracellular Matrix Organization (GO:1903053)	(6/23)	0.0997873	0.315502	0	0	2.11493	4.87431	EFEMP2;LAMB2;SLC2A10;TIE1;LAMC1;RUNX1
1490	GO_Biological_Process_2023	Negative Regulation Of Neuron Apoptotic Process (GO:0043524)	(15/74)	0.100522	0.316978	0	0	1.52453	3.50243	CX3CR1;GRN;NONO;NGF;SOD2;CLU;MT3;IL27RA;TOX3;CLCF1;NTF3;BCL2;CCL2;IL6ST;LGMN
1491	GO_Biological_Process_2023	Hexose Metabolic Process (GO:0019318)	(10/45)	0.10059	0.316978	0	0	1.71268	3.93352	HK3;G6PD;H6PD;DCXR;FUCA1;APOD;GALM;OMA1;HK2;PGM1
1492	GO_Biological_Process_2023	Positive Regulation Of Innate Immune Response (GO:0045089)	(10/45)	0.10059	0.316978	0	0	1.71268	3.93352	GBP5;RBM47;TRIM6;PLSCR1;SPI1;MYO1C;RPS19;TLR8;IFI35;IKBKE
1493	GO_Biological_Process_2023	Regulation Of Stem Cell Differentiation (GO:2000736)	(10/45)	0.10059	0.316978	0	0	1.71268	3.93352	PDGFRA;HDAC1;TACSTD2;OSM;HOXB4;SLC4A11;MTA2;ZFP36L2;HES5;GATAD2A
1494	GO_Biological_Process_2023	Regulation Of Telomerase Activity (GO:0051972)	(10/45)	0.10059	0.316978	0	0	1.71268	3.93352	GREM1;PIF1;MYC;PINX1;CTNNB1;NEK2;PRKCQ;TP53;AURKB;MAPK3
1495	GO_Biological_Process_2023	Negative Regulation Of Protein Serine/Threonine Kinase Activity (GO:0071901)	(16/80)	0.101122	0.317989	0	0	1.49921	3.43533	LYN;CEBPA;PTPN1;CD300A;GADD45A;PRKCD;PLK1;LRP5;LAX1;PYCARD;HHEX;BMP2;HYAL2;IL1B;STK38;SH2B3
1496	GO_Biological_Process_2023	Protein Glycosylation (GO:0006486)	(27/147)	0.101202	0.317989	0	0	1.35008	3.09254	DPAGT1;B4GALT1;GAL3ST1;RPN2;FUT10;PLOD1;MAGT1;FUT4;TMEM165;GMPPB;FUT7;SERP1;POFUT1;ST3GAL4;ST8SIA4;PGM3;GCNT2;ST3GAL6;MGAT2;ST3GAL1;OST4;GALNT4;ST8SIA2;NPC1;B3GNT5;POMK;B4GALT5
1497	GO_Biological_Process_2023	Exocytosis (GO:0006887)	(17/86)	0.101396	0.317989	0	0	1.47757	3.38174	CCR1;RPH3AL;TMED10;EXOC3L4;TNFAIP2;SYTL1;RAB27A;RAB3IL1;DOC2B;SYTL3;STX11;RAB31;RAB11FIP1;SYNGR2;CCL3;MYH9;VAMP3
1498	GO_Biological_Process_2023	Negative Regulation Of Angiogenesis (GO:0016525)	(17/86)	0.101396	0.317989	0	0	1.47757	3.38174	ANGPT4;SPARC;STAT1;SERPINF1;PDE3B;SERPINE1;SULF1;THBS4;KLF2;CXCL10;HHEX;ALOX5;CTNNB1;EMILIN1;IL17F;TEK;ADAMTS9
1499	GO_Biological_Process_2023	ATP Metabolic Process (GO:0046034)	(8/34)	0.103028	0.317989	0	0	1.84411	4.19119	NT5E;TGFB1;PARP1;CTNS;ENPP3;NADK;HSPA1A;MYH7
1500	GO_Biological_Process_2023	Microtubule Polymerization (GO:0046785)	(8/34)	0.103028	0.317989	0	0	1.84411	4.19119	TPX2;TPPP3;MAP7D3;NDE1;CENPJ;TRPV4;SLAIN2;MAP4
1501	GO_Biological_Process_2023	Membrane Depolarization (GO:0051899)	(4/13)	0.103121	0.317989	0	0	2.66262	6.04909	P2RX7;P2RX4;SCN5A;BEST2
1502	GO_Biological_Process_2023	Negative Regulation Of NLRP3 Inflammasome Complex Assembly (GO:1900226)	(4/13)	0.103121	0.317989	0	0	2.66262	6.04909	TREM2;MEFV;TRIM31;IRGM
1503	GO_Biological_Process_2023	Negative Regulation Of Cell Activation (GO:0050866)	(4/13)	0.103121	0.317989	0	0	2.66262	6.04909	PDGFRA;THBD;TREM2;EMILIN1
1504	GO_Biological_Process_2023	Negative Regulation Of Secretion (GO:0051048)	(4/13)	0.103121	0.317989	0	0	2.66262	6.04909	VAMP8;TIFAB;NR1H3;VAMP3
1505	GO_Biological_Process_2023	Positive Regulation Of Cyclase Activity (GO:0031281)	(4/13)	0.103121	0.317989	0	0	2.66262	6.04909	NOS2;GUCA1A;CACNA1C;MAPK3
1506	GO_Biological_Process_2023	Positive Regulation Of Fatty Acid Biosynthetic Process (GO:0045723)	(4/13)	0.103121	0.317989	0	0	2.66262	6.04909	MLXIPL;ELOVL5;MID1IP1;NR1H3
1507	GO_Biological_Process_2023	Positive Regulation Of Granulocyte Macrophage Colony-Stimulating Factor Production (GO:0032725)	(4/13)	0.103121	0.317989	0	0	2.66262	6.04909	CD80;IL1B;IL18;TLR9
1508	GO_Biological_Process_2023	Regulation Of T Cell Chemotaxis (GO:0010819)	(4/13)	0.103121	0.317989	0	0	2.66262	6.04909	CXCL10;ADAM17;WNK1;CXCL13
1509	GO_Biological_Process_2023	Regulation Of Lamellipodium Organization (GO:1902743)	(4/13)	0.103121	0.317989	0	0	2.66262	6.04909	PDPN;WAS;CD44;EPHA2
1510	GO_Biological_Process_2023	Regulation Of Macrophage Cytokine Production (GO:0010935)	(4/13)	0.103121	0.317989	0	0	2.66262	6.04909	CUEDC2;TGFB1;LAPTM5;PLCG2
1511	GO_Biological_Process_2023	Regulation Of Myoblast Fusion (GO:1901739)	(4/13)	0.103121	0.317989	0	0	2.66262	6.04909	CD53;IL4;EHD2;PLEKHO1
1512	GO_Biological_Process_2023	Regulation Of Nitric-Oxide Synthase Biosynthetic Process (GO:0051769)	(4/13)	0.103121	0.317989	0	0	2.66262	6.04909	TLR9;NOD2;TLR4;TLR2
1513	GO_Biological_Process_2023	Regulation Of Oxidoreductase Activity (GO:0051341)	(4/13)	0.103121	0.317989	0	0	2.66262	6.04909	HP;SLAMF8;NOD2;MT3
1514	GO_Biological_Process_2023	Regulation Of Response To Endoplasmic Reticulum Stress (GO:1905897)	(4/13)	0.103121	0.317989	0	0	2.66262	6.04909	LPCAT3;NR1H3;FCGR2B;CLU
1515	GO_Biological_Process_2023	Regulation Of Trophoblast Cell Migration (GO:1901163)	(4/13)	0.103121	0.317989	0	0	2.66262	6.04909	GJA1;ARHGDIB;CALR;TIMP1
1516	GO_Biological_Process_2023	Regulation Of Vasculogenesis (GO:2001212)	(4/13)	0.103121	0.317989	0	0	2.66262	6.04909	TMEM100;RRAS;EMP2;RIN2
1517	GO_Biological_Process_2023	Substrate-Dependent Cell Migration (GO:0006929)	(4/13)	0.103121	0.317989	0	0	2.66262	6.04909	P2RY12;PTPRC;NTN1;CD2AP
1518	GO_Biological_Process_2023	Actin Filament Capping (GO:0051693)	(5/18)	0.103213	0.317989	0	0	2.30446	5.23335	GSN;SCIN;CAPZA1;CAPG;TRIOBP
1519	GO_Biological_Process_2023	Barbed-End Actin Filament Capping (GO:0051016)	(5/18)	0.103213	0.317989	0	0	2.30446	5.23335	GSN;SCIN;CAPZA1;CAPG;TRIOBP
1520	GO_Biological_Process_2023	Maintenance Of Gastrointestinal Epithelium (GO:0030277)	(5/18)	0.103213	0.317989	0	0	2.30446	5.23335	IL10RA;TLR9;NOD2;SOX9;TLR4
1521	GO_Biological_Process_2023	Negative Regulation Of ERBB Signaling Pathway (GO:1901185)	(5/18)	0.103213	0.317989	0	0	2.30446	5.23335	PTPN18;MVP;PTPN12;EGFR;LGMN
1522	GO_Biological_Process_2023	Positive Regulation Of Chromosome Segregation (GO:0051984)	(5/18)	0.103213	0.317989	0	0	2.30446	5.23335	CCNB1;NUMA1;CDK1;CDC6;NCAPD3
1523	GO_Biological_Process_2023	Positive Regulation Of Neutrophil Chemotaxis (GO:0090023)	(5/18)	0.103213	0.317989	0	0	2.30446	5.23335	CD74;RAC2;CCR7;NCKAP1L;THBS4
1524	GO_Biological_Process_2023	Positive Regulation Of Osteoclast Differentiation (GO:0045672)	(5/18)	0.103213	0.317989	0	0	2.30446	5.23335	TYROBP;CSF1;TRAF6;TNFRSF11A;IL17A
1525	GO_Biological_Process_2023	Regulation Of T Cell Cytokine Production (GO:0002724)	(5/18)	0.103213	0.317989	0	0	2.30446	5.23335	TNFSF4;TRAF6;TRAF2;TNFRSF1B;LILRB4
1526	GO_Biological_Process_2023	Regulation Of Establishment Or Maintenance Of Cell Polarity (GO:0032878)	(5/18)	0.103213	0.317989	0	0	2.30446	5.23335	RAP1B;CDH5;TEK;KIF20B;LLGL2
1527	GO_Biological_Process_2023	Response To Cholesterol (GO:0070723)	(5/18)	0.103213	0.317989	0	0	2.30446	5.23335	TGFB1;CCL3;CCR5;TGFBR1;TGFBR2
1528	GO_Biological_Process_2023	Vesicle Transport Along Actin Filament (GO:0030050)	(5/18)	0.103213	0.317989	0	0	2.30446	5.23335	MYO1E;MYO1C;MYO7A;MYO1F;MYO1G
1529	GO_Biological_Process_2023	Peptidyl-Serine Modification (GO:0018209)	(30/166)	0.103274	0.317989	0	0	1.32376	3.00543	PRKX;TTK;STK4;AURKA;TBK1;MKNK1;STK38;PBK;STK38L;CLSPN;IKBKE;PAK2;MAP4K1;PRKCH;GALNT4;NEK6;PRKCD;PLK1;VRK1;VRK2;MASTL;TGFBR1;MAPK12;TGFBR2;MAPKAPK3;WNK1;MAPKAPK2;CDK2;CDK1;PRKCQ
1530	GO_Biological_Process_2023	Cholesterol Transport (GO:0030301)	(11/51)	0.104007	0.318995	0	0	1.64855	3.73117	LIMA1;MSR1;STARD5;NPC1;SOAT1;NPC2;SOAT2;LIPG;LCAT;APOC3;CLU
1531	GO_Biological_Process_2023	Negative Regulation Of MAP Kinase Activity (GO:0043407)	(11/51)	0.104007	0.318995	0	0	1.64855	3.73117	LYN;PTPN1;BMP2;CD300A;HYAL2;IL1B;PRKCD;STK38;PTPN22;LAX1;SH2B3
1532	GO_Biological_Process_2023	Positive Regulation Of Protein Localization To Cell Periphery (GO:1904377)	(11/51)	0.104007	0.318995	0	0	1.64855	3.73117	ITGB1;LGALS3;PRKCH;NUMA1;CNPY4;ARHGEF16;RHOG;CIB1;TREM2;EGFR;EPHA2
1533	GO_Biological_Process_2023	Regulated Exocytosis (GO:0045055)	(11/51)	0.104007	0.318995	0	0	1.64855	3.73117	LYN;ABCC4;TPH1;RAB31;TMED10;RAB11FIP1;SCIN;SYNGR2;PLEK;SDF4;MYH9
1534	GO_Biological_Process_2023	Regulation Of Stress-Activated MAPK Cascade (GO:0032872)	(11/51)	0.104007	0.318995	0	0	1.64855	3.73117	GREM1;MDFIC;MYC;CARD9;FAS;NOD2;FOXM1;MID1;EGFR;FOXO1;MAPK3
1535	GO_Biological_Process_2023	Regulation Of Substrate Adhesion-Dependent Cell Spreading (GO:1900024)	(11/51)	0.104007	0.318995	0	0	1.64855	3.73117	FGG;PDPN;TACSTD2;ILK;FLNA;CIB1;FBLN1;CALR;P4HB;TRIOBP;LIMS1
1536	GO_Biological_Process_2023	Monoatomic Anion Transport (GO:0006820)	(12/57)	0.106447	0.326053	0	0	1.59869	3.58125	SLC5A8;TTYH1;FXYD3;FXYD1;TSPO;LRRC8D;ANO6;VDAC1;SLC4A2;SLC26A9;SLC17A1;CLIC1
1537	GO_Biological_Process_2023	Regulation Of Calcium Ion Transport (GO:0051924)	(12/57)	0.106447	0.326053	0	0	1.59869	3.58125	CCR1;CD84;CD4;P2RX4;CCL3;BCL2;CTNNB1;HOMER3;IL16;SRI;SLC8B1;MYLK
1538	GO_Biological_Process_2023	Protein Maturation (GO:0051604)	(22/117)	0.106842	0.327052	0	0	1.38915	3.10669	SRGN;NAA10;CPXM2;ECEL1;NAA11;GZMB;ECE1;FURIN;AEBP1;CTSS;ADAM19;APH1A;F7;ADAM17;CASP7;MMP14;TSPAN14;CASP8;CASP4;CASP1;NLRP3;CASP2
1539	GO_Biological_Process_2023	Protein Transport (GO:0015031)	(53/313)	0.107054	0.327487	0	0	1.22431	2.73563	PRF1;CD3G;CLU;RAB43;TMED3;ABCD1;RAB8A;TMED4;ARL11;ARRDC5;SEC13;ARL14;ARRDC1;STX8;FGG;AP3B1;COPZ1;SCAMP2;PDIA4;RAB32;RAB31;ERP29;MYH9;VAMP5;CALCRL;RAB5C;TMED10;REP15;UNC93B1;MTTP;STXBP2;LTBP2;LRP2;STX11;GGA2;SNX4;RAB20;RAB29;RILP;CTSA;GSDMD;BBS1;CD74;SLC10A7;SYNRG;IL10RA;SURF4;CMTM6;LAPTM5;CENPF;SEC23IP;SNX18;RAB13
1540	GO_Biological_Process_2023	Cellular Response To Organonitrogen Compound (GO:0071417)	(20/105)	0.10856	0.331878	0	0	1.41127	3.13366	P2RY12;XBP1;SHMT1;BRCA1;CLU;ACTB;RELA;AQP1;ZFP36L1;RAP1B;P2RX7;P2RY6;P2RX4;P2RY2;CAPN2;CTNNA1;CTNNB1;SOX9;EZR;FOLR1
1541	GO_Biological_Process_2023	Positive Regulation Of Monoatomic Ion Transport (GO:0043270)	(9/40)	0.1088	0.332396	0	0	1.7401	3.85998	CCR1;P2RX7;P2RX4;CNKSR3;CCL3;ANO6;SCN5A;NKX2-5;MYLK
1542	GO_Biological_Process_2023	Phospholipid Metabolic Process (GO:0006644)	(14/69)	0.109223	0.333474	0	0	1.5262	3.37956	PLA2G2A;MBOAT1;LCAT;CLN8;PLD1;AGPAT2;PLA2G15;ACP6;LIPG;PLBD1;LCP1;PGPEP1;PLCB2;FADS1
1543	GO_Biological_Process_2023	Glucose Homeostasis (GO:0042593)	(17/87)	0.110035	0.335692	0	0	1.45637	3.21415	CEBPA;TCF7L2;SLC30A8;GCGR;RPS6;STAT3;PYGL;SLC8B1;HK2;FOXO1;HK3;MLXIPL;IL6;ALOX5;LRRC8D;FFAR2;FOXA3
1544	GO_Biological_Process_2023	Cytoskeleton-Dependent Cytokinesis (GO:0061640)	(16/81)	0.110092	0.335692	0	0	1.47606	3.25683	PLK1;CKAP2;CDCA8;KIF23;RHOC;CENPA;RHOA;AURKB;SNX18;ESPL1;RACGAP1;NUSAP1;BIRC5;MITD1;ECT2;CEP55
1545	GO_Biological_Process_2023	Carbohydrate Derivative Biosynthetic Process (GO:1901137)	(7/29)	0.110403	0.33577	0	0	1.90675	4.20175	G6PD;RRM2;B3GNT5;ST3GAL4;ST3GAL6;GAL3ST4;B4GALT5
1546	GO_Biological_Process_2023	Chondrocyte Differentiation (GO:0002062)	(7/29)	0.110403	0.33577	0	0	1.90675	4.20175	OSR2;BMP2;TGFB1;HMGA2;SOX9;SULF1;HES5
1547	GO_Biological_Process_2023	Positive Regulation Of Endopeptidase Activity (GO:0010950)	(7/29)	0.110403	0.33577	0	0	1.90675	4.20175	APH1A;PYCARD;LYN;STAT3;PSME1;PSME2;MEFV
1548	GO_Biological_Process_2023	Positive Regulation Of Microtubule Polymerization (GO:0031116)	(7/29)	0.110403	0.33577	0	0	1.90675	4.20175	OCLN;NUMA1;FES;RPS3;SLAIN2;CDK5RAP2;HSPA1A
1549	GO_Biological_Process_2023	Development Of Primary Male Sexual Characteristics (GO:0046546)	(10/46)	0.112884	0.342432	0	0	1.66501	3.63205	BIK;SOX15;KIT;AKR1C3;AKR1B1;GATA3;LRP2;SOX9;LHFPL2;WNT4
1550	GO_Biological_Process_2023	Mitotic G2/M Transition Checkpoint (GO:0044818)	(10/46)	0.112884	0.342432	0	0	1.66501	3.63205	BARD1;DEPDC1B;PLK1;DONSON;CDK1;BRCA1;CLSPN;CDC6;FOXN3;TNFSF13B
1551	GO_Biological_Process_2023	Myofibril Assembly (GO:0030239)	(10/46)	0.112884	0.342432	0	0	1.66501	3.63205	PDGFRA;WDR1;TMOD3;TNNT3;CAPN3;MYL9;MYLK3;MYOM2;KLHL41;MYH7
1552	GO_Biological_Process_2023	Negative Regulation Of Cold-Induced Thermogenesis (GO:0120163)	(10/46)	0.112884	0.342432	0	0	1.66501	3.63205	ADAM17;IL15;LAMA4;DDIT3;TFE3;NR1H3;PCTP;TLR4;IL18R1;ATF4
1553	GO_Biological_Process_2023	Cellular Response To Ionizing Radiation (GO:0071479)	(11/52)	0.115727	0.350829	0	0	1.60825	3.46823	RAD51AP1;BARD1;DEPDC1B;RAD51;EEF1D;GADD45A;BRCA1;RPL26;ECT2;RAD9B;TP53
1554	GO_Biological_Process_2023	Positive Regulation Of Substrate Adhesion-Dependent Cell Spreading (GO:1900026)	(8/35)	0.11766	0.354388	0	0	1.7757	3.79993	FGG;ILK;FLNA;CIB1;CALR;P4HB;TRIOBP;LIMS1
1555	GO_Biological_Process_2023	Acylglycerol Homeostasis (GO:0055090)	(6/24)	0.117728	0.354388	0	0	1.99732	4.27301	MLXIPL;IL18;APOC3;NR1H3;ANGPTL4;LCP1
1556	GO_Biological_Process_2023	Amyloid Fibril Formation (GO:1990000)	(6/24)	0.117728	0.354388	0	0	1.99732	4.27301	NAT8B;GSN;RIPK3;FURIN;RIPK1;B2M
1557	GO_Biological_Process_2023	Fat-Soluble Vitamin Metabolic Process (GO:0006775)	(6/24)	0.117728	0.354388	0	0	1.99732	4.27301	NQO1;ALDH1A2;CYP1A1;LRAT;LRP2;LGMN
1558	GO_Biological_Process_2023	Iron Ion Transport (GO:0006826)	(6/24)	0.117728	0.354388	0	0	1.99732	4.27301	SCARA5;REP15;TTYH1;SLC11A1;FTH1;CP
1559	GO_Biological_Process_2023	Positive Regulation Of Cell Cycle G2/M Phase Transition (GO:1902751)	(6/24)	0.117728	0.354388	0	0	1.99732	4.27301	CCNB1;CCND1;CDK4;CDK1;FBXO5;TNFSF13B
1560	GO_Biological_Process_2023	Regulation Of Actin Nucleation (GO:0051125)	(6/24)	0.117728	0.354388	0	0	1.99732	4.27301	GSN;RNH1;SCIN;CORO1A;CORO1B;ARPIN
1561	GO_Biological_Process_2023	Regulation Of Cysteine-Type Endopeptidase Activity (GO:2000116)	(6/24)	0.117728	0.354388	0	0	1.99732	4.27301	PYCARD;NLRP12;MEFV;MT3;PSMB9;BIRC3
1562	GO_Biological_Process_2023	Regulation Of Endoplasmic Reticulum Stress-Induced Intrinsic Apoptotic Signaling Pathway (GO:1902235)	(6/24)	0.117728	0.354388	0	0	1.99732	4.27301	PTPN1;XBP1;DDIT3;PMAIP1;FCGR2B;HSPA1A
1563	GO_Biological_Process_2023	Regulation Of Viral Life Cycle (GO:1903900)	(6/24)	0.117728	0.354388	0	0	1.99732	4.27301	TRIM6;TRIM5;TRIM25;KPNA2;TRIM21;TRIM34
1564	GO_Biological_Process_2023	Response To Copper Ion (GO:0046688)	(6/24)	0.117728	0.354388	0	0	1.99732	4.27301	IL1A;MT2A;MT1A;MT3;AQP1;LOXL2
1565	GO_Biological_Process_2023	Positive Regulation Of Protein Polymerization (GO:0032273)	(14/70)	0.119468	0.359167	0	0	1.49886	3.18463	VASP;CSF3;NUMA1;SLAIN2;PYCARD;HCK;OCLN;TPPP3;FES;RPS3;CCR7;NCKAP1L;PFN1;CDK5RAP2
1566	GO_Biological_Process_2023	Regulation Of Actin Filament-Based Process (GO:0032970)	(14/70)	0.119468	0.359167	0	0	1.49886	3.18463	SIGLEC15;PRKCD;RHOG;ARHGAP18;ARHGAP17;GRHL3;SLC4A2;CORO1A;RHOA;BST2;HCK;BST1;ESAM;EZR
1567	GO_Biological_Process_2023	Non-Canonical Wnt Signaling Pathway (GO:0035567)	(9/41)	0.122629	0.36601	0	0	1.68563	3.53744	FZD1;VANGL1;SFRP4;WNT11;FZD2;RYK;WNT9B;RHOA;WNT4
1568	GO_Biological_Process_2023	Positive Regulation Of Viral Process (GO:0048524)	(9/41)	0.122629	0.36601	0	0	1.68563	3.53744	MDFIC;TBC1D20;AXL;CD28;TMEM39A;PABPC1;IFIT1;KPNA2;PPARA
1569	GO_Biological_Process_2023	NADP Metabolic Process (GO:0006739)	(5/19)	0.124359	0.36601	0	0	2.13973	4.46045	G6PD;NNT;IDH2;FMO5;NADK
1570	GO_Biological_Process_2023	Establishment Of Epithelial Cell Polarity (GO:0090162)	(5/19)	0.124359	0.36601	0	0	2.13973	4.46045	SLC9A3R1;MSN;EZR;RHOA;SIPA1
1571	GO_Biological_Process_2023	Eye Morphogenesis (GO:0048592)	(5/19)	0.124359	0.36601	0	0	2.13973	4.46045	RARG;TENM3;EFEMP1;STAT3;FBN1
1572	GO_Biological_Process_2023	Mesoderm Development (GO:0007498)	(5/19)	0.124359	0.36601	0	0	2.13973	4.46045	HCK;TIE1;BTK;IKZF1;IKZF3
1573	GO_Biological_Process_2023	Negative Regulation Of Peptidyl-Serine Phosphorylation (GO:0033137)	(5/19)	0.124359	0.36601	0	0	2.13973	4.46045	MLXIPL;GADD45A;PDE4D;CNKSR3;PPM1F
1574	GO_Biological_Process_2023	Protein Insertion Into Membrane (GO:0051205)	(5/19)	0.124359	0.36601	0	0	2.13973	4.46045	RTP4;SEC61A1;TRAM1;RTP3;EGFR
1575	GO_Biological_Process_2023	Receptor Clustering (GO:0043113)	(5/19)	0.124359	0.36601	0	0	2.13973	4.46045	ITGA4;ITGB2;FLNA;ITGB7;ITGAL
1576	GO_Biological_Process_2023	Regulation Of Centriole Replication (GO:0046599)	(5/19)	0.124359	0.36601	0	0	2.13973	4.46045	PLK4;CENPJ;SPICE1;BRCA1;CDK5RAP2
1577	GO_Biological_Process_2023	T-helper 1 Type Immune Response (GO:0042088)	(3/9)	0.126482	0.36601	0	0	2.99493	6.19248	IL18;TLR4;IL18BP
1578	GO_Biological_Process_2023	Wnt Signaling Pathway Involved In Midbrain Dopaminergic Neuron Differentiation (GO:1904953)	(3/9)	0.126482	0.36601	0	0	2.99493	6.19248	FZD1;RYK;WNT9B
1579	GO_Biological_Process_2023	Adrenal Gland Development (GO:0030325)	(3/9)	0.126482	0.36601	0	0	2.99493	6.19248	WNT11;STRA6;WNT4
1580	GO_Biological_Process_2023	Alpha-Linolenic Acid Metabolic Process (GO:0036109)	(3/9)	0.126482	0.36601	0	0	2.99493	6.19248	ELOVL1;ELOVL5;FADS1
1581	GO_Biological_Process_2023	Amino Sugar Biosynthetic Process (GO:0046349)	(3/9)	0.126482	0.36601	0	0	2.99493	6.19248	GNPDA1;UAP1L1;PGM3
1582	GO_Biological_Process_2023	Arachidonate Transport (GO:1903963)	(3/9)	0.126482	0.36601	0	0	2.99493	6.19248	ANXA1;BDKRB2;DRD3
1583	GO_Biological_Process_2023	Arachidonic Acid Secretion (GO:0050482)	(3/9)	0.126482	0.36601	0	0	2.99493	6.19248	ANXA1;BDKRB2;DRD3
1584	GO_Biological_Process_2023	Carbohydrate Phosphorylation (GO:0046835)	(3/9)	0.126482	0.36601	0	0	2.99493	6.19248	HK3;POMK;HK2
1585	GO_Biological_Process_2023	Cellular Response To Purine-Containing Compound (GO:0071415)	(3/9)	0.126482	0.36601	0	0	2.99493	6.19248	P2RY6;CASQ2;CLU
1586	GO_Biological_Process_2023	Chloride Ion Homeostasis (GO:0055064)	(3/9)	0.126482	0.36601	0	0	2.99493	6.19248	SLC12A4;SLC12A7;SLC12A9
1587	GO_Biological_Process_2023	Dicarboxylic Acid Biosynthetic Process (GO:0043650)	(3/9)	0.126482	0.36601	0	0	2.99493	6.19248	GLUD1;MTHFD1;KYNU
1588	GO_Biological_Process_2023	Dopamine Transport (GO:0015872)	(3/9)	0.126482	0.36601	0	0	2.99493	6.19248	SLC22A2;SLC29A3;TGM2
1589	GO_Biological_Process_2023	Ectoderm Development (GO:0007398)	(3/9)	0.126482	0.36601	0	0	2.99493	6.19248	ITGAM;ITGA6;ZBTB7B
1590	GO_Biological_Process_2023	Glycerolipid Metabolic Process (GO:0046486)	(3/9)	0.126482	0.36601	0	0	2.99493	6.19248	PLA2G15;GAL3ST1;PGPEP1
1591	GO_Biological_Process_2023	Glycosphingolipid Catabolic Process (GO:0046479)	(3/9)	0.126482	0.36601	0	0	2.99493	6.19248	GM2A;HEXB;HEXA
1592	GO_Biological_Process_2023	Hematopoietic Stem Cell Differentiation (GO:0060218)	(3/9)	0.126482	0.36601	0	0	2.99493	6.19248	HOXB4;TP53;BATF
1593	GO_Biological_Process_2023	Intestinal Cholesterol Absorption (GO:0030299)	(3/9)	0.126482	0.36601	0	0	2.99493	6.19248	LIMA1;NPC1;SOAT2
1594	GO_Biological_Process_2023	Monoatomic Anion Homeostasis (GO:0055081)	(3/9)	0.126482	0.36601	0	0	2.99493	6.19248	SLC12A4;SLC12A7;SLC12A9
1595	GO_Biological_Process_2023	Myelin Maintenance (GO:0043217)	(3/9)	0.126482	0.36601	0	0	2.99493	6.19248	CXCR4;CLU;PRDX6
1596	GO_Biological_Process_2023	Negative Regulation Of Alpha-Beta T Cell Proliferation (GO:0046642)	(3/9)	0.126482	0.36601	0	0	2.99493	6.19248	TNFRSF14;SLC4A2;ZBTB7B
1597	GO_Biological_Process_2023	Negative Regulation Of Necroptotic Process (GO:0060546)	(3/9)	0.126482	0.36601	0	0	2.99493	6.19248	CASP8;RIPK1;BIRC3
1598	GO_Biological_Process_2023	Negative Regulation Of Protein Autophosphorylation (GO:0031953)	(3/9)	0.126482	0.36601	0	0	2.99493	6.19248	NLRP12;MVP;ENG
1599	GO_Biological_Process_2023	Negative Regulation Of Toll-Like Receptor 4 Signaling Pathway (GO:0034144)	(3/9)	0.126482	0.36601	0	0	2.99493	6.19248	LYN;TREM2;RAB7B
1600	GO_Biological_Process_2023	Negative Regulation Of Transcription By Competitive Promoter Binding (GO:0010944)	(3/9)	0.126482	0.36601	0	0	2.99493	6.19248	MAD2L2;HHEX;MUC1
1601	GO_Biological_Process_2023	Negative Regulation Of Transforming Growth Factor Beta Production (GO:0071635)	(3/9)	0.126482	0.36601	0	0	2.99493	6.19248	TYROBP;FN1;FURIN
1602	GO_Biological_Process_2023	Nucleobase-Containing Compound Biosynthetic Process (GO:0034654)	(3/9)	0.126482	0.36601	0	0	2.99493	6.19248	PNP;TERT;POLD1
1603	GO_Biological_Process_2023	Peptidyl-Cysteine Modification (GO:0018198)	(3/9)	0.126482	0.36601	0	0	2.99493	6.19248	NOS2;S100A9;S100A8
1604	GO_Biological_Process_2023	Pinocytosis (GO:0006907)	(3/9)	0.126482	0.36601	0	0	2.99493	6.19248	PYCARD;MAPKAPK3;MAPKAPK2
1605	GO_Biological_Process_2023	Positive Regulation Of Myoblast Fusion (GO:1901741)	(3/9)	0.126482	0.36601	0	0	2.99493	6.19248	CD53;IL4;EHD2
1606	GO_Biological_Process_2023	Positive Regulation Of Receptor Recycling (GO:0001921)	(3/9)	0.126482	0.36601	0	0	2.99493	6.19248	RAB29;ECE1;VAMP3
1607	GO_Biological_Process_2023	Positive Regulation Of Sodium Ion Transmembrane Transport (GO:1902307)	(3/9)	0.126482	0.36601	0	0	2.99493	6.19248	FXYD1;ATP1B3;GLRX
1608	GO_Biological_Process_2023	Positive Regulation Of Vasculogenesis (GO:2001214)	(3/9)	0.126482	0.36601	0	0	2.99493	6.19248	TMEM100;RRAS;RIN2
1609	GO_Biological_Process_2023	Protein K6-linked Ubiquitination (GO:0085020)	(3/9)	0.126482	0.36601	0	0	2.99493	6.19248	UBE2T;BRCA1;TRIM21
1610	GO_Biological_Process_2023	Protein Localization To Microtubule Cytoskeleton (GO:0072698)	(3/9)	0.126482	0.36601	0	0	2.99493	6.19248	FAM83D;KIF20B;MID1
1611	GO_Biological_Process_2023	Regulation Of PERK-mediated Unfolded Protein Response (GO:1903897)	(3/9)	0.126482	0.36601	0	0	2.99493	6.19248	PPP1R15A;PTPN1;HSPA5
1612	GO_Biological_Process_2023	Regulation Of Complement Activation (GO:0030449)	(3/9)	0.126482	0.36601	0	0	2.99493	6.19248	CFH;CR1L;IL1B
1613	GO_Biological_Process_2023	Regulation Of Endoplasmic Reticulum Unfolded Protein Response (GO:1900101)	(3/9)	0.126482	0.36601	0	0	2.99493	6.19248	ERN1;XBP1;HSPA5
1614	GO_Biological_Process_2023	Regulation Of Hair Cycle (GO:0042634)	(3/9)	0.126482	0.36601	0	0	2.99493	6.19248	TERT;TRPV3;HPSE
1615	GO_Biological_Process_2023	Regulation Of Natural Killer Cell Proliferation (GO:0032817)	(3/9)	0.126482	0.36601	0	0	2.99493	6.19248	IL18;PTPN22;TYK2
1616	GO_Biological_Process_2023	Regulation Of Receptor Binding (GO:1900120)	(3/9)	0.126482	0.36601	0	0	2.99493	6.19248	ATP2A3;B2M;MMP9
1617	GO_Biological_Process_2023	Regulation Of Store-Operated Calcium Entry (GO:2001256)	(3/9)	0.126482	0.36601	0	0	2.99493	6.19248	CD84;HOMER3;SLC8B1
1618	GO_Biological_Process_2023	Response To Interleukin-4 (GO:0070670)	(3/9)	0.126482	0.36601	0	0	2.99493	6.19248	XBP1;GATA3;JAK3
1619	GO_Biological_Process_2023	Sequestering Of Extracellular Ligand From Receptor (GO:0035581)	(3/9)	0.126482	0.36601	0	0	2.99493	6.19248	GREM1;NRROS;FBN1
1620	GO_Biological_Process_2023	Vasoconstriction (GO:0042310)	(3/9)	0.126482	0.36601	0	0	2.99493	6.19248	EDNRA;EDNRB;HTR2B
1621	GO_Biological_Process_2023	Artery Morphogenesis (GO:0048844)	(7/30)	0.127149	0.36601	0	0	1.82374	3.76128	HPGD;LRP2;FOLR1;TGFBR1;STRA6;TGFBR2;ENG
1622	GO_Biological_Process_2023	Lamellipodium Organization (GO:0097581)	(7/30)	0.127149	0.36601	0	0	1.82374	3.76128	ITGB1;P2RY12;CYFIP1;KIT;SPATA13;MYO9B;ARHGEF6
1623	GO_Biological_Process_2023	Negative Regulation Of Blood Coagulation (GO:0030195)	(7/30)	0.127149	0.36601	0	0	1.82374	3.76128	THBD;PDGFRA;PLAU;SERPINE1;FGG;GP1BA;KLKB1
1624	GO_Biological_Process_2023	Nucleic Acid Metabolic Process (GO:0090304)	(7/30)	0.127149	0.36601	0	0	1.82374	3.76128	NT5E;TREX1;DNTT;DNASE2;KPNA2;DNASE1L3;DNASE1L1
1625	GO_Biological_Process_2023	Actin Polymerization Or Depolymerization (GO:0008154)	(11/53)	0.128162	0.36601	0	0	1.56987	3.22523	ENAH;PSTPIP1;SCIN;GSN;WDR1;WIPF1;PSTPIP2;MICAL1;WAS;CAPG;AIF1
1626	GO_Biological_Process_2023	Cellular Response To Alcohol (GO:0097306)	(11/53)	0.128162	0.36601	0	0	1.56987	3.22523	MAP4K1;PTGER4;RAD51;PTGER2;TNFSF4;SCNN1A;CTNNA1;AKR1C3;CTNNB1;BRCA1;ADCY7
1627	GO_Biological_Process_2023	Aminoglycan Catabolic Process (GO:0006026)	(4/14)	0.128737	0.36601	0	0	2.39622	4.91223	CHIA;FUCA1;HYAL2;GUSB
1628	GO_Biological_Process_2023	Bone Morphogenesis (GO:0060349)	(4/14)	0.128737	0.36601	0	0	2.39622	4.91223	OSR2;SFRP4;MMP13;LRP5
1629	GO_Biological_Process_2023	Cellular Response To ATP (GO:0071318)	(4/14)	0.128737	0.36601	0	0	2.39622	4.91223	P2RY12;P2RX7;P2RX4;P2RY2
1630	GO_Biological_Process_2023	Cellular Response To Exogenous dsRNA (GO:0071360)	(4/14)	0.128737	0.36601	0	0	2.39622	4.91223	COLEC12;IFIH1;RALB;IFIT1
1631	GO_Biological_Process_2023	Ceramide Transport (GO:0035627)	(4/14)	0.128737	0.36601	0	0	2.39622	4.91223	GLTP;ABCB4;PSAP;PLTP
1632	GO_Biological_Process_2023	Establishment Of Spindle Localization (GO:0051293)	(4/14)	0.128737	0.36601	0	0	2.39622	4.91223	ESPL1;NUSAP1;MAP4;LLGL2
1633	GO_Biological_Process_2023	Histone H2A Monoubiquitination (GO:0035518)	(4/14)	0.128737	0.36601	0	0	2.39622	4.91223	BARD1;DEPDC1B;RAD51;BRCA1
1634	GO_Biological_Process_2023	Icosanoid Transport (GO:0071715)	(4/14)	0.128737	0.36601	0	0	2.39622	4.91223	ABCC3;ABCC4;SLC22A2;SLCO2A1
1635	GO_Biological_Process_2023	Membrane Raft Organization (GO:0031579)	(4/14)	0.128737	0.36601	0	0	2.39622	4.91223	COLEC12;ANXA2;NPC1;EMP2
1636	GO_Biological_Process_2023	Microvillus Assembly (GO:0030033)	(4/14)	0.128737	0.36601	0	0	2.39622	4.91223	RAP1B;SLC9A3R1;FXYD5;EZR
1637	GO_Biological_Process_2023	Mitotic Recombination (GO:0006312)	(4/14)	0.128737	0.36601	0	0	2.39622	4.91223	RAD52;RAD51D;RAD51;RAD54B
1638	GO_Biological_Process_2023	Negative Regulation Of Blood Pressure (GO:0045776)	(4/14)	0.128737	0.36601	0	0	2.39622	4.91223	SCPEP1;NOS2;PRCP;DRD3
1639	GO_Biological_Process_2023	Negative Regulation Of Smooth Muscle Cell Migration (GO:0014912)	(4/14)	0.128737	0.36601	0	0	2.39622	4.91223	IGFBP3;SERPINE1;AIF1;CORO1B
1640	GO_Biological_Process_2023	Odontogenesis Of Dentin-Containing Tooth (GO:0042475)	(4/14)	0.128737	0.36601	0	0	2.39622	4.91223	BMP2;HDAC1;MSX1;SCN5A
1641	GO_Biological_Process_2023	Phagolysosome Assembly (GO:0001845)	(4/14)	0.128737	0.36601	0	0	2.39622	4.91223	SRPX;RAB20;RAB7B;CORO1A
1642	GO_Biological_Process_2023	Polarized Epithelial Cell Differentiation (GO:0030859)	(4/14)	0.128737	0.36601	0	0	2.39622	4.91223	SLC9A3R1;MSN;EZR;RHOA
1643	GO_Biological_Process_2023	Positive Regulation Of Membrane Protein Ectodomain Proteolysis (GO:0051044)	(4/14)	0.128737	0.36601	0	0	2.39622	4.91223	IL1B;ADAM9;FURIN;TNFRSF1B
1644	GO_Biological_Process_2023	Positive Regulation Of Nuclear-Transcribed mRNA Catabolic Process, Deadenylation-Dependent Decay (GO:1900153)	(4/14)	0.128737	0.36601	0	0	2.39622	4.91223	ZFP36;PABPC1;ZFP36L2;ZFP36L1
1645	GO_Biological_Process_2023	Positive Regulation Of Transcription From RNA Polymerase II Promoter Involved In Cellular Response To Chemical Stimulus (GO:1901522)	(4/14)	0.128737	0.36601	0	0	2.39622	4.91223	XBP1;BMP2;RELA;NFE2L2
1646	GO_Biological_Process_2023	Protein Localization To Vacuole (GO:0072665)	(4/14)	0.128737	0.36601	0	0	2.39622	4.91223	SH3GLB1;CD81;GLMP;MFSD1
1647	GO_Biological_Process_2023	Regulation Of Cell Fate Specification (GO:0042659)	(4/14)	0.128737	0.36601	0	0	2.39622	4.91223	HDAC1;MTA2;FGF2;GATAD2A
1648	GO_Biological_Process_2023	Regulation Of Exit From Mitosis (GO:0007096)	(4/14)	0.128737	0.36601	0	0	2.39622	4.91223	NPM2;UBE2C;CDCA5;KNTC1
1649	GO_Biological_Process_2023	Regulation Of Feeding Behavior (GO:0060259)	(4/14)	0.128737	0.36601	0	0	2.39622	4.91223	STAT3;GPR171;GNB3;EIF2AK4
1650	GO_Biological_Process_2023	Regulation Of Hemopoiesis (GO:1903706)	(4/14)	0.128737	0.36601	0	0	2.39622	4.91223	NOTCH2;SIGLEC15;GFI1B;MAFB
1651	GO_Biological_Process_2023	Regulation Of Phosphate Metabolic Process (GO:0019220)	(4/14)	0.128737	0.36601	0	0	2.39622	4.91223	IL4;SRPX2;MCM7;GNB3
1652	GO_Biological_Process_2023	Regulation Of Sensory Perception Of Pain (GO:0051930)	(4/14)	0.128737	0.36601	0	0	2.39622	4.91223	TMEM100;SCN11A;GPR171;CCL3
1653	GO_Biological_Process_2023	Smooth Muscle Contraction (GO:0006939)	(4/14)	0.128737	0.36601	0	0	2.39622	4.91223	EDNRA;BDKRB2;TPCN2;MYLK
1654	GO_Biological_Process_2023	Striated Muscle Cell Development (GO:0055002)	(4/14)	0.128737	0.36601	0	0	2.39622	4.91223	TMOD3;SDC1;MYL9;KLHL41
1655	GO_Biological_Process_2023	Synaptonemal Complex Assembly (GO:0007130)	(4/14)	0.128737	0.36601	0	0	2.39622	4.91223	SYCE3;STAG3;TEX12;TRIP13
1656	GO_Biological_Process_2023	Synaptonemal Complex Organization (GO:0070193)	(4/14)	0.128737	0.36601	0	0	2.39622	4.91223	SYCE3;STAG3;TEX12;TRIP13
1657	GO_Biological_Process_2023	Vascular Transport (GO:0010232)	(16/83)	0.129425	0.367648	0	0	1.43183	2.92759	ABCC3;ABCC4;SLC16A1;SLC44A1;SLC2A10;SLC22A2;SLC1A1;ATP2A3;SLC1A4;LRP2;SLC1A5;SLC7A2;SLC9A3R1;SLCO2B1;SLC19A1;SLC38A5
1658	GO_Biological_Process_2023	Glucose Metabolic Process (GO:0006006)	(12/59)	0.129469	0.367648	0	0	1.53048	3.12879	HK3;PFKFB1;G6PD;H6PD;DCXR;LRP5;APOD;GALM;OMA1;HK2;PGM1;ATF4
1659	GO_Biological_Process_2023	Negative Regulation Of Blood Vessel Morphogenesis (GO:2000181)	(15/77)	0.129993	0.368914	0	0	1.45051	2.95943	ANGPT4;SPARC;STAT1;SERPINF1;PDE3B;SULF1;THBS4;CXCL10;HHEX;ALOX5;CTNNB1;EMILIN1;IL17F;TEK;WNT4
1660	GO_Biological_Process_2023	Regulation Of Cell-Matrix Adhesion (GO:0001952)	(13/65)	0.130114	0.369036	0	0	1.49868	3.05633	CSF1;CIB1;EMP2;CD3E;PLET1;RHOA;ACTG1;BST1;CDK6;PLAU;CCR7;TLN1;SKAP1
1661	GO_Biological_Process_2023	Cell-Cell Junction Assembly (GO:0007043)	(14/71)	0.130251	0.369202	0	0	1.47248	3.00134	WDR1;RHOC;RHOA;ACTG1;GJC1;CDH5;GJA1;GJB2;TRPV4;GJA4;CTNNA1;CTNNB1;TLN1;PAK2
1662	GO_Biological_Process_2023	Lytic Vacuole Organization (GO:0080171)	(8/36)	0.133334	0.377032	0	0	1.71218	3.44988	GRN;ZFYVE26;HPS1;ACP2;TPP1;MYO7A;TPCN2;CLN5
1663	GO_Biological_Process_2023	Negative Regulation Of Protein Kinase B Signaling (GO:0051898)	(8/36)	0.133334	0.377032	0	0	1.71218	3.44988	SLC9A3R1;HYAL2;DDIT3;CIB1;PPARA;DRD3;SH2B3;EPHA2
1664	GO_Biological_Process_2023	Protein Destabilization (GO:0031648)	(8/36)	0.133334	0.377032	0	0	1.71218	3.44988	CREBBP;GSN;PLK1;CAPN3;CTSH;TRIM21;IRGM;SERF2
1665	GO_Biological_Process_2023	Regulation Of Receptor Internalization (GO:0002090)	(8/36)	0.133334	0.377032	0	0	1.71218	3.44988	GREM1;CD63;SFRP4;ANXA2;NTF3;RIN3;SELE;ANKRD13A
1666	GO_Biological_Process_2023	Negative Regulation Of Signal Transduction (GO:0009968)	(45/267)	0.135429	0.382727	0	0	1.21672	2.4326	CX3CR1;LEPROT;NXN;PLEK;TREM2;GATA3;FGF2;SLC9A3R1;HHEX;SOCS1;INPP5D;APOD;EMILIN1;SLAMF1;LYN;PTPN1;PTPN18;PTGIR;ARRDC1;SLC2A10;GDF15;IGFBP3;PRKCD;PTPN12;SULF1;BMP5;DKK4;SIGIRR;SFRP4;PTPRE;MMP14;NLRP12;BMP2;PTPRC;IL1B;TMBIM1;TLR9;BCL2;PRKCQ;TAX1BP3;CALR;TLR6;RAB7B;EZH2;LGMN
1667	GO_Biological_Process_2023	Calcium Ion Homeostasis (GO:0055074)	(19/102)	0.135621	0.38304	0	0	1.37269	2.74248	CCR1;CD40;CALCB;SLC10A7;ATP2A3;HTR2B;PTH1R;SLC8B1;TPCN2;TMEM165;CDH5;EDNRA;CCL7;TRPV4;CASQ2;CCL3;CALR;DRD3;TPT1
1668	GO_Biological_Process_2023	Regulation Of Anatomical Structure Morphogenesis (GO:0022603)	(23/127)	0.137004	0.385277	0	0	1.32638	2.6365	CRB2;SP100;RNH1;SPARC;TGFB1;SDC2;STAT2;EMP2;CXCL13;TSPAN12;ETS1;FGF2;LFNG;IL6;BCL6;GPNMB;ABI3;KIF13B;HMOX1;CTNNB1;PDLIM5;PAK2;EPHA2
1669	GO_Biological_Process_2023	Cardiac Conduction System Development (GO:0003161)	(6/25)	0.137149	0.385277	0	0	1.89208	3.75898	NOTCH2;GJA1;MSX1;SCN5A;MSC;NKX2-5
1670	GO_Biological_Process_2023	Lamellipodium Assembly (GO:0030032)	(6/25)	0.137149	0.385277	0	0	1.89208	3.75898	ITGB1;P2RY12;CYFIP1;KIT;SPATA13;ARHGEF6
1671	GO_Biological_Process_2023	Mismatch Repair (GO:0006298)	(6/25)	0.137149	0.385277	0	0	1.89208	3.75898	RNASEH2B;PCNA;LIG1;TREX1;RPA2;MLH1
1672	GO_Biological_Process_2023	Negative Regulation Of Response To Endoplasmic Reticulum Stress (GO:1903573)	(6/25)	0.137149	0.385277	0	0	1.89208	3.75898	PTPN1;XBP1;LPCAT3;NR1H3;CLU;HSPA1A
1673	GO_Biological_Process_2023	Negative Regulation Of Stress Fiber Assembly (GO:0051497)	(6/25)	0.137149	0.385277	0	0	1.89208	3.75898	TACSTD2;WAS;RHPN1;PFN1;PAK2;WASF2
1674	GO_Biological_Process_2023	Peptide Hormone Secretion (GO:0030072)	(6/25)	0.137149	0.385277	0	0	1.89208	3.75898	IL6;ANXA1;SLC30A8;GAL;FAM3B;FFAR4
1675	GO_Biological_Process_2023	Regulation Of Protein Processing (GO:0070613)	(6/25)	0.137149	0.385277	0	0	1.89208	3.75898	PLAU;RHBDD1;PLAUR;NLRC4;TNP2;RUNX1
1676	GO_Biological_Process_2023	Vesicle Cargo Loading (GO:0035459)	(6/25)	0.137149	0.385277	0	0	1.89208	3.75898	SEC13;TMED10;TBC1D20;SH2D2A;SEC24D;SEC23B
1677	GO_Biological_Process_2023	Branching Morphogenesis Of An Epithelial Tube (GO:0048754)	(9/42)	0.137354	0.385393	0	0	1.63445	3.2447	COL4A1;MYC;TIE1;LRP5;CTNNB1;FGF2;TGFBR2;ENG;EPHA2
1678	GO_Biological_Process_2023	Positive Regulation Of Neuron Differentiation (GO:0045666)	(9/42)	0.137354	0.385393	0	0	1.63445	3.2447	BMP2;REST;MMD2;KCTD11;ECT2;NKX2-5;NGF;BRINP3;RHOA
1679	GO_Biological_Process_2023	Cellular Response To Radiation (GO:0071478)	(10/48)	0.139867	0.391745	0	0	1.57719	3.10244	RAD51AP1;BARD1;DEPDC1B;RAD51;GADD45A;EEF1D;BRCA1;ECT2;RAD9B;TP53
1680	GO_Biological_Process_2023	Negative Regulation Of ERK1 And ERK2 Cascade (GO:0070373)	(10/48)	0.139867	0.391745	0	0	1.57719	3.10244	LYN;SLC9A3R1;PTPN1;PTPRC;CNKSR3;FBLN1;EMILIN1;EZR;TLR4;DUSP6
1681	GO_Biological_Process_2023	Oligosaccharide Metabolic Process (GO:0009311)	(10/48)	0.139867	0.391745	0	0	1.57719	3.10244	MANBA;B4GALT1;FUT7;ST8SIA2;ST3GAL4;ST8SIA4;NAGA;ST3GAL6;FUT4;GAL3ST4
1682	GO_Biological_Process_2023	Negative Regulation Of Protein Ubiquitination (GO:0031397)	(11/54)	0.141299	0.395518	0	0	1.53327	3.00042	CDC20;DTX3L;NXN;PINX1;RPS3;BUB1B;ISG15;FBXO5;BUB3;HSPA1A;MAD2L1
1683	GO_Biological_Process_2023	Negative Regulation Of Catabolic Process (GO:0009895)	(14/72)	0.141564	0.395791	0	0	1.447	2.8289	RPL5;NQO1;RPS7;PDE3B;RPL11;APOC3;ATRAID;EGFR;MAD2L2;IL1B;FLNA;PPARA;RILP;MAD2L1
1684	GO_Biological_Process_2023	Response To Ionizing Radiation (GO:0010212)	(14/72)	0.141564	0.395791	0	0	1.447	2.8289	BARD1;ANXA1;GADD45A;AEN;BRCA1;RAD51AP1;DEPDC1B;RAD51;EEF1D;MYC;ECT2;RAD9B;TP53;NHEJ1
1685	GO_Biological_Process_2023	protein-DNA Complex Organization (GO:0071824)	(12/60)	0.141935	0.396236	0	0	1.49851	2.92567	HDAC1;SUV39H1;MYC;SOX15;HMGB2;SUPT4H1;HMGA2;PADI4;HMGN2;MTA2;EZH2;PHF19
1686	GO_Biological_Process_2023	Response To Retinoic Acid (GO:0032526)	(12/60)	0.141935	0.396236	0	0	1.49851	2.92567	RET;LYN;RARG;RXRA;WNT11;PTK7;ALDH1A2;WNT9B;CTSH;SOX9;BRINP3;AQP1
1687	GO_Biological_Process_2023	Response To Reactive Oxygen Species (GO:0000302)	(13/66)	0.141975	0.396236	0	0	1.47032	2.87022	PDGFRA;GPX1;NCF1;PXN;HP;MMP9;MT3;EGFR;HYAL2;RPS3;HMOX1;APOD;MAPK3
1688	GO_Biological_Process_2023	Cellular Response To Salt (GO:1902075)	(20/109)	0.143191	0.398575	0	0	1.34752	2.61901	P2RY12;AKR1C3;GUCA1A;IQGAP1;CLU;ADCY7;ITPKB;P2RX7;P2RX4;P2RY2;ZC3H12A;ALOX5AP;PLCG2;CAPN3;CPNE3;CPNE2;SCN5A;ECT2;TGM2;LGMN
1689	GO_Biological_Process_2023	Negative Regulation Of Developmental Process (GO:0051093)	(20/109)	0.143191	0.398575	0	0	1.34752	2.61901	SS18;SMARCC1;PARP3;SPI1;TGFB1;PARP1;HDAC1;WNT9B;FOXJ1;OMA1;HOPX;LOXL2;GREM1;BMP2;CDK6;WNT11;SOX9;MGARP;ANP32B;ARPIN
1690	GO_Biological_Process_2023	Cell-Cell Adhesion Via Plasma-Membrane Adhesion Molecules (GO:0098742)	(30/172)	0.143565	0.398575	0	0	1.26738	2.45995	ITGB1;CRB2;REG3A;CD84;ITGAM;TENM3;ITGB2;ITGAL;PVR;FGFRL1;ICAM1;CDH5;GPC4;CD177;MPZL2;VCAM1;CRTAM;PCDHGC3;SELE;TGFBR2;IGSF11;SELP;SELL;CD6;CLDN9;PTK7;PECAM1;FAT2;PLXNB2;ESAM
1691	GO_Biological_Process_2023	B Cell Proliferation (GO:0042100)	(7/31)	0.145088	0.398575	0	0	1.74765	3.3737	CD40;CR2;PTPRC;CD19;CD180;MS4A1;GAPT
1692	GO_Biological_Process_2023	Triglyceride Homeostasis (GO:0070328)	(7/31)	0.145088	0.398575	0	0	1.74765	3.3737	MLXIPL;XBP1;IL18;APOC3;NR1H3;ANGPTL4;LCP1
1693	GO_Biological_Process_2023	Actin Filament-Based Transport (GO:0099515)	(5/20)	0.147313	0.398575	0	0	1.99697	3.82458	MYO1E;MYO1C;MYO7A;MYO1F;MYO1G
1694	GO_Biological_Process_2023	Ameboidal-Type Cell Migration (GO:0001667)	(5/20)	0.147313	0.398575	0	0	1.99697	3.82458	PDLIM1;ITGA4;FAT2;ITGB7;IQGAP1
1695	GO_Biological_Process_2023	Calcium-Mediated Signaling Using Intracellular Calcium Source (GO:0035584)	(5/20)	0.147313	0.398575	0	0	1.99697	3.82458	SELP;VCAM1;PTPRC;CCL20;CLU
1696	GO_Biological_Process_2023	Endothelial Cell Development (GO:0001885)	(5/20)	0.147313	0.398575	0	0	1.99697	3.82458	RAP1B;PDE4D;PECAM1;MSN;ICAM1
1697	GO_Biological_Process_2023	Intracellular Monoatomic Ion Homeostasis (GO:0006873)	(5/20)	0.147313	0.398575	0	0	1.99697	3.82458	P2RY2;SLC39A6;SLC4A11;MT3;LETM2
1698	GO_Biological_Process_2023	Mesoderm Formation (GO:0001707)	(5/20)	0.147313	0.398575	0	0	1.99697	3.82458	CRB2;ITGB1;ITGB3;MSGN1;HMGA2
1699	GO_Biological_Process_2023	Negative Regulation Of Protein Localization To Cell Periphery (GO:1904376)	(5/20)	0.147313	0.398575	0	0	1.99697	3.82458	LRRC15;TGFB1;SAPCD2;TMBIM1;PPP2R5A
1700	GO_Biological_Process_2023	Negative Regulation Of Protein Localization To Plasma Membrane (GO:1903077)	(5/20)	0.147313	0.398575	0	0	1.99697	3.82458	LRRC15;TGFB1;TMBIM1;PPP2R5A;CSK
1701	GO_Biological_Process_2023	Negative Regulation Of Reproductive Process (GO:2000242)	(5/20)	0.147313	0.398575	0	0	1.99697	3.82458	GJA1;ARHGDIB;CALR;TIMP1;SULF1
1702	GO_Biological_Process_2023	Positive Regulation Of Lipid Catabolic Process (GO:0050996)	(5/20)	0.147313	0.398575	0	0	1.99697	3.82458	IL1B;PRKCD;FLNB;PPARA;ABCD1
1703	GO_Biological_Process_2023	Pulmonary Valve Development (GO:0003177)	(5/20)	0.147313	0.398575	0	0	1.99697	3.82458	NOTCH2;NFATC1;TNFRSF1B;TNFRSF1A;STRA6
1704	GO_Biological_Process_2023	Receptor Metabolic Process (GO:0043112)	(5/20)	0.147313	0.398575	0	0	1.99697	3.82458	SH3GLB1;TGFB1;REP15;MVB12A;LGMN
1705	GO_Biological_Process_2023	Regulation Of Necroptotic Process (GO:0060544)	(5/20)	0.147313	0.398575	0	0	1.99697	3.82458	CASP8;PARP1;RIPK3;RIPK1;BIRC3
1706	GO_Biological_Process_2023	Regulation Of Spindle Organization (GO:0090224)	(5/20)	0.147313	0.398575	0	0	1.99697	3.82458	TPX2;PARP3;NUMA1;CENPJ;TACC3
1707	GO_Biological_Process_2023	Response To ATP (GO:0033198)	(5/20)	0.147313	0.398575	0	0	1.99697	3.82458	P2RY12;P2RX7;NT5E;P2RX4;P2RY2
1708	GO_Biological_Process_2023	Xenobiotic Transport (GO:0042908)	(5/20)	0.147313	0.398575	0	0	1.99697	3.82458	ABCC3;SLC22A4;GJA1;SLC22A2;SLC22A18
1709	GO_Biological_Process_2023	Calcium Ion Import Across Plasma Membrane (GO:0098703)	(8/37)	0.150009	0.398575	0	0	1.65305	3.13593	SCN10A;SCN11A;TRPV4;SCN7A;TRPV3;CACNA1C;SCN5A;CLU
1710	GO_Biological_Process_2023	Negative Regulation Of Smooth Muscle Cell Proliferation (GO:0048662)	(8/37)	0.150009	0.398575	0	0	1.65305	3.13593	EFEMP2;PTGIR;BMP2;IGFBP3;HMOX1;APOD;SOD2;AIF1
1711	GO_Biological_Process_2023	Positive Regulation Of Amide Metabolic Process (GO:0034250)	(16/85)	0.150581	0.398575	0	0	1.39016	2.63193	RPL5;IFNGR1;PRKCD;RPS27L;PLD1;CLU;RELA;RBM3;IL6;BCL3;CD28;PLXNB2;RPL26;VIM;ZCCHC4;EIF3D
1712	GO_Biological_Process_2023	Cellular Response To Metal Ion (GO:0071248)	(24/135)	0.151716	0.398575	0	0	1.29669	2.44522	NCF1;AKR1C3;GUCA1A;IQGAP1;CLU;MT3;MMP9;ADCY7;EGFR;AQP1;ITPKB;MT2A;MT1A;P2RX4;ALOX5AP;PLCG2;CAPN3;CPNE3;CPNE2;SCN5A;ECT2;B2M;LGMN;MAPK3
1713	GO_Biological_Process_2023	B Cell Chemotaxis (GO:0035754)	(2/5)	0.152289	0.398575	0	0	3.99254	7.51385	PIK3CD;CXCL13
1714	GO_Biological_Process_2023	CD4-positive, Alpha-Beta T Cell Activation (GO:0035710)	(2/5)	0.152289	0.398575	0	0	3.99254	7.51385	TNFSF4;NKG7
1715	GO_Biological_Process_2023	DNA Replication-Dependent Chromatin Assembly (GO:0006335)	(2/5)	0.152289	0.398575	0	0	3.99254	7.51385	CHAF1B;ASF1B
1716	GO_Biological_Process_2023	His-Purkinje System Development (GO:0003164)	(2/5)	0.152289	0.398575	0	0	3.99254	7.51385	NKX2-5;HOPX
1717	GO_Biological_Process_2023	L-aspartate Import Across Plasma Membrane (GO:0140009)	(2/5)	0.152289	0.398575	0	0	3.99254	7.51385	SLC1A4;SLC1A5
1718	GO_Biological_Process_2023	L-aspartate Transmembrane Transport (GO:0070778)	(2/5)	0.152289	0.398575	0	0	3.99254	7.51385	SLC1A4;SLC1A5
1719	GO_Biological_Process_2023	L-ornithine Transmembrane Transport (GO:1903352)	(2/5)	0.152289	0.398575	0	0	3.99254	7.51385	SLC25A2;SLC7A2
1720	GO_Biological_Process_2023	PERK-mediated Unfolded Protein Response (GO:0036499)	(2/5)	0.152289	0.398575	0	0	3.99254	7.51385	DDIT3;NFE2L2
1721	GO_Biological_Process_2023	T-helper 2 Cell Differentiation (GO:0045064)	(2/5)	0.152289	0.398575	0	0	3.99254	7.51385	IL4;GATA3
1722	GO_Biological_Process_2023	Cellular Response To Granulocyte Macrophage Colony-Stimulating Factor Stimulus (GO:0097011)	(2/5)	0.152289	0.398575	0	0	3.99254	7.51385	ZFP36;ZFP36L2
1723	GO_Biological_Process_2023	Cellular Response To Lipoteichoic Acid (GO:0071223)	(2/5)	0.152289	0.398575	0	0	3.99254	7.51385	RELA;TLR2
1724	GO_Biological_Process_2023	Centromeric Sister Chromatid Cohesion (GO:0070601)	(2/5)	0.152289	0.398575	0	0	3.99254	7.51385	BUB1B;BUB1
1725	GO_Biological_Process_2023	Chemokine (C-X-C Motif) Ligand 12 Signaling Pathway (GO:0038146)	(2/5)	0.152289	0.398575	0	0	3.99254	7.51385	CXCR4;TREM2
1726	GO_Biological_Process_2023	Choline Metabolic Process (GO:0019695)	(2/5)	0.152289	0.398575	0	0	3.99254	7.51385	SLC44A1;CHDH
1727	GO_Biological_Process_2023	Chondrocyte Development (GO:0002063)	(2/5)	0.152289	0.398575	0	0	3.99254	7.51385	SOX9;SULF1
1728	GO_Biological_Process_2023	Dermatan Sulfate Metabolic Process (GO:0030205)	(2/5)	0.152289	0.398575	0	0	3.99254	7.51385	DSE;CHST14
1729	GO_Biological_Process_2023	Dermatan Sulfate Proteoglycan Metabolic Process (GO:0050655)	(2/5)	0.152289	0.398575	0	0	3.99254	7.51385	DSE;CHST14
1730	GO_Biological_Process_2023	Ear Development (GO:0043583)	(2/5)	0.152289	0.398575	0	0	3.99254	7.51385	GATA3;STRA6
1731	GO_Biological_Process_2023	Embryonic Brain Development (GO:1990403)	(2/5)	0.152289	0.398575	0	0	3.99254	7.51385	PPIL1;RPL10
1732	GO_Biological_Process_2023	Embryonic Skeletal Joint Development (GO:0072498)	(2/5)	0.152289	0.398575	0	0	3.99254	7.51385	OSR2;SLC2A10
1733	GO_Biological_Process_2023	Establishment Of Lymphocyte Polarity (GO:0001767)	(2/5)	0.152289	0.398575	0	0	3.99254	7.51385	CRTAM;CCR7
1734	GO_Biological_Process_2023	Gastrulation With Mouth Forming Second (GO:0001702)	(2/5)	0.152289	0.398575	0	0	3.99254	7.51385	NAT8B;LRP5
1735	GO_Biological_Process_2023	Glomerulus Vasculature Development (GO:0072012)	(2/5)	0.152289	0.398575	0	0	3.99254	7.51385	PECAM1;TEK
1736	GO_Biological_Process_2023	Glutamate Catabolic Process (GO:0006538)	(2/5)	0.152289	0.398575	0	0	3.99254	7.51385	GLUD1;GLUL
1737	GO_Biological_Process_2023	Hexose Import Across Plasma Membrane (GO:0140271)	(2/5)	0.152289	0.398575	0	0	3.99254	7.51385	SLC2A10;SLC2A5
1738	GO_Biological_Process_2023	Insulin Processing (GO:0030070)	(2/5)	0.152289	0.398575	0	0	3.99254	7.51385	SLC30A8;P4HB
1739	GO_Biological_Process_2023	Interleukin-5-Mediated Signaling Pathway (GO:0038043)	(2/5)	0.152289	0.398575	0	0	3.99254	7.51385	LYN;STAT5A
1740	GO_Biological_Process_2023	Intracellular Water Homeostasis (GO:0009992)	(2/5)	0.152289	0.398575	0	0	3.99254	7.51385	AQP4;FLNB
1741	GO_Biological_Process_2023	Mesenchymal Cell Differentiation Involved In Kidney Development (GO:0072161)	(2/5)	0.152289	0.398575	0	0	3.99254	7.51385	STAT1;WNT4
1742	GO_Biological_Process_2023	Natural Killer Cell Degranulation (GO:0043320)	(2/5)	0.152289	0.398575	0	0	3.99254	7.51385	FCGR3A;NKG7
1743	GO_Biological_Process_2023	Negative Regulation Of PERK-mediated Unfolded Protein Response (GO:1903898)	(2/5)	0.152289	0.398575	0	0	3.99254	7.51385	PPP1R15A;PTPN1
1744	GO_Biological_Process_2023	Negative Regulation Of Actin Filament Depolymerization (GO:0030835)	(2/5)	0.152289	0.398575	0	0	3.99254	7.51385	LIMA1;SCIN
1745	GO_Biological_Process_2023	Negative Regulation Of Astrocyte Differentiation (GO:0048712)	(2/5)	0.152289	0.398575	0	0	3.99254	7.51385	TREM2;HES5
1746	GO_Biological_Process_2023	Negative Regulation Of Lipoprotein Lipase Activity (GO:0051005)	(2/5)	0.152289	0.398575	0	0	3.99254	7.51385	APOC3;ANGPTL4
1747	GO_Biological_Process_2023	Negative Regulation Of Monocyte Chemotaxis (GO:0090027)	(2/5)	0.152289	0.398575	0	0	3.99254	7.51385	GREM1;SLAMF8
1748	GO_Biological_Process_2023	Negative Regulation Of Morphogenesis Of An Epithelium (GO:1905331)	(2/5)	0.152289	0.398575	0	0	3.99254	7.51385	TACSTD2;SULF1
1749	GO_Biological_Process_2023	Negative Regulation Of Myeloid Cell Apoptotic Process (GO:0033033)	(2/5)	0.152289	0.398575	0	0	3.99254	7.51385	IRF7;NOD2
1750	GO_Biological_Process_2023	Negative Regulation Of Nuclear-Transcribed mRNA Catabolic Process, Nonsense-Mediated Decay (GO:2000623)	(2/5)	0.152289	0.398575	0	0	3.99254	7.51385	APOBEC1;PABPC1
1751	GO_Biological_Process_2023	Negative Regulation Of Relaxation Of Muscle (GO:1901078)	(2/5)	0.152289	0.398575	0	0	3.99254	7.51385	TIFAB;PDE4D
1752	GO_Biological_Process_2023	Negative Regulation Of Sequestering Of Triglyceride (GO:0010891)	(2/5)	0.152289	0.398575	0	0	3.99254	7.51385	TREM2;PPARA
1753	GO_Biological_Process_2023	Negative Regulation Of Vitamin Metabolic Process (GO:0046137)	(2/5)	0.152289	0.398575	0	0	3.99254	7.51385	GFI1;NFKB1
1754	GO_Biological_Process_2023	Neuroblast Proliferation (GO:0007405)	(2/5)	0.152289	0.398575	0	0	3.99254	7.51385	RACGAP1;PLXNB2
1755	GO_Biological_Process_2023	Neutrophil Degranulation (GO:0043312)	(2/5)	0.152289	0.398575	0	0	3.99254	7.51385	VAMP8;STXBP2
1756	GO_Biological_Process_2023	Neutrophil Extravasation (GO:0072672)	(2/5)	0.152289	0.398575	0	0	3.99254	7.51385	PECAM1;PIK3CD
1757	GO_Biological_Process_2023	Notochord Development (GO:0030903)	(2/5)	0.152289	0.398575	0	0	3.99254	7.51385	COL18A1;PPP1R35
1758	GO_Biological_Process_2023	Nucleotide-Excision Repair, DNA Gap Filling (GO:0006297)	(2/5)	0.152289	0.398575	0	0	3.99254	7.51385	POLD1;POLE
1759	GO_Biological_Process_2023	Pentose-Phosphate Shunt, Non-Oxidative Branch (GO:0009052)	(2/5)	0.152289	0.398575	0	0	3.99254	7.51385	RPIA;TALDO1
1760	GO_Biological_Process_2023	Peripheral Nervous System Neuron Development (GO:0048935)	(2/5)	0.152289	0.398575	0	0	3.99254	7.51385	RUNX3;RUNX1
1761	GO_Biological_Process_2023	Plasma Membrane Raft Organization (GO:0044857)	(2/5)	0.152289	0.398575	0	0	3.99254	7.51385	COLEC12;EMP2
1762	GO_Biological_Process_2023	Positive Regulation Of I-kappaB Phosphorylation (GO:1903721)	(2/5)	0.152289	0.398575	0	0	3.99254	7.51385	CX3CR1;PLCG2
1763	GO_Biological_Process_2023	Positive Regulation Of Cholesterol Biosynthetic Process (GO:0045542)	(2/5)	0.152289	0.398575	0	0	3.99254	7.51385	SREBF1;SH2D2A
1764	GO_Biological_Process_2023	Positive Regulation Of Cholesterol Storage (GO:0010886)	(2/5)	0.152289	0.398575	0	0	3.99254	7.51385	MSR1;LCP1
1765	GO_Biological_Process_2023	Positive Regulation Of Endothelial Cell Development (GO:1901552)	(2/5)	0.152289	0.398575	0	0	3.99254	7.51385	CDH5;S1PR2
1766	GO_Biological_Process_2023	Positive Regulation Of Establishment Of Endothelial Barrier (GO:1903142)	(2/5)	0.152289	0.398575	0	0	3.99254	7.51385	CDH5;S1PR2
1767	GO_Biological_Process_2023	Positive Regulation Of Fever Generation (GO:0031622)	(2/5)	0.152289	0.398575	0	0	3.99254	7.51385	TNFRSF11A;PTGS2
1768	GO_Biological_Process_2023	Positive Regulation Of Granulocyte Differentiation (GO:0030854)	(2/5)	0.152289	0.398575	0	0	3.99254	7.51385	HCLS1;RUNX1
1769	GO_Biological_Process_2023	Positive Regulation Of Lipoprotein Particle Clearance (GO:0010986)	(2/5)	0.152289	0.398575	0	0	3.99254	7.51385	LIPG;TREM2
1770	GO_Biological_Process_2023	Positive Regulation Of Natural Killer Cell Mediated Cytotoxicity Directed Against Tumor Cell Target (GO:0002860)	(2/5)	0.152289	0.398575	0	0	3.99254	7.51385	CRTAM;PVR
1771	GO_Biological_Process_2023	Positive Regulation Of Natural Killer Cell Mediated Immune Response To Tumor Cell (GO:0002857)	(2/5)	0.152289	0.398575	0	0	3.99254	7.51385	CRTAM;PVR
1772	GO_Biological_Process_2023	Positive Regulation Of Osteoblast Proliferation (GO:0033690)	(2/5)	0.152289	0.398575	0	0	3.99254	7.51385	CCNA2;HPSE
1773	GO_Biological_Process_2023	Positive Regulation Of Peroxisome Proliferator Activated Receptor Signaling Pathway (GO:0035360)	(2/5)	0.152289	0.398575	0	0	3.99254	7.51385	BMP2;PTGIS
1774	GO_Biological_Process_2023	Positive Regulation Of Receptor Binding (GO:1900122)	(2/5)	0.152289	0.398575	0	0	3.99254	7.51385	B2M;MMP9
1775	GO_Biological_Process_2023	Positive Regulation Of Sterol Biosynthetic Process (GO:0106120)	(2/5)	0.152289	0.398575	0	0	3.99254	7.51385	SREBF1;SH2D2A
1776	GO_Biological_Process_2023	Protein Import (GO:0017038)	(2/5)	0.152289	0.398575	0	0	3.99254	7.51385	PRF1;CLU
1777	GO_Biological_Process_2023	Purine Deoxyribonucleotide Catabolic Process (GO:0009155)	(2/5)	0.152289	0.398575	0	0	3.99254	7.51385	PNP;SAMHD1
1778	GO_Biological_Process_2023	Regulation Of T Cell Activation Via T Cell Receptor Contact With Antigen Bound To MHC Molecule On Antigen Presenting Cell (GO:2001188)	(2/5)	0.152289	0.398575	0	0	3.99254	7.51385	LGALS3;HAVCR2
1779	GO_Biological_Process_2023	Regulation Of Basement Membrane Organization (GO:0110011)	(2/5)	0.152289	0.398575	0	0	3.99254	7.51385	LAMB2;LAMC1
1780	GO_Biological_Process_2023	Regulation Of Blood Vessel Remodeling (GO:0060312)	(2/5)	0.152289	0.398575	0	0	3.99254	7.51385	TGFB1;TMBIM1
1781	GO_Biological_Process_2023	Regulation Of Endothelial Cell-Matrix Adhesion Via Fibronectin (GO:1904904)	(2/5)	0.152289	0.398575	0	0	3.99254	7.51385	RRAS;RIN2
1782	GO_Biological_Process_2023	Regulation Of Establishment Of T Cell Polarity (GO:1903903)	(2/5)	0.152289	0.398575	0	0	3.99254	7.51385	GSN;DOCK8
1783	GO_Biological_Process_2023	Regulation Of Extracellular Exosome Assembly (GO:1903551)	(2/5)	0.152289	0.398575	0	0	3.99254	7.51385	SDC4;SDC1
1784	GO_Biological_Process_2023	Regulation Of Glucagon Secretion (GO:0070092)	(2/5)	0.152289	0.398575	0	0	3.99254	7.51385	IL6;FFAR4
1785	GO_Biological_Process_2023	Regulation Of Hyaluronan Biosynthetic Process (GO:1900125)	(2/5)	0.152289	0.398575	0	0	3.99254	7.51385	TGFB1;NFKB1
1786	GO_Biological_Process_2023	Regulation Of Immature T Cell Proliferation In Thymus (GO:0033084)	(2/5)	0.152289	0.398575	0	0	3.99254	7.51385	IL1A;IL1B
1787	GO_Biological_Process_2023	Regulation Of Immunoglobulin Mediated Immune Response (GO:0002889)	(2/5)	0.152289	0.398575	0	0	3.99254	7.51385	IL4;TNFSF4
1788	GO_Biological_Process_2023	Regulation Of Macrophage Apoptotic Process (GO:2000109)	(2/5)	0.152289	0.398575	0	0	3.99254	7.51385	IRF7;NOD2
1789	GO_Biological_Process_2023	Regulation Of Plasma Membrane Repair (GO:1905684)	(2/5)	0.152289	0.398575	0	0	3.99254	7.51385	ANXA2;MYH9
1790	GO_Biological_Process_2023	Regulation Of Protein Deubiquitination (GO:0090085)	(2/5)	0.152289	0.398575	0	0	3.99254	7.51385	ZC3H12A;TRIM21
1791	GO_Biological_Process_2023	Regulation Of Resting Membrane Potential (GO:0060075)	(2/5)	0.152289	0.398575	0	0	3.99254	7.51385	KCNK5;TREM2
1792	GO_Biological_Process_2023	Regulation Of Ribonuclease Activity (GO:0060700)	(2/5)	0.152289	0.398575	0	0	3.99254	7.51385	OAS2;OASL
1793	GO_Biological_Process_2023	Regulation Of Thymocyte Apoptotic Process (GO:0070243)	(2/5)	0.152289	0.398575	0	0	3.99254	7.51385	JAK3;TP53
1794	GO_Biological_Process_2023	Response To Angiotensin (GO:1990776)	(2/5)	0.152289	0.398575	0	0	3.99254	7.51385	PRKCD;RELA
1795	GO_Biological_Process_2023	Response To Granulocyte Macrophage Colony-Stimulating Factor (GO:0097012)	(2/5)	0.152289	0.398575	0	0	3.99254	7.51385	ZFP36;ZFP36L2
1796	GO_Biological_Process_2023	Response To Lipoteichoic Acid (GO:0070391)	(2/5)	0.152289	0.398575	0	0	3.99254	7.51385	RELA;TLR2
1797	GO_Biological_Process_2023	Response To Testosterone (GO:0033574)	(2/5)	0.152289	0.398575	0	0	3.99254	7.51385	SPP1;MSN
1798	GO_Biological_Process_2023	Urea Cycle (GO:0000050)	(2/5)	0.152289	0.398575	0	0	3.99254	7.51385	SLC25A2;OTC
1799	GO_Biological_Process_2023	Ventricular Compact Myocardium Morphogenesis (GO:0003223)	(2/5)	0.152289	0.398575	0	0	3.99254	7.51385	LRP2;TGFBR1
1800	GO_Biological_Process_2023	Regulation Of Cellular Component Size (GO:0032535)	(9/43)	0.152943	0.399841	0	0	1.58629	2.97856	PPP1R15A;SLC9A3R1;RARG;MSN;RIN3;EZR;PEX11G;VAV1;VAV2
1801	GO_Biological_Process_2023	Skeletal System Morphogenesis (GO:0048705)	(9/43)	0.152943	0.399841	0	0	1.58629	2.97856	LAMA5;OSR2;PDGFRA;SFRP4;MMP13;LRP5;HOXB4;TBX4;TGFBR1
1802	GO_Biological_Process_2023	Cholesterol Metabolic Process (GO:0008203)	(13/67)	0.1544	0.403427	0	0	1.44301	2.69584	G6PD;ACAA2;SH2D2A;LCAT;CLN8;NR0B2;CLN6;IL4;CH25H;SOAT1;SOAT2;GLB1;LBR
1803	GO_Biological_Process_2023	Ganglioside Biosynthetic Process (GO:0001574)	(4/15)	0.156674	0.406215	0	0	2.17826	4.03758	ST8SIA2;ST8SIA4;ST3GAL1;B4GALT5
1804	GO_Biological_Process_2023	High-Density Lipoprotein Particle Remodeling (GO:0034375)	(4/15)	0.156674	0.406215	0	0	2.17826	4.03758	LIPG;APOC3;LCAT;PLTP
1805	GO_Biological_Process_2023	Keratan Sulfate Biosynthetic Process (GO:0018146)	(4/15)	0.156674	0.406215	0	0	2.17826	4.03758	SLC35D2;ST3GAL4;ST3GAL6;ST3GAL1
1806	GO_Biological_Process_2023	Mitotic Chromosome Condensation (GO:0007076)	(4/15)	0.156674	0.406215	0	0	2.17826	4.03758	CDCA5;PLK1;NUSAP1;NCAPD3
1807	GO_Biological_Process_2023	Negative Regulation Of Platelet Activation (GO:0010544)	(4/15)	0.156674	0.406215	0	0	2.17826	4.03758	PDGFRA;THBD;PRKCD;SH2B3
1808	GO_Biological_Process_2023	Positive Regulation Of Collagen Biosynthetic Process (GO:0032967)	(4/15)	0.156674	0.406215	0	0	2.17826	4.03758	TGFB1;VIM;RUNX1;WNT4
1809	GO_Biological_Process_2023	Positive Regulation Of Isotype Switching (GO:0045830)	(4/15)	0.156674	0.406215	0	0	2.17826	4.03758	IL4;MAD2L2;TGFB1;CLCF1
1810	GO_Biological_Process_2023	Positive Regulation Of Muscle Cell Differentiation (GO:0051149)	(4/15)	0.156674	0.406215	0	0	2.17826	4.03758	RBM4;LAMB2;LAMC1;MAPK12
1811	GO_Biological_Process_2023	Receptor Catabolic Process (GO:0032801)	(4/15)	0.156674	0.406215	0	0	2.17826	4.03758	SH3GLB1;TGFB1;MVB12A;LGMN
1812	GO_Biological_Process_2023	Regulation Of Interleukin-13 Production (GO:0032656)	(4/15)	0.156674	0.406215	0	0	2.17826	4.03758	IL4;IRF4;TNFSF4;IL18
1813	GO_Biological_Process_2023	Regulation Of Intrinsic Apoptotic Signaling Pathway In Response To DNA Damage (GO:1902229)	(4/15)	0.156674	0.406215	0	0	2.17826	4.03758	DDIAS;RPS3;CLU;TPT1
1814	GO_Biological_Process_2023	Regulation Of Lipoprotein Lipase Activity (GO:0051004)	(4/15)	0.156674	0.406215	0	0	2.17826	4.03758	APOC3;NR1H3;FURIN;ANGPTL4
1815	GO_Biological_Process_2023	Regulation Of Systemic Arterial Blood Pressure (GO:0003073)	(4/15)	0.156674	0.406215	0	0	2.17826	4.03758	PLCB3;DDAH1;PRCP;SLC2A5
1816	GO_Biological_Process_2023	Vasodilation (GO:0042311)	(4/15)	0.156674	0.406215	0	0	2.17826	4.03758	BDKRB2;ADRB2;SOD2;KLF2
1817	GO_Biological_Process_2023	L-amino Acid Transport (GO:0015807)	(6/26)	0.157953	0.408408	0	0	1.79737	3.31697	SLC7A9;SLC22A2;SLC1A1;SLC1A4;SLC3A2;SLC38A5
1818	GO_Biological_Process_2023	Cardiac Muscle Cell Development (GO:0055013)	(6/26)	0.157953	0.408408	0	0	1.79737	3.31697	PDGFRA;ALPK3;NKX2-5;PDLIM5;ASB2;MYLK3
1819	GO_Biological_Process_2023	Negative Regulation Of Insulin Receptor Signaling Pathway (GO:0046627)	(6/26)	0.157953	0.408408	0	0	1.79737	3.31697	PTPN1;PTPRE;SOCS1;IL1B;PRKCD;PRKCQ
1820	GO_Biological_Process_2023	Negative Regulation Of Lipid Metabolic Process (GO:0045833)	(6/26)	0.157953	0.408408	0	0	1.79737	3.31697	SREBF1;IL1B;PDE3B;APOC3;PPP2R5A;APOD
1821	GO_Biological_Process_2023	Regulation Of Fatty Acid Biosynthetic Process (GO:0042304)	(6/26)	0.157953	0.408408	0	0	1.79737	3.31697	MLXIPL;ELOVL5;MID1IP1;APOC3;NR1H3;BRCA1
1822	GO_Biological_Process_2023	UDP-N-acetylglucosamine Metabolic Process (GO:0006047)	(3/10)	0.162292	0.40973	0	0	2.56693	4.66761	GNPDA1;UAP1L1;PGM3
1823	GO_Biological_Process_2023	Acidic Amino Acid Transport (GO:0015800)	(3/10)	0.162292	0.40973	0	0	2.56693	4.66761	SLC9A3R1;GJA1;SLC1A1
1824	GO_Biological_Process_2023	Actin Filament Depolymerization (GO:0030042)	(3/10)	0.162292	0.40973	0	0	2.56693	4.66761	GSN;WDR1;MICAL1
1825	GO_Biological_Process_2023	Alpha-Amino Acid Biosynthetic Process (GO:1901607)	(3/10)	0.162292	0.40973	0	0	2.56693	4.66761	MTHFD1;BCAT2;OTC
1826	GO_Biological_Process_2023	Angiogenesis Involved In Wound Healing (GO:0060055)	(3/10)	0.162292	0.40973	0	0	2.56693	4.66761	ITGB3;PRCP;HPSE
1827	GO_Biological_Process_2023	Arginine Metabolic Process (GO:0006525)	(3/10)	0.162292	0.40973	0	0	2.56693	4.66761	DDAH1;NOS2;ARG1
1828	GO_Biological_Process_2023	Aromatic Amino Acid Family Catabolic Process (GO:0009074)	(3/10)	0.162292	0.40973	0	0	2.56693	4.66761	KYNU;FANCA;KMO
1829	GO_Biological_Process_2023	Cellular Response To UV-A (GO:0071492)	(3/10)	0.162292	0.40973	0	0	2.56693	4.66761	MMP2;TIMP1;MMP9
1830	GO_Biological_Process_2023	Cellular Response To Increased Oxygen Levels (GO:0036295)	(3/10)	0.162292	0.40973	0	0	2.56693	4.66761	ATP6V0A2;FAS;FOXO1
1831	GO_Biological_Process_2023	Cellular Response To Interleukin-12 (GO:0071349)	(3/10)	0.162292	0.40973	0	0	2.56693	4.66761	P4HB;TYK2;IL12RB1
1832	GO_Biological_Process_2023	Fatty Acid Homeostasis (GO:0055089)	(3/10)	0.162292	0.40973	0	0	2.56693	4.66761	MLXIPL;XBP1;POLD1
1833	GO_Biological_Process_2023	Hematopoietic Stem Cell Proliferation (GO:0071425)	(3/10)	0.162292	0.40973	0	0	2.56693	4.66761	MECOM;ETV6;RUNX1
1834	GO_Biological_Process_2023	Heme Catabolic Process (GO:0042167)	(3/10)	0.162292	0.40973	0	0	2.56693	4.66761	SLCO2B1;HMOX1;BLVRA
1835	GO_Biological_Process_2023	Induction Of Positive Chemotaxis (GO:0050930)	(3/10)	0.162292	0.40973	0	0	2.56693	4.66761	NTF3;IL16;PGF
1836	GO_Biological_Process_2023	Megakaryocyte Development (GO:0035855)	(3/10)	0.162292	0.40973	0	0	2.56693	4.66761	KIT;GP1BA;SH2B3
1837	GO_Biological_Process_2023	Meiotic Sister Chromatid Cohesion (GO:0051177)	(3/10)	0.162292	0.40973	0	0	2.56693	4.66761	STAG3;BUB1B;HORMAD2
1838	GO_Biological_Process_2023	Midbrain Dopaminergic Neuron Differentiation (GO:1904948)	(3/10)	0.162292	0.40973	0	0	2.56693	4.66761	FZD1;RYK;WNT9B
1839	GO_Biological_Process_2023	Negative Regulation Of Activated T Cell Proliferation (GO:0046007)	(3/10)	0.162292	0.40973	0	0	2.56693	4.66761	CD274;CRTAM;LILRB4
1840	GO_Biological_Process_2023	Negative Regulation Of Adenylate Cyclase Activity (GO:0007194)	(3/10)	0.162292	0.40973	0	0	2.56693	4.66761	EDNRB;GNAI3;GNAI2
1841	GO_Biological_Process_2023	Negative Regulation Of Interleukin-17 Production (GO:0032700)	(3/10)	0.162292	0.40973	0	0	2.56693	4.66761	TNFSF4;NCKAP1L;TLR4
1842	GO_Biological_Process_2023	Negative Regulation Of Lymphocyte Migration (GO:2000402)	(3/10)	0.162292	0.40973	0	0	2.56693	4.66761	LRCH1;PADI2;APOD
1843	GO_Biological_Process_2023	Negative Regulation Of Mitochondrial Outer Membrane Permeabilization Involved In Apoptotic Signaling Pathway (GO:1901029)	(3/10)	0.162292	0.40973	0	0	2.56693	4.66761	SLC35F6;BAK1;HSPA1A
1844	GO_Biological_Process_2023	Negative Regulation Of Programmed Necrotic Cell Death (GO:0062099)	(3/10)	0.162292	0.40973	0	0	2.56693	4.66761	CASP8;RIPK1;BIRC3
1845	GO_Biological_Process_2023	Negative Regulation Of Response To Cytokine Stimulus (GO:0060761)	(3/10)	0.162292	0.40973	0	0	2.56693	4.66761	SIGIRR;PTPRC;SH2B3
1846	GO_Biological_Process_2023	Negative Regulation Of Vascular Endothelial Growth Factor Receptor Signaling Pathway (GO:0030948)	(3/10)	0.162292	0.40973	0	0	2.56693	4.66761	PTPN1;HHEX;EMILIN1
1847	GO_Biological_Process_2023	Nucleoside Triphosphate Metabolic Process (GO:0009141)	(3/10)	0.162292	0.40973	0	0	2.56693	4.66761	NME2;ENPP3;SMPDL3A
1848	GO_Biological_Process_2023	Positive Regulation Of DNA-templated DNA Replication (GO:2000105)	(3/10)	0.162292	0.40973	0	0	2.56693	4.66761	CDT1;DBF4;E2F7
1849	GO_Biological_Process_2023	Positive Regulation Of Attachment Of Spindle Microtubules To Kinetochore (GO:0051987)	(3/10)	0.162292	0.40973	0	0	2.56693	4.66761	CCNB1;BIRC5;CDCA8
1850	GO_Biological_Process_2023	Positive Regulation Of Bone Resorption (GO:0045780)	(3/10)	0.162292	0.40973	0	0	2.56693	4.66761	SYK;SPP1;TNFRSF11A
1851	GO_Biological_Process_2023	Positive Regulation Of Chondrocyte Differentiation (GO:0032332)	(3/10)	0.162292	0.40973	0	0	2.56693	4.66761	SOX9;GDF6;LOXL2
1852	GO_Biological_Process_2023	Positive Regulation Of Defense Response To Bacterium (GO:1900426)	(3/10)	0.162292	0.40973	0	0	2.56693	4.66761	GRN;NLRP10;EMILIN1
1853	GO_Biological_Process_2023	Positive Regulation Of Protein Depolymerization (GO:1901881)	(3/10)	0.162292	0.40973	0	0	2.56693	4.66761	TRPV4;PLEK;NES
1854	GO_Biological_Process_2023	Prostaglandin Transport (GO:0015732)	(3/10)	0.162292	0.40973	0	0	2.56693	4.66761	NOS2;SLC22A2;SLCO2A1
1855	GO_Biological_Process_2023	Protein auto-ADP-ribosylation (GO:0070213)	(3/10)	0.162292	0.40973	0	0	2.56693	4.66761	PARP3;PARP2;PARP16
1856	GO_Biological_Process_2023	Receptor-Mediated Endocytosis Of Virus By Host Cell (GO:0019065)	(3/10)	0.162292	0.40973	0	0	2.56693	4.66761	CTSL;SIGLEC1;TPCN2
1857	GO_Biological_Process_2023	Regulation Of B Cell Apoptotic Process (GO:0002902)	(3/10)	0.162292	0.40973	0	0	2.56693	4.66761	LYN;BCL6;BTK
1858	GO_Biological_Process_2023	Regulation Of T-helper 2 Cell Cytokine Production (GO:2000551)	(3/10)	0.162292	0.40973	0	0	2.56693	4.66761	IL4;IL6;NLRP3
1859	GO_Biological_Process_2023	Regulation Of Chromatin Binding (GO:0035561)	(3/10)	0.162292	0.40973	0	0	2.56693	4.66761	CDT1;DTX3L;PARP9
1860	GO_Biological_Process_2023	Regulation Of Dendritic Cell Differentiation (GO:2001198)	(3/10)	0.162292	0.40973	0	0	2.56693	4.66761	LGALS3;TMEM176B;FCGR2B
1861	GO_Biological_Process_2023	Regulation Of Low-Density Lipoprotein Particle Clearance (GO:0010988)	(3/10)	0.162292	0.40973	0	0	2.56693	4.66761	APOC3;CNPY2;TREM2
1862	GO_Biological_Process_2023	Regulation Of Toll-Like Receptor 9 Signaling Pathway (GO:0034163)	(3/10)	0.162292	0.40973	0	0	2.56693	4.66761	TLR9;PTPN22;RAB7B
1863	GO_Biological_Process_2023	Serine Family Amino Acid Biosynthetic Process (GO:0009070)	(3/10)	0.162292	0.40973	0	0	2.56693	4.66761	MTHFD1;PSAT1;GGT1
1864	GO_Biological_Process_2023	Surfactant Homeostasis (GO:0043129)	(3/10)	0.162292	0.40973	0	0	2.56693	4.66761	NAPSA;NKIRAS2;CTSH
1865	GO_Biological_Process_2023	Urogenital System Development (GO:0001655)	(3/10)	0.162292	0.40973	0	0	2.56693	4.66761	OSR2;ANXA1;SOX9
1866	GO_Biological_Process_2023	Negative Regulation Of Protein Phosphorylation (GO:0001933)	(26/149)	0.163201	0.411805	0	0	1.2677	2.29804	MVP;HSPB1;CIB1;FBLN1;PRR5L;SAMSN1;PPM1F;ZC3H12A;NTF3;EMILIN1;PAK2;LYN;WWTR1;TGFB1;IGFBP3;PDE4D;PRKCD;DNAJC3;GREM1;MLXIPL;OCLN;NLRP12;PTPRC;CNKSR3;PTPN6;ENG
1867	GO_Biological_Process_2023	Regulation Of Cytokinesis (GO:0032465)	(15/80)	0.163864	0.413094	0	0	1.38332	2.50204	SH3GLB1;PLK1;CXCR5;KIF23;CDC6;RHOA;AURKB;AURKA;ZFYVE26;RACGAP1;PRC1;KIF20B;ECT2;DRD3;E2F7
1868	GO_Biological_Process_2023	Negative Regulation Of Fat Cell Differentiation (GO:0045599)	(7/32)	0.16415	0.413094	0	0	1.67765	3.03146	WWTR1;BMP2;IL6;TGFB1;FOXO1;ZFP36L2;RUNX1T1
1869	GO_Biological_Process_2023	Phosphatidylinositol 3-Kinase Signaling (GO:0014065)	(7/32)	0.16415	0.413094	0	0	1.67765	3.03146	FCGR3A;STAT3;HTR2B;PIK3CD;GATA3;PIK3R5;ZFP36L1
1870	GO_Biological_Process_2023	Regulation Of Ubiquitin-Protein Transferase Activity (GO:0051438)	(7/32)	0.16415	0.413094	0	0	1.67765	3.03146	CDC20;DTX3L;PLK1;BUB1B;BUB3;FBXO5;MAD2L1
1871	GO_Biological_Process_2023	Transition Metal Ion Transport (GO:0000041)	(7/32)	0.16415	0.413094	0	0	1.67765	3.03146	SLC30A8;SLC31A2;TTYH1;FTH1;SLC11A1;CP;MT3
1872	GO_Biological_Process_2023	Regulation Of Neuron Apoptotic Process (GO:0043523)	(19/105)	0.16537	0.415941	0	0	1.32457	2.38366	GRN;TREM2;NGF;SOD2;CLU;MT3;IL27RA;TOX3;DDIT3;CLCF1;NTF3;BCL2;CCL3;CCL2;CTNNB1;IL6ST;FCGR2B;ATF4;LGMN
1873	GO_Biological_Process_2023	Gland Development (GO:0048732)	(14/74)	0.165733	0.416632	0	0	1.39861	2.51382	CEBPA;XBP1;ANXA1;RIPK3;MSN;TGFBR1;SLC9A3R1;WNT11;TG;SOX9;EZR;NKX2-5;STRA6;WNT4
1874	GO_Biological_Process_2023	Import Into Cell (GO:0098657)	(8/38)	0.167633	0.420959	0	0	1.59785	2.85373	SLC22A4;SLC22A2;IL10RA;LRRC8D;TREM2;LRP2;SLC19A1;SLC38A5
1875	GO_Biological_Process_2023	Regulation Of Intracellular Transport (GO:0032386)	(8/38)	0.167633	0.420959	0	0	1.59785	2.85373	RBM4;PTPN1;NUMA1;LAMP1;SPAG5;MX2;LCP1;CRYAA
1876	GO_Biological_Process_2023	Phosphatidylinositol Phosphate Biosynthetic Process (GO:0046854)	(9/44)	0.169355	0.424605	0	0	1.54087	2.73622	ITPKB;SOCS3;SOCS1;CISH;PIK3CD;TTC7A;SLA2;SOCS6;IP6K2
1877	GO_Biological_Process_2023	Regulation Of Cell-Substrate Adhesion (GO:0010810)	(9/44)	0.169355	0.424605	0	0	1.54087	2.73622	BST1;CCDC80;PDPN;GCNT2;RAC2;RSU1;PPM1F;RHOA;LIMS1
1878	GO_Biological_Process_2023	Regulation Of Insulin Receptor Signaling Pathway (GO:0046626)	(9/44)	0.169355	0.424605	0	0	1.54087	2.73622	PTPN1;PTPRE;FUT7;SOCS1;IL1B;PRKCD;MZB1;PRKCQ;ZBTB7B
1879	GO_Biological_Process_2023	Blood Circulation (GO:0008015)	(10/50)	0.169887	0.425485	0	0	1.49816	2.65567	SCPEP1;CXCL10;GPX1;ACTC1;STAT1;BDKRB2;C3AR1;TBC1D8;OLR1;SERPING1
1880	GO_Biological_Process_2023	Intracellular Iron Ion Homeostasis (GO:0006879)	(10/50)	0.169887	0.425485	0	0	1.49816	2.65567	SCARA5;FTH1;MYC;SLC11A1;ATP6V0A2;HMOX1;CYB561A3;B2M;CP;HAMP
1881	GO_Biological_Process_2023	Lipid Catabolic Process (GO:0016042)	(5/21)	0.171901	0.429571	0	0	1.87205	3.29637	LIPE;LIPG;AOAH;LCP1;PLA1A
1882	GO_Biological_Process_2023	Modulation By Symbiont Of Entry Into Host (GO:0052372)	(5/21)	0.171901	0.429571	0	0	1.87205	3.29637	TRIM6;TRIM5;TRIM25;TRIM21;TRIM34
1883	GO_Biological_Process_2023	Regulation Of Lipopolysaccharide-Mediated Signaling Pathway (GO:0031664)	(5/21)	0.171901	0.429571	0	0	1.87205	3.29637	SIGIRR;TRIM5;CD180;LY86;LY96
1884	GO_Biological_Process_2023	Response To Cadmium Ion (GO:0046686)	(5/21)	0.171901	0.429571	0	0	1.87205	3.29637	MT1A;NCF1;MMP9;EGFR;MAPK3
1885	GO_Biological_Process_2023	protein-RNA Complex Assembly (GO:0022618)	(26/150)	0.171974	0.429571	0	0	1.2574	2.21354	ISY1;RPL5;RPL10;RPLP0;RPL11;RPS27L;RPL6;RPS15;RPS14;RPS19;RPS5;RPSA;RPS28;PRPF6;RPS27;DDX39B;EIF3K;EIF3L;EIF3I;SNRPG;GEMIN5;LUC7L3;EIF3H;EIF3D;SNRPB;SRSF9
1886	GO_Biological_Process_2023	Small GTPase Mediated Signal Transduction (GO:0007264)	(20/112)	0.172839	0.431502	0	0	1.30335	2.2879	ARHGAP8;RALB;ARHGAP18;PLD1;FGF2;NTN1;CCNA2;RASSF1;DOK2;DOK3;ARHGAP30;DOK4;RRAS;G3BP1;CDK2;PLCE1;RGL3;GRAP;RIN2;TP53
1887	GO_Biological_Process_2023	Regulation Of Plasma Membrane Bounded Cell Projection Assembly (GO:0120032)	(14/75)	0.17856	0.445548	0	0	1.3756	2.36993	USP6NL;ODF1;TBC1D8;WAS;TBC1D2B;PLD1;CLU;P2RX4;RABEP2;TBC1D20;PODXL;TBC1D10C;CCR7;EPHA2
1888	GO_Biological_Process_2023	Cardiac Muscle Cell Differentiation (GO:0055007)	(6/27)	0.180027	0.448259	0	0	1.71169	2.93494	GREM1;AKAP13;BMP2;ALPK3;NKX2-5;ASB2
1889	GO_Biological_Process_2023	Negative Regulation Of Cellular Response To Insulin Stimulus (GO:1900077)	(6/27)	0.180027	0.448259	0	0	1.71169	2.93494	PTPN1;PTPRE;SOCS1;IL1B;PRKCD;PRKCQ
1890	GO_Biological_Process_2023	Negative Regulation Of Neurogenesis (GO:0050768)	(6/27)	0.180027	0.448259	0	0	1.71169	2.93494	IL6;REST;EFNB3;DYNLT1;IL1B;B2M
1891	GO_Biological_Process_2023	Positive Regulation Of Mitotic Cell Cycle (GO:0045931)	(6/27)	0.180027	0.448259	0	0	1.71169	2.93494	SMOC2;CCNB1;TAL1;EIF4EBP1;AURKA;LGMN
1892	GO_Biological_Process_2023	Cellular Response To Calcium Ion (GO:0071277)	(13/69)	0.18087	0.45012	0	0	1.39131	2.37911	AKR1C3;GUCA1A;IQGAP1;CLU;ITPKB;ALOX5AP;PLCG2;CAPN3;CPNE3;CPNE2;SCN5A;ECT2;LGMN
1893	GO_Biological_Process_2023	Cellular Response To Hormone Stimulus (GO:0032870)	(17/94)	0.182388	0.453418	0	0	1.32343	2.25198	OXTR;URI1;XBP1;LMO2;STAT3;ARID5A;AKR1C3;AKR1B1;CTSS;ZFP36L1;CTSL;FFAR4;CTSH;SOX9;MGARP;CTSB;HSPA1A
1894	GO_Biological_Process_2023	Muscle Contraction (GO:0006936)	(17/94)	0.182388	0.453418	0	0	1.32343	2.25198	OXTR;TPM4;TMOD3;LTB4R;MYOM2;KLHL41;TPCN2;MYLK;GJC1;EDNRA;DES;FXYD1;BDKRB2;CASQ2;SCN7A;EMD;MYH7
1895	GO_Biological_Process_2023	Carboxylic Acid Metabolic Process (GO:0019752)	(7/33)	0.184256	0.457099	0	0	1.61303	2.72832	GLUD1;ST6GAL1;PTGIS;CYP2S1;TBXAS1;PLA2G4A;ST3GAL1
1896	GO_Biological_Process_2023	Negative Regulation Of Endocytosis (GO:0045806)	(7/33)	0.184256	0.457099	0	0	1.61303	2.72832	LGALS3;PLSCR1;DYSF;APOC3;NR1H3;FCGR2B;TLR2
1897	GO_Biological_Process_2023	Positive Regulation Of Telomerase Activity (GO:0051973)	(7/33)	0.184256	0.457099	0	0	1.61303	2.72832	GREM1;MYC;CTNNB1;NEK2;PRKCQ;AURKB;MAPK3
1898	GO_Biological_Process_2023	Ventricular Cardiac Muscle Tissue Morphogenesis (GO:0055010)	(7/33)	0.184256	0.457099	0	0	1.61303	2.72832	TGFB1;MYL3;LRP2;NKX2-5;TGFBR1;ENG;MYH7
1899	GO_Biological_Process_2023	Negative Regulation Of Gene Expression, Epigenetic (GO:0045814)	(10/51)	0.185955	0.457614	0	0	1.46153	2.45866	CREBZF;SDR16C5;DNMT1;UHRF1;HMGA2;MORC2;LMNB2;LMNB1;EZH2;PHF19
1900	GO_Biological_Process_2023	Positive Regulation Of Actin Filament Bundle Assembly (GO:0032233)	(10/51)	0.185955	0.457614	0	0	1.46153	2.45866	WNT11;FHOD1;GPR65;PLEK;PXN;RHOC;PFN1;RHOA;TGFBR1;PPM1F
1901	GO_Biological_Process_2023	Positive Regulation Of Protein Localization To Plasma Membrane (GO:1903078)	(10/51)	0.185955	0.457614	0	0	1.46153	2.45866	ITGB1;LGALS3;PRKCH;CNPY4;ARHGEF16;RHOG;CIB1;TREM2;EGFR;EPHA2
1902	GO_Biological_Process_2023	Negative Regulation Of Protein Secretion (GO:0050709)	(8/39)	0.186147	0.457614	0	0	1.54622	2.59953	REST;RAB11FIP1;IL1B;RHBDF2;ERP29;NR1H3;DRD3;FOXO1
1903	GO_Biological_Process_2023	Odontogenesis (GO:0042476)	(8/39)	0.186147	0.457614	0	0	1.54622	2.59953	COL1A1;OSR2;BMP2;HDAC1;TUFT1;MSX1;SCN5A;AQP1
1904	GO_Biological_Process_2023	Chromosome Organization (GO:0051276)	(9/45)	0.186547	0.457614	0	0	1.49799	2.51523	TOP2A;CENPT;TCF7L2;HHEX;CENPW;NAA10;MYC;NUF2;CDCA8
1905	GO_Biological_Process_2023	DNA Repair-Dependent Chromatin Remodeling (GO:0140861)	(4/16)	0.186601	0.457614	0	0	1.99662	3.35189	DEPDC1B;DTX3L;PARP2;USP3
1906	GO_Biological_Process_2023	Cellular Response To Fatty Acid (GO:0071398)	(4/16)	0.186601	0.457614	0	0	1.99662	3.35189	ZC3H12A;AKR1C3;FFAR2;LCP1
1907	GO_Biological_Process_2023	Negative Regulation Of Chemokine Production (GO:0032682)	(4/16)	0.186601	0.457614	0	0	1.99662	3.35189	SIGIRR;IL6;MEFV;LILRB4
1908	GO_Biological_Process_2023	Negative Regulation Of Cytokine Production Involved In Immune Response (GO:0002719)	(4/16)	0.186601	0.457614	0	0	1.99662	3.35189	CUEDC2;TGFB1;LILRB4;JAK3
1909	GO_Biological_Process_2023	Negative Regulation Of Viral-Induced Cytoplasmic Pattern Recognition Receptor Signaling Pathway (GO:0039532)	(4/16)	0.186601	0.457614	0	0	1.99662	3.35189	RNF125;DHX58;RAB7B;IRGM
1910	GO_Biological_Process_2023	Nuclear Migration (GO:0007097)	(4/16)	0.186601	0.457614	0	0	1.99662	3.35189	SLC9A3R1;SYNE3;LMNB2;LMNB1
1911	GO_Biological_Process_2023	Positive Regulation Of Autophagosome Assembly (GO:2000786)	(4/16)	0.186601	0.457614	0	0	1.99662	3.35189	SH3GLB1;SNX4;SNX18;RALB
1912	GO_Biological_Process_2023	Positive Regulation Of Collagen Metabolic Process (GO:0010714)	(4/16)	0.186601	0.457614	0	0	1.99662	3.35189	TGFB1;VIM;RUNX1;WNT4
1913	GO_Biological_Process_2023	Positive Regulation Of Positive Chemotaxis (GO:0050927)	(4/16)	0.186601	0.457614	0	0	1.99662	3.35189	F7;NTF3;IL16;PGF
1914	GO_Biological_Process_2023	Positive Regulation Of Telomere Capping (GO:1904355)	(4/16)	0.186601	0.457614	0	0	1.99662	3.35189	RTEL1;NEK2;PRKCQ;MAPK3
1915	GO_Biological_Process_2023	Regulation Of Fatty Acid Oxidation (GO:0046320)	(4/16)	0.186601	0.457614	0	0	1.99662	3.35189	ACADL;SOX9;PPARA;ABCD1
1916	GO_Biological_Process_2023	Regulation Of Nucleocytoplasmic Transport (GO:0046822)	(4/16)	0.186601	0.457614	0	0	1.99662	3.35189	RBM4;TGFB1;IFI27;MX2
1917	GO_Biological_Process_2023	Regulation Of Response To Cytokine Stimulus (GO:0060759)	(4/16)	0.186601	0.457614	0	0	1.99662	3.35189	IFIH1;IRAK2;PARP9;SH2B3
1918	GO_Biological_Process_2023	Reverse Cholesterol Transport (GO:0043691)	(4/16)	0.186601	0.457614	0	0	1.99662	3.35189	LIPG;APOC3;LCAT;CLU
1919	GO_Biological_Process_2023	Stabilization Of Membrane Potential (GO:0030322)	(4/16)	0.186601	0.457614	0	0	1.99662	3.35189	KCNK5;KCNK13;KCNK16;KCNN4
1920	GO_Biological_Process_2023	Vasculature Development (GO:0001944)	(4/16)	0.186601	0.457614	0	0	1.99662	3.35189	PDGFRA;CDH5;APLNR;STRA6
1921	GO_Biological_Process_2023	Wnt Signaling Pathway (GO:0016055)	(14/76)	0.191857	0.47026	0	0	1.35333	2.23436	FZD1;TCF7L2;RARG;FZD2;NXN;RYK;WNT9B;LRP5;SFRP4;WNT11;PLCG2;CTNNB1;GPC4;WNT4
1922	GO_Biological_Process_2023	Negative Regulation Of Canonical Wnt Signaling Pathway (GO:0090090)	(20/114)	0.194259	0.472288	0	0	1.27547	2.08994	WWTR1;TCF7L2;IGFBP4;HDAC1;IGFBP2;STK4;BICC1;DKK4;GREM1;MAD2L2;SFRP4;SLC9A3R1;BMP2;WNT11;TMEM88;FRMD8;DDIT3;SOX9;NKX2-5;EMD
1923	GO_Biological_Process_2023	Response To Endoplasmic Reticulum Stress (GO:0034976)	(20/114)	0.194259	0.472288	0	0	1.27547	2.08994	PPP1R15A;XBP1;CEBPB;HSPA5;RHBDD1;ATP2A3;TNFRSF10B;TRAF2;PDIA6;THBS4;PDIA4;ERN1;DDIT3;CASP4;BCL2;BAK1;P4HB;TP53;ATF3;ATF4
1924	GO_Biological_Process_2023	Regulation Of Actin Filament Polymerization (GO:0030833)	(13/70)	0.194874	0.472288	0	0	1.36682	2.2353	VASP;CSF3;PRKCD;ARHGAP18;SSH2;PYCARD;HCK;COTL1;HCLS1;CCR7;NCKAP1L;ESAM;PFN1
1925	GO_Biological_Process_2023	Protein N-linked Glycosylation (GO:0006487)	(12/64)	0.19774	0.472288	0	0	1.38292	2.24143	DPAGT1;OST4;ST6GAL1;B4GALT1;GAL3ST1;RPN2;PGM3;ALG14;MAGT1;MGAT2;ST3GAL1;TMEM165
1926	GO_Biological_Process_2023	Blood Vessel Endothelial Cell Migration (GO:0043534)	(5/22)	0.19793	0.472288	0	0	1.76182	2.85388	GREM1;CDH5;MYH9;EMP2;FGF2
1927	GO_Biological_Process_2023	Negative Regulation Of Cell Development (GO:0010721)	(5/22)	0.19793	0.472288	0	0	1.76182	2.85388	IL6;REST;DYNLT1;IL1B;B2M
1928	GO_Biological_Process_2023	Negative Regulation Of Myeloid Cell Differentiation (GO:0045638)	(5/22)	0.19793	0.472288	0	0	1.76182	2.85388	ZFP36;CDK6;MAFB;CIB1;ZFP36L1
1929	GO_Biological_Process_2023	Oligosaccharide Biosynthetic Process (GO:0009312)	(5/22)	0.19793	0.472288	0	0	1.76182	2.85388	B4GALT1;FUT7;ST3GAL4;ST3GAL6;FUT4
1930	GO_Biological_Process_2023	Positive Regulation Of Cholesterol Efflux (GO:0010875)	(5/22)	0.19793	0.472288	0	0	1.76182	2.85388	NFKBIA;RXRA;NR1H3;TREM2;PLTP
1931	GO_Biological_Process_2023	Positive Regulation Of Receptor Internalization (GO:0002092)	(5/22)	0.19793	0.472288	0	0	1.76182	2.85388	GREM1;CD63;SFRP4;NTF3;SELE
1932	GO_Biological_Process_2023	Positive Regulation Of Viral Life Cycle (GO:1903902)	(5/22)	0.19793	0.472288	0	0	1.76182	2.85388	CD74;CD4;FURIN;P4HB;KPNA2
1933	GO_Biological_Process_2023	Regulation Of Telomere Capping (GO:1904353)	(5/22)	0.19793	0.472288	0	0	1.76182	2.85388	RTEL1;NEK2;PRKCQ;AURKB;MAPK3
1934	GO_Biological_Process_2023	Ribosomal Large Subunit Assembly (GO:0000027)	(5/22)	0.19793	0.472288	0	0	1.76182	2.85388	RPL5;RPL10;RPL11;RPLP0;RPL6
1935	GO_Biological_Process_2023	Muscle Organ Development (GO:0007517)	(11/58)	0.200379	0.472288	0	0	1.40245	2.2545	CXCL10;TAGLN;EVC;DES;FHL3;CAPN3;ITGB1BP2;SRI;EMD;VAMP5;MAPK12
[truncated: 2,775 more rows]

## Sheet: black_cell
	Gene_set	Term	Overlap	P-value	Adjusted P-value	Old P-value	Old Adjusted P-value	Odds Ratio	Combined Score	Genes
[truncated: 379 more rows]

## Sheet: black_molecular
	Gene_set	Term	Overlap	P-value	Adjusted P-value	Old P-value	Old Adjusted P-value	Odds Ratio	Combined Score	Genes
[truncated: 957 more rows]

[truncated: 41 more sheets: black_gwas, brown_bio, brown_cell, brown_molecular, brown_gwas, darkgrey_bio, darkgrey_cell, darkgrey_molecular, darkgrey_gwas, darkred_bio, darkred_cell, darkred_molecular, darkred_gwas, dimgrey_bio, dimgrey_cell, dimgrey_molecular, dimgrey_gwas, firebrick_bio, firebrick_cell, firebrick_molecular …]
