# Supplementary material for: Behavioral and transcriptomic markers of susceptibility to escalate fentanyl intake
Source: Transl Psychiatry. 2026 Apr 22;16:299. doi: 10.1038/s41398-026-04034-1 (PMC13234145; doi:10.1038/s41398-026-04034-1)
Supplement: Supplementary file 5 — Supplemental File 5 [file 41398_2026_4034_MOESM5_ESM.xlsx]

## Sheet: Organization
	Each tab contains the bart2 results of a given module for a given library. The first term in each tab name is the name of the module and the second term is the human or mouse the library. Tabs are organized in alphabetical order of modeule color.

## Sheet: black_human_results.txt
TR	statistic	pvalue	zscore	max_auc	re_rank	irwin_hall_pvalue
SPI1	5.817	3.004e-09	1.35	0.906	0.013	1.059e-05
RXRG	3.277	0.0005244	1.906	0.898	0.014	1.24e-05
PML	3.436	0.000295	2.246	0.843	0.016	1.905e-05
RELA	6.923	2.205e-12	1.415	0.837	0.018	2.613e-05
ETS1	6.181	3.182e-10	1.246	0.847	0.02	3.671e-05
RUNX1	5.905	1.762e-09	1.922	0.82	0.025	6.867e-05
CDK8	3.647	0.0001329	1.342	0.842	0.026	8.132e-05
IRF1	2.828	0.002344	1.393	0.862	0.027	8.819e-05
GLI2	3.474	0.0002562	1.686	0.833	0.027	8.819e-05
MLLT1	2.845	0.002221	1.432	0.847	0.027	8.819e-05
STAT1	2.946	0.00161	1.503	0.839	0.028	0.0001031
KMT2A	3.014	0.00129	1.353	0.832	0.037	0.0002218
CBFB	3.233	0.0006124	1.383	0.822	0.04	0.0002859
RUNX1T1	2.831	0.002323	1.886	0.816	0.044	0.0003796
NFATC1	2.355	0.009269	1.196	0.84	0.044	0.000389
FOXP3	2.279	0.01134	1.52	0.829	0.044	0.000389
GABPA	4.641	1.73e-06	0.873	0.834	0.045	0.0003986
CEBPA	2.161	0.01535	1.416	0.833	0.045	0.0004182
CD74	2.584	0.004886	1.693	0.814	0.051	0.0005985
SMAD5	2.416	0.007843	0.896	0.85	0.053	0.0006777
SKI	1.67	0.04743	1.844	0.834	0.053	0.0006777
NELFA	5.048	2.231e-07	0.7	0.852	0.054	0.0007055
CDK9	5.434	2.75e-08	1.035	0.811	0.054	0.0007197
POLR2A	32.789	4.199e-236	0.668	0.861	0.055	0.0007341
KMT2D	3.761	8.469e-05	0.832	0.826	0.055	0.0007635
SUPT5H	3.311	0.0004644	0.775	0.835	0.057	0.0008245
REL	2.101	0.01782	1.178	0.825	0.061	0.001009
BRD4	8.355	3.272e-17	0.65	0.841	0.063	0.00112
VDR	2.659	0.003918	1.527	0.801	0.065	0.00126
JMJD1C	2.315	0.01031	1.74	0.803	0.066	0.001302
BCL6	2.365	0.009025	1.368	0.805	0.068	0.001389
NELFE	4.972	3.31e-07	0.646	0.842	0.068	0.001411
MYC	7.622	1.252e-14	0.613	0.842	0.07	0.001574
ELK4	2.922	0.001737	0.762	0.824	0.072	0.001647
AFF4	4.152	1.645e-05	0.718	0.819	0.073	0.001723
PAF1	4.196	1.36e-05	0.634	0.834	0.078	0.002107
NR2C2	3.203	0.0006797	0.905	0.804	0.078	0.002107
HDAC1	3.278	0.0005225	0.857	0.805	0.079	0.002226
STAT2	1.912	0.02792	1.017	0.816	0.08	0.002287
TAF1	3.714	0.000102	0.584	0.851	0.081	0.002413
FLI1	1.59	0.05589	1.037	0.823	0.082	0.002445
TAFII	2.288	0.01108	0.715	0.831	0.082	0.00251
CDK7	2.628	0.004291	0.747	0.819	0.083	0.002543
MED12	1.949	0.02564	2.001	0.793	0.084	0.002644
NCOR1	1.738	0.04111	1.322	0.807	0.084	0.002678
PHF8	5.275	6.64e-08	0.533	0.854	0.087	0.002963
KDM5A	3.118	0.0009113	0.663	0.821	0.087	0.002999
YY1	5.136	1.403e-07	0.649	0.813	0.087	0.002999
BRD2	3.502	0.0002312	0.601	0.832	0.088	0.003037
TBP	2.245	0.01237	0.783	0.813	0.088	0.003037
SRSF3	2.252	0.01215	0.737	0.821	0.088	0.003037
RBP2	1.722	0.04249	0.688	0.855	0.09	0.003266
ELK1	2.995	0.001372	0.664	0.816	0.092	0.003507
LMO2	1.723	0.04244	1.402	0.795	0.095	0.003803
POLR2B	1.992	0.0232	0.69	0.827	0.095	0.003803
ELF1	3.553	0.0001902	0.909	0.788	0.096	0.003979
STAT5	1.926	0.02707	1.789	0.787	0.097	0.00416
PHF2	2.426	0.007634	0.567	0.85	0.097	0.00416
CPSF3L	2.196	0.01404	0.716	0.812	0.099	0.004347
CHD4	2.285	0.01116	1.036	0.791	0.101	0.004688
ZBTB33	2.103	0.01772	0.857	0.8	0.101	0.004688
MYB	1.839	0.03296	1.01	0.799	0.102	0.004738
ETV6	1.181	0.1188	1.227	0.819	0.102	0.004788
GTF2B	3.752	8.768e-05	0.584	0.814	0.104	0.005046
MED1	3.706	0.0001054	0.524	0.827	0.105	0.005258
TFDP1	2.039	0.02071	0.678	0.815	0.106	0.005312
KLF6	1.448	0.07384	1.089	0.802	0.108	0.005644
RBPJ	1.918	0.02756	1.045	0.79	0.109	0.005873
STAT5B	2.466	0.00683	1.3	0.778	0.11	0.005931
HMGN1	1.485	0.06881	0.907	0.807	0.111	0.006108
ELF2	1.529	0.06318	0.773	0.811	0.111	0.006227
ELK3	1.491	0.06795	0.862	0.807	0.112	0.006288
U2AF1	2.982	0.001433	0.582	0.813	0.113	0.00641
RBL2	3.166	0.0007741	0.66	0.797	0.114	0.006596
STAT5A	1.274	0.1013	1.318	0.8	0.115	0.00685
ZBTB16	1.461	0.07206	1.808	0.786	0.117	0.007176
BRPF3	2.794	0.0026	0.493	0.83	0.118	0.007309
IKZF1	2.025	0.02144	1.213	0.778	0.119	0.00765
KAT7	1.687	0.04578	0.564	0.839	0.12	0.007719
RPE	2.923	0.001732	0.487	0.825	0.12	0.007719
CHD1	4.064	2.411e-05	0.453	0.822	0.12	0.007789
AFF1	1.467	0.07125	0.759	0.81	0.12	0.007859
LYL1	1.924	0.02719	1.339	0.777	0.121	0.007929
DCP1A	2.125	0.01679	0.618	0.811	0.121	0.007929
AUTS2	1.659	0.04856	0.586	0.831	0.122	0.008144
ZBTB10	1.457	0.07257	0.824	0.803	0.122	0.008144
PAX5	1.874	0.03046	1.033	0.783	0.123	0.008435
E2F4	2.833	0.002304	0.555	0.811	0.123	0.008435
RBBP5	2.671	0.00378	0.42	0.838	0.127	0.009273
BRD1	1.671	0.04738	0.55	0.834	0.128	0.009352
E2F1	6.772	6.356e-12	0.365	0.823	0.128	0.009431
ZBED1	1.616	0.05307	1.342	0.777	0.13	0.009916
DROSHA	1.474	0.07027	0.702	0.806	0.131	0.01008
SAP30	2.723	0.003235	0.478	0.817	0.131	0.01016
MLLT3	1.251	0.1055	1.851	0.784	0.132	0.01042
CREBBP	0.742	0.2292	1.063	0.826	0.137	0.01165
GMEB2	2.046	0.02037	0.563	0.807	0.138	0.01174
HDGF	1.041	0.149	1.056	0.8	0.138	0.01184
FOXD2	1.34	0.09006	0.928	0.792	0.138	0.01193
ZBTB11	2.595	0.004724	0.633	0.79	0.139	0.01202
BACH2	1.532	0.06271	1.109	0.776	0.141	0.0125
NBN	0.981	0.1633	1.053	0.805	0.141	0.0125
NCOR2	1.531	0.06285	1.36	0.771	0.141	0.01269
DDX21	2.107	0.01756	0.522	0.808	0.143	0.01308
HDAC6	1.381	0.0836	0.813	0.791	0.143	0.01308
EMSY	1.488	0.06841	0.628	0.807	0.144	0.01348
XRN2	3.309	0.0004676	0.402	0.81	0.145	0.01358
ZMYM3	1.353	0.08807	0.938	0.785	0.147	0.0143
SOX9	1.31	0.09516	0.697	0.802	0.147	0.01441
TARDBP	1.678	0.04667	1.205	0.768	0.147	0.01441
SIN3A	2.837	0.002278	0.345	0.823	0.148	0.01451
H2AZ	5.69	6.361e-09	0.199	0.839	0.148	0.01462
NOTCH1	1.552	0.06037	0.755	0.784	0.15	0.01527
ZNF131	1.421	0.07769	0.649	0.799	0.152	0.01571
ZNF597	1.18	0.1191	1.353	0.778	0.153	0.01605
NPAT	1.325	0.09256	0.767	0.791	0.153	0.01616
HCFC1	2.186	0.01442	0.427	0.812	0.153	0.01627
MAF	0.517	0.3027	1.039	0.833	0.153	0.01627
KAT5	2.121	0.01697	0.515	0.799	0.155	0.01662
ELL2	2.743	0.003049	0.543	0.787	0.159	0.01817
IRAK4	1.461	0.07204	0.581	0.803	0.159	0.01817
BRCA1	1.491	0.06796	0.543	0.809	0.159	0.01817
MYH11	1.43	0.07631	0.538	0.812	0.16	0.01842
ZBTB7A	2.97	0.001491	0.426	0.798	0.16	0.01842
NFYC	1.353	0.08803	0.659	0.793	0.162	0.0193
TERF2	1.126	0.1302	1.445	0.773	0.163	0.01943
RARA	0.453	0.3253	0.982	0.836	0.163	0.01956
BCL11B	2.263	0.01181	0.47	0.797	0.164	0.01969
PTPN11	1.36	0.08692	0.643	0.794	0.164	0.01995
CHD2	1.518	0.06453	0.679	0.782	0.165	0.02008
TAF3	1.496	0.06727	0.502	0.808	0.165	0.02021
SND1	1.348	0.08884	1.187	0.768	0.167	0.02088
FUS	1.356	0.08754	1.428	0.761	0.167	0.02088
GMEB1	1.338	0.09048	0.659	0.792	0.168	0.02143
CDK6	1.262	0.1034	0.73	0.785	0.17	0.02212
ZNF143	1.988	0.02342	0.431	0.798	0.173	0.02326
EPC1	1.522	0.06396	0.56	0.792	0.175	0.02414
HEY1	1.401	0.08057	0.698	0.778	0.175	0.02414
GTF2E2	1.194	0.1163	0.796	0.779	0.175	0.02429
IRAK1	1.512	0.06531	0.414	0.809	0.178	0.02535
ZFX	1.786	0.03705	0.436	0.798	0.178	0.02535
MAPK1	1.538	0.06198	0.409	0.808	0.178	0.02551
NRF1	4.189	1.4e-05	0.225	0.802	0.179	0.02597
GTF2F1	1.376	0.08437	0.597	0.789	0.179	0.02597
TAF7	1.617	0.05299	0.659	0.772	0.18	0.02613
KDM4B	1.505	0.06615	0.693	0.771	0.182	0.02708
KAT8	1.153	0.1245	0.479	0.816	0.182	0.02724
STAT4	0.372	0.3551	1.026	0.821	0.183	0.02757
BARX2	1.274	0.1013	0.638	0.786	0.183	0.02773
ATOH1	1.31	0.0951	0.608	0.789	0.184	0.02789
RB1	1.86	0.03147	0.506	0.784	0.184	0.02789
NKRF	1.403	0.0803	0.676	0.776	0.184	0.02789
ARNT2	1.162	0.1226	0.78	0.776	0.184	0.02806
EHF	1.135	0.1282	1.034	0.767	0.187	0.02956
SREBF2	1.176	0.1198	0.723	0.777	0.189	0.03025
GABP	1.257	0.1044	0.807	0.769	0.189	0.03025
BCL3	4.406	5.267e-06	0.347	0.781	0.189	0.03042
SIX5	2.05	0.02018	0.459	0.782	0.191	0.03112
OGT	1.967	0.0246	0.27	0.808	0.192	0.03165
NFAT5	1.226	0.1101	0.64	0.782	0.192	0.03201
MCRS1	1.37	0.08528	0.478	0.795	0.193	0.03255
HSF1	1.364	0.08622	0.476	0.795	0.195	0.03328
TERF1	1.002	0.1582	1.315	0.763	0.195	0.03347
RAG2	1.217	0.1117	0.63	0.781	0.196	0.03403
FEV	1.113	0.1328	0.771	0.772	0.196	0.03403
VEZF1	1.327	0.09218	0.671	0.772	0.197	0.0344
NFKB1	1.401	0.08064	1.044	0.745	0.197	0.0344
DEK	0.894	0.1857	0.865	0.776	0.2	0.03574
KDM3A	1.467	0.07119	0.589	0.773	0.2	0.03574
ARID5B	1.017	0.1547	0.956	0.764	0.201	0.03671
TBX21	1.156	0.1239	0.874	0.76	0.204	0.0381
EBF1	1.006	0.1571	0.832	0.77	0.204	0.03831
KDM5C	1.756	0.03954	0.49	0.773	0.206	0.03912
E2F6	1.695	0.04499	0.338	0.792	0.206	0.03953
BCLAF1	1.087	0.1385	1.182	0.752	0.206	0.03953
WRNIP1	0.974	0.1649	1.073	0.761	0.207	0.03974
TRAF7	1.754	0.03974	0.371	0.784	0.207	0.04016
TBL1XR1	0.908	0.1819	0.843	0.77	0.21	0.04164
NFYA	1.825	0.034	0.452	0.775	0.211	0.04228
KLF10	1.441	0.07485	0.524	0.774	0.215	0.0447
BRD3	1.712	0.04346	0.361	0.783	0.215	0.0447
ETV1	1.06	0.1447	1.055	0.745	0.219	0.04698
DEAF1	1.216	0.1119	0.509	0.781	0.22	0.04768
EBNA3	0.899	0.1843	1.102	0.754	0.22	0.04792
MYCN	1.611	0.0536	0.085	0.811	0.22	0.04815
POU2F2	1.126	0.1302	1.017	0.743	0.221	0.04862
KLF1	1.353	0.08796	0.589	0.764	0.223	0.04958
MGEA5	0.884	0.1882	1.071	0.753	0.223	0.04982
MEF2C	0.93	0.1761	0.885	0.758	0.223	0.05006
KLF5	1.134	0.1284	0.717	0.758	0.223	0.05006
HOXA1	1.093	0.1372	0.627	0.77	0.226	0.05177
SP1	1.746	0.04042	0.184	0.791	0.23	0.0548
STAT3	1.201	0.1149	0.508	0.775	0.23	0.0548
BCOR	1.012	0.1557	0.391	0.795	0.233	0.05662
FAM208A	1.554	0.06006	0.324	0.779	0.233	0.05688
ASCL2	0.992	0.1607	0.691	0.762	0.233	0.05688
ZNF75A	1.127	0.1298	0.55	0.773	0.233	0.05688
EGR1	1.368	0.08564	0.208	0.799	0.234	0.05794
ERG	0.994	0.1601	0.362	0.8	0.234	0.05794
HOXA6	1.015	0.155	0.647	0.764	0.235	0.05821
KLF13	1.289	0.09864	0.611	0.756	0.235	0.05847
SETD1A	1.175	0.12	0.436	0.781	0.236	0.05901
NFRKB	1.063	0.1439	0.759	0.747	0.237	0.05955
RUVBL1	1.025	0.1527	0.622	0.765	0.238	0.06092
CBX1	0.847	0.1985	0.689	0.765	0.24	0.06231
EBNA2	0.773	0.2197	1.215	0.742	0.24	0.06231
CDK12	0.907	0.1821	0.749	0.755	0.242	0.06344
MAZ	1.836	0.0332	0.176	0.783	0.242	0.06372
KLF15	1.376	0.08438	-0.051	0.818	0.243	0.06429
E2F3	0.978	0.164	0.654	0.761	0.243	0.06458
UBTF	1.493	0.06773	0.312	0.777	0.243	0.06458
TET1	1.213	0.1126	0.372	0.78	0.243	0.06486
IRF4	0.91	0.1814	0.747	0.753	0.243	0.06486
THAP1	1.142	0.1268	0.464	0.775	0.244	0.06573
SPIN1	1.271	0.1019	0.301	0.786	0.246	0.0666
CREB1	1.884	0.02976	0.092	0.784	0.247	0.06748
GTF3C2	0.904	0.183	0.747	0.751	0.248	0.06837
POLR2M	1.075	0.1412	0.482	0.771	0.25	0.07048
TCOF1	1.177	0.1196	0.367	0.777	0.251	0.07139
LANA	1.088	0.1382	0.582	0.758	0.253	0.07294
HOXA4	0.916	0.1799	0.648	0.756	0.255	0.07419
USF2	1.054	0.146	0.552	0.762	0.255	0.0745
BRD9	0.861	0.1946	0.746	0.748	0.257	0.07609
KLF3	0.734	0.2316	0.997	0.739	0.257	0.07673
INO80	1.203	0.1145	0.152	0.792	0.261	0.08032
HDAC8	0.884	0.1884	0.766	0.737	0.262	0.08065
HINFP	0.699	0.2421	0.679	0.758	0.263	0.08199
KDM4C	1.206	0.1139	0.272	0.78	0.264	0.083
TRRAP	0.983	0.1628	0.555	0.76	0.265	0.08368
SREBF1	0.896	0.1852	0.431	0.777	0.266	0.08505
MBTD1	0.943	0.1728	0.556	0.758	0.268	0.08678
NIPBL	0.691	0.2446	0.243	0.809	0.269	0.08713
HBP1	1.148	0.1256	0.485	0.756	0.269	0.08748
MXD3	0.9	0.1839	0.591	0.755	0.269	0.08784
ZSCAN22	1.563	0.05903	0.215	0.769	0.27	0.08819
MNT	0.548	0.2919	0.579	0.775	0.271	0.08925
POLR3A	0.397	0.3458	0.76	0.766	0.271	0.08996
SNAPC1	0.91	0.1814	0.57	0.755	0.272	0.09032
BARX1	0.803	0.2111	0.689	0.745	0.272	0.09032
ZNF18	0.458	0.3235	0.343	0.811	0.272	0.09104
JUNB	0.508	0.3056	0.611	0.772	0.273	0.0914
WDR5	1.445	0.0742	0.05	0.783	0.273	0.09176
TCF12	0.347	0.3645	0.646	0.779	0.274	0.09249
NR4A1	0.577	0.2821	0.93	0.735	0.277	0.09543
IRF3	1.016	0.1549	0.376	0.769	0.277	0.09543
MAX	1.408	0.07953	-0.187	0.8	0.278	0.09693
PROX1	0.755	0.2251	0.749	0.735	0.279	0.0973
KDM2B	2.318	0.01022	-0.39	0.799	0.28	0.0992
HMG20A	0.66	0.2546	0.776	0.733	0.283	0.1019
INTS12	0.98	0.1635	0.438	0.761	0.283	0.1023
CD59	0.623	0.2667	0.863	0.73	0.285	0.1046
GRIP1	0.489	0.3123	0.758	0.748	0.286	0.105
ZMYND8	1.162	0.1226	0.259	0.771	0.286	0.1054
DLX1	0.843	0.1996	0.562	0.75	0.289	0.1082
MXI1	1.176	0.1198	0.041	0.784	0.289	0.1082
PSIP1	0.468	0.3199	0.62	0.764	0.29	0.1095
GLYR1	0.851	0.1973	0.547	0.75	0.29	0.1103
AGO1	0.297	0.3833	0.74	0.762	0.292	0.1115
FOXO1	0.136	0.4458	0.529	0.793	0.292	0.1123
RXRA	0.504	0.3072	0.35	0.79	0.293	0.1132
PMEL	0.818	0.2065	0.394	0.768	0.294	0.1144
ZNF83	0.799	0.2121	0.594	0.738	0.296	0.117
GATAD1	0.867	0.1929	0.293	0.773	0.297	0.1182
SMARCC2	0.91	0.1815	0.588	0.732	0.298	0.1195
ARNTL	0.671	0.251	0.441	0.765	0.299	0.12
ETV4	0.568	0.2852	0.691	0.736	0.299	0.1208
LEO1	0.583	0.28	0.819	0.727	0.299	0.1208
ZNF76	0.939	0.174	0.274	0.77	0.301	0.1226
ZEB1	0.826	0.2043	0.072	0.792	0.301	0.1226
SP2	1.607	0.054	0.163	0.75	0.302	0.1235
CCND2	0.825	0.2047	0.501	0.748	0.304	0.1266
KLF9	1.592	0.05572	0.055	0.757	0.304	0.1266
CBX5	0.248	0.4019	0.691	0.759	0.305	0.1275
ORC1	1.003	0.1579	0.283	0.763	0.306	0.1284
ATF1	1.27	0.1021	0.322	0.741	0.306	0.1288
ZBTB40	0.744	0.2285	0.462	0.753	0.308	0.132
ASH1L	1.008	0.1567	0.235	0.764	0.311	0.1348
NFKB2	0.583	0.2799	0.799	0.718	0.311	0.1358
KLF12	1.025	0.1526	0.181	0.765	0.313	0.1386
FOXP1	0.308	0.3791	0.519	0.772	0.314	0.1391
SPDEF	0.612	0.2701	0.826	0.712	0.316	0.142
ZNF639	1.051	0.1466	0.342	0.742	0.317	0.1434
EMX1	1.053	0.1462	0.061	0.77	0.319	0.1464
COPS2	0.633	0.2633	0.594	0.731	0.32	0.1469
RELB	0.439	0.3304	0.636	0.74	0.32	0.1469
PPARD	0.546	0.2926	0.706	0.723	0.321	0.1494
MECP2	1.145	0.1261	0.242	0.745	0.325	0.1549
MBOAT4	0.629	0.2646	0.565	0.731	0.327	0.158
DIDO1	0.787	0.2157	0.561	0.724	0.327	0.158
CCDC101	0.877	0.1904	0.438	0.733	0.328	0.1586
PHIP	1.845	0.03254	-0.421	0.779	0.328	0.1586
MTA2	0.491	0.3119	0.555	0.74	0.329	0.1601
ZIC2	0.853	0.1968	0.304	0.75	0.331	0.1638
EED	0.019	0.4924	0.401	0.787	0.335	0.1687
C17orf49	0.837	0.2013	0.274	0.752	0.335	0.1698
KDM6A	0.411	0.3404	0.879	0.711	0.337	0.1725
TDRD3	0.786	0.2159	0.346	0.744	0.338	0.1736
HEXIM1	1.039	0.1495	0.241	0.739	0.338	0.1742
HLTF	0.615	0.2692	0.59	0.721	0.339	0.1747
CDC5L	0.471	0.3189	0.784	0.71	0.339	0.1753
KLF11	1.134	0.1284	0.217	0.736	0.34	0.1764
CASP8AP2	0.601	0.2741	0.546	0.728	0.34	0.177
FOXM1	0.479	0.3161	0.024	0.789	0.343	0.1815
HMGN3	0.819	0.2063	0.284	0.747	0.343	0.1821
LMO1	0.415	0.3389	0.774	0.712	0.344	0.1826
TGIF2	0.807	0.2097	0.392	0.732	0.344	0.1832
NFATC3	0.46	0.3229	0.695	0.715	0.344	0.1838
KDM5B	0.752	0.226	-0.325	0.804	0.345	0.1843
ZNF71	0.828	0.2039	0.08	0.764	0.345	0.1855
SETX	0.69	0.2452	0.376	0.735	0.347	0.1878
ZNF711	0.869	0.1924	0.173	0.752	0.347	0.1884
KDM1A	-0.087	0.5346	0.366	0.79	0.348	0.189
FXR1	0.702	0.2414	0.364	0.736	0.348	0.189
CBX8	0.427	0.3348	-0.094	0.798	0.349	0.1907
ARID2	1.038	0.1497	0	0.756	0.349	0.1913
RUNX3	0.479	0.3159	0.634	0.717	0.351	0.1949
FAIRE	-0.087	0.5347	0.137	0.815	0.352	0.1955
SMARCA4	0.607	0.272	-0.232	0.797	0.352	0.1961
INTS11	1.297	0.09737	0.022	0.736	0.352	0.1967
PPARG	0.104	0.4585	0.143	0.796	0.354	0.2003
KRAB	0.666	0.2528	0.471	0.723	0.354	0.2003
ZNF589	0.57	0.2844	0.586	0.713	0.355	0.2009
ZSCAN29	0.646	0.259	0.488	0.721	0.355	0.2015
ESRRA	0.216	0.4143	0.352	0.77	0.356	0.2021
BPTF	0.692	0.2445	0.333	0.736	0.356	0.2021
ZBTB48	0.324	0.3728	0.339	0.766	0.356	0.2021
PRAME	0.598	0.2749	0.439	0.728	0.358	0.2063
NFYB	0.558	0.2883	0.452	0.729	0.358	0.2063
E2F7	0.118	0.453	0.071	0.797	0.359	0.2076
RBCK1	0.762	0.223	0.232	0.741	0.359	0.2082
FGFR1	1.004	0.1577	-0.119	0.76	0.359	0.2088
REPIN1	0.125	0.4504	0.643	0.732	0.36	0.21
ZNF263	0.919	0.1791	0.198	0.735	0.361	0.2113
TCF7L1	0.091	0.4637	0.364	0.771	0.361	0.2119
TCF7L2	-0.093	0.5371	0.244	0.794	0.362	0.2131
NFE2	0.328	0.3715	0.358	0.757	0.365	0.2182
SCML2	0.532	0.2974	0.311	0.741	0.367	0.222
ID3	0.563	0.2868	0.54	0.713	0.367	0.2226
ZSCAN5A	0.829	0.2036	0.271	0.73	0.368	0.2245
GLI4	0.683	0.2472	0.374	0.723	0.371	0.2284
MTA3	-0.069	0.5275	0.488	0.761	0.372	0.2303
L3MBTL4	0.554	0.2899	0.417	0.724	0.372	0.2316
BATF	0.584	0.2796	0.47	0.715	0.374	0.2342
HDAC4	0.539	0.295	0.445	0.722	0.374	0.2349
SP3	0.986	0.1621	-0.038	0.74	0.377	0.2395
TRIM22	0.624	0.2664	0.377	0.717	0.378	0.2422
E2F2	0.386	0.3498	0.627	0.709	0.379	0.2442
NCOA1	0.507	0.3061	0.563	0.707	0.38	0.2455
EZH1	0.84	0.2005	-0.404	0.782	0.38	0.2462
THAP11	0.711	0.2384	0.135	0.737	0.381	0.2482
HDAC2	0.931	0.1759	-0.161	0.751	0.382	0.2495
ZC3H8	0.577	0.282	0.413	0.716	0.383	0.2515
CREB3	0.395	0.3464	0.609	0.707	0.384	0.2522
PRDM2	0.705	0.2405	0.249	0.726	0.385	0.2549
PRDM11	0.365	0.3576	-0.105	0.78	0.386	0.2563
ZKSCAN1	0.014	0.4945	0.575	0.731	0.388	0.2604
ZNF584	0.472	0.3183	0.554	0.704	0.388	0.2611
CSNK2A1	0.661	0.2542	0.144	0.733	0.39	0.2639
PBX1	0.004	0.4983	0.898	0.699	0.393	0.2694
CHRM2	0.051	0.4796	-0.33	0.818	0.394	0.2715
TAZ	0.362	0.3587	0.583	0.707	0.394	0.2722
KLF7	0.748	0.2273	0.224	0.722	0.395	0.275
ZKSCAN8	0.462	0.3221	0.503	0.706	0.396	0.2764
ZNF740	0.413	0.3399	0.274	0.733	0.4	0.2849
MBD1	0.831	0.2031	0.127	0.72	0.402	0.2885
TBL1X	0.59	0.2776	0.169	0.727	0.403	0.2899
PRMT5	0.409	0.3413	0.455	0.711	0.404	0.2928
ZNF24	0.508	0.3056	0.305	0.717	0.405	0.295
ZNF687	0.532	0.2975	0.358	0.711	0.406	0.2964
ZMIZ1	0.52	0.3014	0.371	0.709	0.407	0.2971
ZBTB17	-0.023	0.5091	-0.075	0.787	0.407	0.2986
LEF1	0.327	0.3717	-0.023	0.762	0.408	0.3007
DNMT3B	0.004	0.4983	0.481	0.729	0.409	0.3022
POLR2H	0.585	0.2794	0.263	0.714	0.411	0.3066
MAFB	0.563	0.2868	0.161	0.725	0.412	0.3073
ZNF197	0.544	0.2932	0.312	0.71	0.413	0.3103
AGO2	0.485	0.3139	0.267	0.717	0.417	0.3184
MKL1	0.546	0.2925	0.156	0.723	0.417	0.3184
FOXP2	0.432	0.333	-0.066	0.75	0.42	0.3243
SRF	0.54	0.2945	-0.507	0.788	0.421	0.3258
JMJD6	1.055	0.1456	-0.402	0.74	0.422	0.3281
DDX5	-0.15	0.5597	0.065	0.775	0.422	0.3281
FOXG1	0.334	0.3692	0.446	0.704	0.423	0.3318
ETV7	0.372	0.3548	0.375	0.708	0.425	0.3348
WHSC1	0.142	0.4435	0.668	0.685	0.426	0.3364
BHLHE40	0.385	0.3503	-0.015	0.741	0.427	0.3386
SPIB	-0.355	0.6386	0.474	0.737	0.427	0.3401
ZNF343	0.684	0.247	-0.19	0.735	0.427	0.3401
GPS2	0.504	0.3071	0.135	0.719	0.43	0.3454
BRD7	0.508	0.3059	0.123	0.719	0.43	0.3462
USF1	0.389	0.3485	-0.126	0.75	0.432	0.3493
PCGF1	0.832	0.2028	-0.467	0.758	0.435	0.3569
GTF2I	-1.049	0.8528	-0.059	0.823	0.436	0.3592
CSDE1	0.095	0.4623	0.201	0.734	0.437	0.36
GLIS2	0.772	0.22	-0.244	0.731	0.44	0.3669
CEBPD	0.2	0.4206	0.056	0.736	0.441	0.3685
EGR2	0.218	0.4137	-0.16	0.757	0.441	0.3685
ETV5	0.044	0.4825	0.285	0.727	0.441	0.3693
KLF17	0.621	0.2672	-0.033	0.716	0.441	0.37
E2F8	0.389	0.3485	0.268	0.709	0.443	0.3739
YBX3	0.286	0.3876	0.429	0.694	0.443	0.3739
E2F5	0.434	0.332	0.231	0.708	0.444	0.3747
BATF3	0.262	0.3967	0.398	0.698	0.445	0.3778
CCNT2	0.472	0.3184	0.065	0.716	0.445	0.3778
ASXL1	0.611	0.2706	-0.2	0.729	0.446	0.3794
ORC2	0.245	0.4032	0.414	0.696	0.446	0.3809
ZNF644	0.346	0.3645	0.288	0.7	0.455	0.3998
NFE2L2	-0.602	0.7263	-0.203	0.796	0.457	0.4045
MBD2	0.015	0.494	-0.343	0.777	0.458	0.4069
PPARGC1A	0.238	0.4061	0.346	0.696	0.46	0.4117
L3MBTL2	0.328	0.3715	0.277	0.7	0.461	0.4125
TLX1	0.102	0.4596	0.49	0.685	0.462	0.4148
FOXO3	0.019	0.4923	0.197	0.724	0.462	0.4148
ETS2	-0.031	0.5124	0.353	0.711	0.463	0.4164
MEF2A	0.043	0.483	-0.011	0.735	0.465	0.4212
ZNF574	0.451	0.3262	-0.057	0.714	0.465	0.422
MBD3	0.009	0.4963	-0.15	0.753	0.465	0.422
ARNT	-0.136	0.5543	0.166	0.734	0.466	0.4236
MCM3	0.029	0.4885	0.519	0.683	0.468	0.4276
ATF3	-0.056	0.5223	-0.227	0.764	0.47	0.4332
ZNF324	0.418	0.3381	-0.127	0.716	0.475	0.4428
UBE2I	0.201	0.4202	0.294	0.693	0.476	0.446
ING2	0.361	0.359	0.051	0.707	0.479	0.4524
RCOR1	-0.272	0.6072	-0.197	0.767	0.479	0.4524
PATZ1	0.704	0.2407	-0.351	0.716	0.48	0.454
ADNP	0.232	0.4084	0.23	0.694	0.481	0.4581
ERCC3	0.035	0.4859	0.472	0.679	0.481	0.4581
ZNF610	0.601	0.274	-0.367	0.723	0.482	0.4597
ZNF391	0.41	0.3408	-0.092	0.71	0.482	0.4605
ICE1	0.449	0.3266	-0.059	0.704	0.483	0.4613
SP4	0.448	0.327	-0.428	0.738	0.483	0.4621
NR2F2	-0.134	0.5534	0.228	0.717	0.485	0.4653
CHAMP1	0.212	0.4159	0.199	0.695	0.486	0.4686
ERCC6	-0.113	0.545	-0.404	0.773	0.488	0.4726
LARP7	-0.549	0.7085	0.244	0.733	0.489	0.4742
KDM6B	0.043	0.4829	-0.105	0.727	0.49	0.4766
ZNF318	0.071	0.4717	0.296	0.691	0.49	0.4774
SMAD4	-0.113	0.5448	0.121	0.723	0.49	0.4774
DPF1	0.037	0.4853	0.291	0.692	0.491	0.4807
PHF6	0.54	0.2946	-0.389	0.723	0.492	0.4815
SSRP1	-0.777	0.7814	0.41	0.723	0.492	0.4831
ZNF189	0.414	0.3394	-0.196	0.711	0.494	0.4863
XCL1	0.332	0.37	-0.034	0.704	0.494	0.4863
ZNF281	0.305	0.3802	0.005	0.702	0.494	0.4871
FOXK2	-0.104	0.5413	0.279	0.703	0.495	0.4879
SMARCB1	0.177	0.4297	-0.698	0.787	0.495	0.4896
JUND	-1.073	0.8583	-0.217	0.794	0.495	0.4896
ZNF483	0.423	0.3361	-0.224	0.712	0.496	0.492
INTS3	0.239	0.4054	0.068	0.696	0.498	0.4952
ATF2	-0.528	0.7011	-0.399	0.784	0.498	0.4952
NR0B1	0.467	0.3204	-0.305	0.716	0.499	0.4968
MIER1	0.16	0.4363	0.203	0.69	0.499	0.4968
TRIM25	0.339	0.3674	-0.205	0.716	0.499	0.4968
NCAPH2	0.755	0.2253	-0.536	0.726	0.499	0.4985
TET2	-0.855	0.8037	-0.293	0.79	0.5	0.4993
MORC2	-0.049	0.5194	-0.33	0.751	0.501	0.5033
TET3	0.282	0.389	-0.474	0.749	0.502	0.5049
DNMT3A	-0.01	0.5041	-0.173	0.728	0.504	0.5098
STAG1	0.194	0.423	-0.254	0.724	0.508	0.5171
TAT	-0.029	0.5115	0.384	0.674	0.509	0.5195
ZNF792	0.268	0.3942	-0.058	0.697	0.509	0.5211
TTF2	-0.241	0.5952	-0.618	0.792	0.51	0.5227
GRHL1	0.03	0.4879	0.309	0.679	0.511	0.5243
TSC22D4	-1.082	0.8603	0.321	0.732	0.512	0.5267
KLF4	-0.369	0.644	0.017	0.728	0.513	0.5284
CTCFL	0.482	0.3149	-0.318	0.705	0.514	0.5324
EBNA3C	-0.158	0.5627	0.281	0.692	0.516	0.5356
ELF3	0.146	0.4418	0.098	0.687	0.516	0.5364
CEBPB	-3.377	0.9996	-0.217	0.839	0.517	0.5372
SETDB1	-1.221	0.889	0.092	0.76	0.517	0.538
DNMT1	-0.06	0.5238	0.019	0.707	0.518	0.5405
WDHD1	0.108	0.457	0.148	0.684	0.519	0.5421
GTF3C5	0.501	0.3082	-0.578	0.732	0.52	0.5453
YAP1	-1.723	0.9576	-0.447	0.865	0.521	0.5469
ZNF239	-0.061	0.5243	0.313	0.677	0.522	0.5485
EP300	-3.051	0.9989	-0.169	0.815	0.523	0.5509
ERCC2	-0.149	0.5593	0.442	0.662	0.523	0.5525
CTBP2	0.12	0.4524	0.048	0.688	0.524	0.5533
ZNF592	-0.148	0.5589	0.266	0.689	0.524	0.5533
ZFP69B	0.398	0.3452	-0.28	0.703	0.524	0.5541
ZNF414	0.438	0.3308	-0.37	0.707	0.524	0.5541
ZNF623	0.052	0.4794	0.126	0.683	0.526	0.5573
XBP1	-0.257	0.6015	0.178	0.699	0.527	0.5598
CAMTA2	-0.039	0.5157	0.309	0.673	0.527	0.5606
TAL1	-3.509	0.9998	-0.19	0.817	0.527	0.5614
RAD51	-0.346	0.6353	0.314	0.688	0.528	0.563
RBL1	0.052	0.4791	0.093	0.681	0.531	0.5694
MEF2D	-0.16	0.5634	0.365	0.666	0.532	0.5726
NFIC	-0.257	0.6016	-0.32	0.737	0.533	0.5734
ZBTB7B	0.206	0.4185	-0.173	0.693	0.535	0.5773
FOS	-1.285	0.9007	-0.243	0.779	0.536	0.5813
RFX5	-0.018	0.507	-0.619	0.764	0.54	0.5885
ZNF518A	0.243	0.4042	-0.259	0.697	0.544	0.5972
DDX20	-0.351	0.6371	0.08	0.698	0.547	0.6043
ZNF346	0.37	0.3557	-0.391	0.699	0.547	0.6059
ZNF341	0.387	0.3495	-0.44	0.704	0.549	0.6082
MEIS1	-0.334	0.6309	0.318	0.67	0.549	0.609
ZNF501	0.447	0.3276	-0.5	0.707	0.55	0.6122
ZNF175	-0.787	0.7844	0.229	0.705	0.55	0.6122
UHRF2	0.381	0.3514	-0.473	0.708	0.552	0.6153
PYGO2	-0.384	0.6495	0.352	0.666	0.553	0.6176
ING5	-0.108	0.5432	0.207	0.666	0.554	0.6192
CBX6	0.204	0.4191	-0.292	0.693	0.555	0.6223
NR1H2	-0.076	0.5304	0.013	0.682	0.555	0.6231
BACH1	-0.282	0.6111	-0.168	0.709	0.556	0.6247
ZEB2	0.071	0.4716	-0.245	0.694	0.557	0.627
KLF8	0.364	0.3578	-0.465	0.703	0.561	0.6347
KDM4A	0.17	0.4325	-0.454	0.71	0.562	0.6363
HNF4A	-0.753	0.7743	0.164	0.7	0.562	0.6363
SMARCA5	-0.369	0.6438	0.057	0.691	0.562	0.6363
ZNF384	-0.524	0.6998	-0.192	0.721	0.562	0.6371
FOXK1	-0.869	0.8076	-0.013	0.717	0.564	0.6417
ZBTB26	0.151	0.4399	-0.723	0.744	0.564	0.6425
ZNF423	0.179	0.4288	-0.341	0.693	0.565	0.644
DRAP1	0.207	0.4181	-0.374	0.693	0.565	0.644
ZFP37	0.407	0.3419	-0.541	0.702	0.57	0.6555
BANP	-0.479	0.684	0.168	0.682	0.571	0.6562
MYBL2	0.016	0.4937	-0.163	0.677	0.575	0.6645
SMAD1	-1.654	0.9509	-0.382	0.781	0.575	0.6653
TP53	-2.927	0.9983	-0.591	0.858	0.576	0.6668
ZNF280D	0.037	0.4854	-0.215	0.682	0.576	0.6668
CREM	-0.404	0.6568	-0.182	0.703	0.578	0.6721
ZBTB14	0.421	0.3369	-0.68	0.712	0.581	0.6765
SOX13	-0.222	0.5877	-0.031	0.677	0.581	0.6773
ZSCAN23	0.011	0.4956	-0.204	0.68	0.581	0.678
ZNF202	-0.76	0.7764	-0.509	0.758	0.582	0.6788
TCF7	-0.781	0.7825	-0.354	0.733	0.582	0.6795
MEN1	-0.009	0.5037	-0.283	0.689	0.582	0.6803
MECOM	-0.178	0.5705	0.051	0.66	0.586	0.6869
IRF9	-0.464	0.6787	0.291	0.648	0.587	0.6891
TRIM24	-0.438	0.6693	-0.453	0.728	0.587	0.6891
MBD4	-0.014	0.5056	-0.191	0.675	0.587	0.6891
MYF5	-0.111	0.5442	-0.041	0.666	0.587	0.6899
CUX1	-1.27	0.8979	-0.337	0.755	0.587	0.6906
CREB3L4	-0.194	0.5769	0.051	0.658	0.587	0.6906
NR2F6	-0.438	0.6693	0.144	0.664	0.591	0.6972
GTF2A2	-0.345	0.6351	0.184	0.644	0.595	0.7052
ZFP2	0.23	0.4091	-0.534	0.693	0.595	0.7059
BTAF1	-0.143	0.5568	-0.078	0.663	0.596	0.7073
NR2F1	-0.472	0.6815	-0.038	0.681	0.596	0.7081
FOXJ2	-0.102	0.5408	-0.208	0.677	0.596	0.7081
SON	-0.11	0.5437	-0.139	0.666	0.596	0.7088
ZNF121	-0.181	0.5717	-0.367	0.697	0.597	0.7109
EPAS1	-0.232	0.5917	0.005	0.655	0.598	0.7124
PBX3	-0.375	0.6462	-0.6	0.738	0.598	0.7124
HIF1A	-0.67	0.7486	-0.411	0.724	0.599	0.7131
BIRA	-0.827	0.7958	0.042	0.688	0.601	0.7181
NR1H3	-0.339	0.6327	-0.127	0.677	0.601	0.7188
HES1	-0.541	0.7056	-0.139	0.688	0.603	0.7216
FOSL1	-0.737	0.7695	-0.312	0.713	0.604	0.7237
HMBOX1	-0.251	0.5993	-0.033	0.653	0.605	0.7251
ZNF786	0.192	0.4239	-0.547	0.692	0.605	0.7265
HOXA2	0.132	0.4473	-0.482	0.687	0.605	0.7265
ZBTB8A	0.366	0.3572	-0.666	0.698	0.606	0.7272
ZNF641	-0.214	0.5848	-0.25	0.68	0.608	0.7307
ICE2	-0.037	0.5147	-0.283	0.673	0.608	0.7321
GATA1	-4.03	1	-0.459	0.79	0.609	0.7328
ZNF580	0.039	0.4846	-0.429	0.68	0.609	0.7342
SOX4	-0.342	0.634	-0.06	0.662	0.61	0.7349
POLR3D	-2.498	0.9937	-0.152	0.746	0.611	0.7383
ZNF467	0.05	0.48	-0.455	0.681	0.613	0.7418
TEAD2	-0.54	0.7054	0.135	0.647	0.614	0.7425
TOP1	-0.575	0.7173	-0.565	0.732	0.614	0.7431
PKNOX1	-0.349	0.6364	-0.055	0.654	0.616	0.7465
RAC3	-0.259	0.6021	-0.097	0.652	0.616	0.7465
KLF16	-0.314	0.6231	-0.124	0.658	0.617	0.7479
ZXDB	0.264	0.396	-0.625	0.692	0.618	0.7499
HIRA	-1.062	0.8558	-0.177	0.705	0.618	0.7506
ZNF264	-0.444	0.6716	-0.316	0.692	0.619	0.7519
ZNF528	0.044	0.4826	-0.465	0.68	0.619	0.7526
ZNF837	-0.394	0.6533	-0.023	0.651	0.621	0.756
GATAD2B	-0.368	0.6435	-0.211	0.675	0.621	0.7566
EWSR1	-0.766	0.7783	-0.194	0.691	0.622	0.758
BCL11A	-0.585	0.7206	-0.669	0.738	0.623	0.76
SMARCE1	-0.585	0.7207	-0.209	0.684	0.624	0.7619
CNOT3	-0.198	0.5783	-0.431	0.685	0.626	0.7652
CBX4	0.291	0.3857	-0.773	0.7	0.626	0.7652
OVOL3	-0.236	0.5932	-0.275	0.669	0.626	0.7652
INSM2	-0.042	0.5169	-0.483	0.685	0.627	0.7665
RUNX2	-0.664	0.7468	-0.079	0.669	0.627	0.7672
HJURP	-0.529	0.7015	0.099	0.63	0.627	0.7678
SP140	-0.429	0.666	-0.13	0.657	0.63	0.7724
TTF1	-0.457	0.6763	-0.049	0.647	0.631	0.7737
CLOCK	-0.788	0.7848	0.043	0.66	0.631	0.7737
C11orf30	-0.377	0.6471	-0.18	0.659	0.631	0.7743
ZNF436	-0.541	0.7056	0.086	0.629	0.631	0.7743
KDM3B	0.047	0.4812	-0.555	0.681	0.633	0.7775
NFIA	-0.545	0.7072	-0.108	0.658	0.633	0.7788
HCFC1R1	-0.492	0.6886	0.028	0.633	0.635	0.782
SATB1	-1.203	0.8855	-0.651	0.76	0.637	0.7845
ZNF682	-0.052	0.5206	-0.546	0.685	0.637	0.7857
CBFA2T2	-0.334	0.6308	-0.186	0.645	0.638	0.7863
ZNF16	-0.716	0.7631	0.034	0.645	0.638	0.787
GATA2	-4.887	1	-0.449	0.77	0.638	0.787
NR3C1	-7.745	1	-0.588	0.792	0.639	0.7882
MKL2	-0.095	0.538	-0.544	0.686	0.64	0.7901
ZNF441	0.145	0.4425	-0.673	0.688	0.641	0.7913
CHD8	-0.886	0.8123	-0.74	0.751	0.641	0.7919
RYBP	0.261	0.3971	-0.908	0.702	0.641	0.7925
ZKSCAN5	0.123	0.4511	-0.664	0.686	0.642	0.7938
KMT2B	-0.281	0.6107	-0.246	0.65	0.644	0.7968
ZBTB1	-0.258	0.6017	-0.422	0.674	0.644	0.7968
RARG	-0.485	0.6863	-0.264	0.671	0.644	0.7968
ZNF273	0.195	0.4227	-0.78	0.692	0.645	0.7993
SS18	-0.144	0.5572	-0.915	0.724	0.648	0.8035
RFX1	-2.335	0.9902	-1.446	0.83	0.649	0.8052
ZNF701	-0.381	0.6484	-0.202	0.641	0.651	0.8088
ZNF783	0.189	0.4249	-0.814	0.692	0.652	0.81
SUMO1	-1.528	0.9368	-0.443	0.729	0.652	0.8111
MAFK	-1.377	0.9157	-0.49	0.732	0.654	0.8129
AEBP2	-0.814	0.7921	-0.014	0.638	0.655	0.8152
HDAC3	-1.323	0.9071	-0.525	0.732	0.655	0.8158
REST	-8.86	1	-0.754	0.801	0.656	0.8169
GLIS1	-0.253	0.5999	-0.671	0.701	0.656	0.8175
BMI1	-1.685	0.954	-0.675	0.77	0.657	0.8192
H2AFX	-1.744	0.9594	-0.393	0.731	0.657	0.8192
ZNF692	0.159	0.4368	-0.837	0.689	0.658	0.8198
MEF2B	-1.725	0.9578	-0.231	0.713	0.659	0.822
PR	-5.721	1	-0.548	0.772	0.659	0.822
MCM7	-1.145	0.8739	-0.021	0.661	0.66	0.8237
SIRT6	-0.44	0.6701	-0.212	0.636	0.661	0.8248
SMARCC1	-1.143	0.8735	-0.595	0.731	0.661	0.8254
ZNF28	-0.309	0.6214	-0.357	0.648	0.662	0.8259
ZNF766	-0.614	0.7303	-0.453	0.686	0.662	0.8265
ATF7IP	-1.027	0.8479	-0.332	0.689	0.663	0.8276
ZNF479	-0.267	0.6051	-0.409	0.651	0.664	0.8298
LMNB1	-0.6	0.7256	-0.131	0.624	0.664	0.8298
GATA3	-9.526	1	-0.738	0.793	0.665	0.8309
BCAT1	-0.546	0.7075	-0.221	0.643	0.665	0.8309
APOBEC3B	-0.384	0.6495	-0.282	0.641	0.665	0.8314
TFAP2C	-1.447	0.926	-0.372	0.709	0.668	0.8352
ZNF438	-0.325	0.6274	-0.498	0.673	0.668	0.8357
ZNF695	-0.029	0.5117	-0.62	0.674	0.669	0.8373
JUN	-1.779	0.9624	-0.338	0.718	0.67	0.8389
PBX2	-0.738	0.7698	-0.413	0.679	0.672	0.841
PTTG1	-0.976	0.8356	-0.018	0.626	0.673	0.8426
ZNF335	0.154	0.4387	-1.12	0.693	0.674	0.8436
CDCA2	-0.733	0.7683	-0.073	0.613	0.674	0.8436
ESCO2	0.025	0.49	-0.732	0.679	0.675	0.8457
SMC1A	-1.139	0.8726	-0.649	0.727	0.675	0.8462
MRE11A	-0.37	0.6442	-0.497	0.67	0.676	0.8467
ZNF146	-0.662	0.7461	-0.439	0.673	0.677	0.8482
EP400	-0.133	0.5528	-0.575	0.664	0.677	0.8487
POLR2AphosphoS5	-0.478	0.6835	-0.884	0.718	0.678	0.8492
SUZ12	-2.049	0.9798	-1.096	0.787	0.679	0.8507
DPF2	-0.892	0.8139	-0.335	0.67	0.679	0.8507
EGR3	-0.343	0.6343	-0.437	0.644	0.679	0.8517
ZNF770	-0.379	0.6476	-0.406	0.642	0.68	0.8532
TFAP4	-0.456	0.6759	-0.622	0.691	0.682	0.8547
WWTR1	-0.715	0.7628	-0.234	0.635	0.682	0.8552
ZNF138	-0.726	0.766	-0.153	0.614	0.683	0.8562
ZNF697	-0.833	0.7975	-0.594	0.7	0.686	0.8605
ZNF674	0.045	0.4822	-0.871	0.68	0.686	0.861
ZNF92	-0.61	0.729	-0.252	0.623	0.686	0.861
CHD7	-0.966	0.8329	-0.714	0.719	0.687	0.862
ZNF257	-0.063	0.5252	-0.689	0.671	0.687	0.8624
EGLN2	-0.138	0.5551	-0.623	0.663	0.691	0.8671
ZNF350	-0.404	0.6569	-0.453	0.64	0.693	0.8703
LMTK3	-0.995	0.8402	-0.142	0.621	0.694	0.8713
ZNF282	0.003	0.4988	-0.853	0.678	0.695	0.8717
ZNF394	0.017	0.4933	-1.043	0.682	0.699	0.8771
ZNF547	-0.473	0.6819	-0.651	0.682	0.699	0.8775
ESR1	-19.057	1	-0.569	0.749	0.701	0.8797
RNF2	-1.465	0.9286	-1.203	0.762	0.701	0.8801
TCF21	-0.981	0.8368	-0.271	0.638	0.704	0.8836
AR	-22.076	1	-0.774	0.771	0.705	0.8844
HIC1	-0.106	0.5422	-0.83	0.674	0.705	0.8844
ZNF2	-0.27	0.6065	-1.042	0.692	0.709	0.8894
PTRF	-1.184	0.8817	-0.112	0.613	0.71	0.8898
ZBTB6	-0.309	0.6213	-0.716	0.668	0.713	0.8938
SUMO2	-4.67	1	-1.236	0.781	0.713	0.8938
ZNF260	-0.491	0.6881	-0.484	0.633	0.714	0.8946
TCF4	-2.715	0.9967	-0.456	0.713	0.714	0.8946
ZNF768	-0.797	0.7872	-0.279	0.607	0.716	0.8966
TFAP2A	-1.596	0.9448	-0.564	0.707	0.717	0.8982
ZXDC	-0.64	0.7389	-0.444	0.621	0.717	0.8982
MITF	-1.402	0.9195	-0.463	0.687	0.717	0.8982
ZNF585B	-1.064	0.8564	-0.21	0.612	0.719	0.9005
ZFP64	-1.065	0.8565	-1.047	0.724	0.72	0.9009
CBX3	-1.936	0.9736	-0.184	0.666	0.72	0.9016
TERC	-1.457	0.9274	-0.116	0.621	0.721	0.9028
ZNF101	-0.692	0.7557	-1.217	0.711	0.721	0.9028
SCRT1	-0.948	0.8285	-0.424	0.639	0.722	0.9035
ZNF468	-0.11	0.5439	-0.887	0.666	0.722	0.9035
ZNF600	-0.203	0.5804	-0.854	0.665	0.726	0.9076
EZH2	-4.714	1	-1.002	0.766	0.727	0.9079
CTCF	-11.268	1	-0.665	0.741	0.727	0.9083
PRKDC	-0.603	0.7269	-0.793	0.685	0.727	0.9083
IKZF2	-0.362	0.6413	-0.716	0.657	0.728	0.9097
ZNF512	-0.99	0.8388	-0.377	0.621	0.729	0.9101
RING1	-0.904	0.8169	-0.553	0.662	0.729	0.9105
ZFP41	-1.348	0.9112	-0.136	0.604	0.732	0.9133
ZNF141	-0.666	0.7473	-0.479	0.619	0.732	0.9133
ZNF519	-0.111	0.544	-1.05	0.666	0.733	0.9143
ZFAT	-0.906	0.8176	-0.365	0.594	0.74	0.9207
NKX2-1	-1.701	0.9555	-0.521	0.691	0.741	0.922
HNF4G	-1.804	0.9644	-0.43	0.68	0.743	0.9233
ZNF554	-0.439	0.6698	-0.672	0.637	0.743	0.9233
ZNF534	-0.225	0.5892	-0.913	0.655	0.743	0.9233
CBX2	-0.252	0.5994	-0.889	0.653	0.744	0.9246
HES2	-2.076	0.981	-0.233	0.653	0.745	0.9256
ZNF707	-1.628	0.9482	-0.258	0.637	0.746	0.9259
SRC	-0.804	0.7894	-0.845	0.683	0.746	0.9259
CRY1	-1.24	0.8924	-0.109	0.545	0.746	0.9265
RAD21	-3.967	1	-0.572	0.711	0.747	0.9274
PGBD3	-0.681	0.7519	-0.561	0.618	0.748	0.9277
GRHL3	-1.025	0.8473	-0.5	0.635	0.749	0.9287
ZBTB2	-0.902	0.8165	-0.547	0.633	0.75	0.9293
SIRT1	-1.998	0.9772	-0.082	0.612	0.75	0.9296
SOX2	-5.599	1	-1.043	0.752	0.751	0.9302
MCM2	-1.128	0.8703	-0.258	0.564	0.755	0.934
CTBP1	-1.023	0.847	-0.568	0.642	0.755	0.934
DLX2	-1.01	0.8438	-0.39	0.58	0.755	0.934
MYNN	-0.953	0.8297	-1.135	0.697	0.756	0.9349
ZNF750	-0.724	0.7655	-0.577	0.614	0.757	0.9358
FOXA2	-6.233	1	-1.102	0.751	0.759	0.9372
PRDM10	-0.296	0.6165	-1.137	0.657	0.76	0.9377
DAXX	-0.835	0.7982	-0.586	0.626	0.761	0.9386
ZNF563	-0.939	0.8262	-0.455	0.59	0.761	0.9386
SP7	-0.278	0.6093	-1.293	0.658	0.762	0.9397
WT1	-0.369	0.644	-1.059	0.656	0.763	0.94
GATA6	-5.099	1	-0.756	0.725	0.763	0.9402
ZNF292	-1.167	0.8784	-0.29	0.557	0.764	0.9405
NONO	-1.606	0.9458	-0.184	0.579	0.764	0.9408
ZNF8	-1.151	0.8752	-0.584	0.649	0.766	0.9426
NFIL3	-0.782	0.7828	-0.576	0.609	0.767	0.9429
ZNF207	-2.233	0.9872	-0.169	0.606	0.769	0.9442
IRF5	-1.137	0.8721	-0.373	0.563	0.77	0.9455
SMAD3	-2.535	0.9944	-0.647	0.698	0.771	0.946
MYOD1	-1.423	0.9227	-0.432	0.619	0.771	0.9463
FOSL2	-3.674	0.9999	-0.414	0.669	0.772	0.9468
DACOR1	-1.198	0.8845	-0.333	0.552	0.773	0.9475
ZSCAN2	-0.881	0.8109	-0.562	0.598	0.773	0.9475
ZNF354C	-1.275	0.8989	-0.241	0.54	0.773	0.9475
RFX2	-0.457	0.6762	-0.886	0.635	0.774	0.9478
BRDU	-3.345	0.9996	-0.169	0.609	0.778	0.9507
ZNF765	-1.026	0.8475	-0.477	0.578	0.779	0.9517
SMAD2-SMAD3	-1.434	0.9242	-0.697	0.675	0.781	0.9526
LHX2	-1.171	0.8792	-0.697	0.657	0.781	0.9528
FOXA1	-18.752	1	-0.92	0.729	0.782	0.9531
ZSCAN16	-0.786	0.7841	-1.343	0.677	0.782	0.9535
ARID1A	-1.678	0.9533	-0.677	0.682	0.783	0.9542
EHMT2	-3.465	0.9997	-0.961	0.723	0.783	0.9542
GATA4	-5.718	1	-1.034	0.727	0.785	0.9556
NME2	-1.623	0.9477	-0.257	0.562	0.786	0.956
TEAD4	-2.649	0.996	-0.711	0.698	0.787	0.9564
ZNF488	-1.385	0.9169	-0.453	0.597	0.788	0.9569
HHEX	-1.235	0.8916	-0.502	0.601	0.789	0.9575
TRIM28	-4.56	1	-0.845	0.712	0.789	0.958
ZNF331	-1.286	0.9009	-0.352	0.538	0.79	0.9586
CEBPG	-1.617	0.947	-0.501	0.631	0.79	0.9586
SIX4	-1.326	0.9075	-0.332	0.532	0.79	0.9586
ZNF506	-0.962	0.8319	-0.581	0.587	0.791	0.9588
ZNF618	-0.66	0.7454	-0.848	0.62	0.792	0.9593
ZNF788	-0.917	0.8205	-0.788	0.633	0.795	0.9613
ZNF445	-1.209	0.8866	-0.453	0.55	0.796	0.9617
ARRB1	-1.27	0.898	-0.533	0.596	0.797	0.9623
ZNF304	-1.06	0.8555	-0.561	0.573	0.797	0.9623
ZTA	-1.765	0.9612	-0.257	0.559	0.798	0.9627
ZNF366	-0.614	0.7304	-1.239	0.643	0.799	0.9633
SFPQ	-1.431	0.9238	-0.305	0.512	0.799	0.9635
ZNF320	-1.444	0.9256	-0.505	0.608	0.799	0.9635
MAFG	-1.289	0.9013	-0.526	0.594	0.799	0.9635
ZNF558	-0.811	0.7913	-1.145	0.652	0.802	0.9649
HNF1A	-1.778	0.9623	-0.611	0.661	0.802	0.9651
HOXA9	-1.326	0.9076	-0.641	0.629	0.802	0.9653
ZSCAN20	-0.709	0.761	-1.097	0.634	0.803	0.9654
ZNF48	-1.346	0.9108	-0.393	0.528	0.804	0.966
SRCAP	-1.062	0.8559	-0.577	0.573	0.804	0.9662
PAX6	-1.748	0.9598	-1.329	0.707	0.804	0.9662
GRHL2	-4.13	1	-0.47	0.65	0.805	0.9666
FANCD2	-1.061	0.8556	-0.584	0.573	0.805	0.9666
ZNF671	-0.551	0.7092	-1.238	0.628	0.805	0.9666
TSHZ1	-0.795	0.7866	-1.197	0.646	0.806	0.9669
SMC3	-2.377	0.9913	-0.688	0.679	0.807	0.9675
ZNF611	-0.572	0.7164	-1.309	0.627	0.808	0.968
FXR2	-0.683	0.7527	-1.01	0.618	0.808	0.9682
BANF1	-1.55	0.9395	-0.579	0.62	0.808	0.9682
LDB1	-1.072	0.8581	-0.585	0.572	0.808	0.9684
ZNF217	-1.203	0.8856	-0.506	0.551	0.808	0.9684
SCRT2	-0.772	0.7799	-1.068	0.63	0.809	0.9686
TP63	-6.156	1	-0.673	0.687	0.809	0.9686
CDX2	-2.239	0.9874	-0.655	0.666	0.81	0.9689
ZNF781	-1.595	0.9446	-0.485	0.594	0.81	0.9691
ZNF284	-1.025	0.8473	-0.633	0.579	0.81	0.9691
NR5A2	-1.657	0.9512	-0.497	0.605	0.811	0.9694
ZBTB42	-0.707	0.7602	-1.04	0.616	0.811	0.9694
SF1	-1.33	0.9083	-0.449	0.531	0.811	0.9698
DMC1	-1.224	0.8895	-0.527	0.547	0.813	0.9706
ATF4	-2.944	0.9984	-0.956	0.7	0.813	0.9708
CDK2	-1.59	0.9441	-0.467	0.574	0.814	0.971
ZNF35	-0.596	0.7243	-1.493	0.625	0.815	0.9715
ASH2L	-1.288	0.901	-0.61	0.598	0.815	0.9716
PGR	-1.075	0.8588	-0.617	0.571	0.816	0.9718
ZNF793	-1.382	0.9165	-0.566	0.589	0.816	0.972
ZNF134	-0.751	0.7738	-0.976	0.611	0.816	0.9721
ZNF675	-1.111	0.8668	-0.6	0.566	0.816	0.9721
YBX1	-3.028	0.9988	-0.29	0.566	0.817	0.9726
LMNA	-1.513	0.9348	-0.582	0.607	0.819	0.9731
ZNF425	-0.659	0.7451	-1.379	0.62	0.819	0.9734
DPPA2	-0.978	0.836	-0.737	0.584	0.821	0.9741
PCGF2	-1.11	0.8666	-0.841	0.62	0.821	0.9741
ZNF549	-0.961	0.8317	-0.77	0.587	0.822	0.9748
ILK	-1.635	0.949	-0.466	0.56	0.823	0.975
GREB1	-2.595	0.9953	-0.406	0.58	0.824	0.9754
ZNF485	-1.197	0.8843	-0.595	0.552	0.825	0.9757
TEAD1-TEAD4	-1.024	0.8472	-0.734	0.579	0.825	0.9759
SNAI2	-1.809	0.9647	-0.755	0.662	0.825	0.9759
ZNF100	-0.916	0.8201	-1.454	0.639	0.826	0.9763
PRDM1	-1.34	0.9099	-0.96	0.653	0.826	0.9765
PRDM14	-0.851	0.8026	-0.944	0.602	0.827	0.9768
ARID3A	-1.261	0.8963	-0.818	0.622	0.828	0.9772
PRMT1	-1.228	0.8902	-0.792	0.617	0.829	0.9775
SSU72	-0.897	0.815	-0.89	0.595	0.829	0.9775
BAHD1	-2.569	0.9949	-0.435	0.575	0.83	0.9779
ZNF429	-0.942	0.8268	-0.859	0.59	0.831	0.9783
NOTCH3	-1.544	0.9387	-0.455	0.488	0.833	0.979
ZNF362	-0.846	0.8011	-1.547	0.625	0.833	0.9791
HOTAIR	-2.421	0.9923	-0.412	0.551	0.833	0.9791
ZNF17	-1.227	0.8902	-0.621	0.547	0.836	0.9801
ZNF75D	-1.835	0.9667	-0.45	0.544	0.836	0.9802
PRDM12	-1.484	0.9311	-0.486	0.498	0.837	0.9806
NCAPG2	-1.345	0.9107	-0.564	0.528	0.838	0.9808
POU3F2	-1.141	0.873	-0.889	0.609	0.839	0.9812
LIN9	-1.049	0.8529	-0.806	0.575	0.839	0.9812
ZNF44	-0.757	0.7755	-1.713	0.611	0.839	0.9814
ZNF140	-2.018	0.9782	-0.531	0.582	0.839	0.9814
FOXH1	-1.598	0.9449	-0.662	0.597	0.841	0.9818
ZNF22	-1.234	0.8914	-0.667	0.546	0.844	0.9829
ZFP57	-1.638	0.9492	-0.604	0.582	0.844	0.9831
PARP1	-1.492	0.9321	-0.527	0.497	0.845	0.9832
ZNF654	-1.087	0.8614	-1.054	0.611	0.845	0.9834
ZNF680	-2.748	0.997	-0.573	0.61	0.847	0.9837
ZNF823	-1.37	0.9147	-0.586	0.524	0.848	0.9843
ZNF586	-1.671	0.9527	-0.473	0.452	0.85	0.9849
HNF1B	-1.222	0.8891	-0.735	0.548	0.852	0.9854
MAFF	-1.418	0.922	-0.755	0.589	0.852	0.9854
ZNF664	-1.045	0.8521	-1.519	0.615	0.852	0.9855
ZNF778	-1.111	0.8668	-1.539	0.622	0.853	0.9856
ZNF182	-0.922	0.8217	-1.361	0.592	0.855	0.9863
JARID2	-2.696	0.9965	-1.1	0.675	0.855	0.9863
ZNF490	-1.411	0.9208	-0.603	0.516	0.856	0.9864
ZNF274	-2.083	0.9814	-0.534	0.547	0.856	0.9866
CENPC	-1.732	0.9583	-0.458	0.232	0.857	0.9867
ZNF93	-0.901	0.8162	-1.596	0.595	0.857	0.9867
NCAPG	-1.832	0.9665	-0.87	0.641	0.857	0.9867
ZNF280A	-1.295	0.9024	-0.679	0.536	0.857	0.9868
SIX1	-1.683	0.9539	-1.284	0.655	0.86	0.9875
LRWD1	-1.726	0.9578	-0.489	0.359	0.862	0.9883
GFI1B	-1.393	0.9182	-1.511	0.635	0.864	0.9887
ZNF169	-1.316	0.906	-0.727	0.533	0.865	0.9888
NEUROG2	-3.443	0.9997	-0.674	0.617	0.866	0.9891
SOX10	-1.367	0.9142	-0.687	0.525	0.866	0.9892
ZNF780A	-1.177	0.8804	-0.9	0.555	0.866	0.9893
USP49	-1.571	0.9419	-0.596	0.482	0.866	0.9893
ZNF585A	-0.974	0.8348	-1.6	0.585	0.867	0.9893
TP73	-2.338	0.9903	-0.69	0.606	0.867	0.9894
AHR	-2.218	0.9867	-0.656	0.579	0.869	0.9899
HLF	-1.558	0.9404	-0.77	0.569	0.87	0.9901
POU2F1	-1.607	0.946	-0.598	0.473	0.871	0.9903
SMAD2	-2.321	0.9899	-0.715	0.598	0.871	0.9904
PLRG1	-2.425	0.9923	-0.475	0.415	0.872	0.9906
CHAT	-2.125	0.9832	-0.549	0.498	0.873	0.9907
SOX11	-1.883	0.9701	-0.603	0.539	0.875	0.9913
ZNF133	-1.259	0.896	-0.881	0.542	0.877	0.9916
CENPT	-1.725	0.9577	-0.581	0.369	0.88	0.9922
ZNF808	-1.624	0.9478	-0.633	0.469	0.88	0.9922
ZNF84	-1.08	0.8599	-1.46	0.57	0.88	0.9923
POU5F1	-5.309	1	-0.929	0.649	0.881	0.9924
ZNF486	-2.407	0.9919	-0.534	0.43	0.881	0.9924
NEUROD1	-3.135	0.9991	-1.589	0.666	0.881	0.9925
SMN1	-1.623	0.9477	-0.656	0.47	0.882	0.9926
TEAD1	-2.565	0.9948	-0.749	0.596	0.882	0.9926
OSR2	-1.545	0.9388	-1.422	0.615	0.883	0.9928
ZNF605	-1.188	0.8825	-1.214	0.554	0.884	0.993
CTNNB1	-1.355	0.9123	-0.853	0.527	0.886	0.9933
ZNF382	-2.593	0.9952	-1.391	0.652	0.887	0.9935
SMARCA2	-1.803	0.9643	-0.706	0.544	0.887	0.9935
KDM1B	-1.53	0.937	-0.742	0.49	0.887	0.9935
ZNF649	-1.693	0.9548	-0.639	0.435	0.887	0.9935
PITX3	-1.174	0.8798	-1.38	0.556	0.888	0.9936
ZNF430	-1.608	0.9461	-0.705	0.473	0.889	0.9939
ZNF26	-1.464	0.9284	-0.799	0.503	0.89	0.9941
MYOG	-1.92	0.9726	-0.709	0.542	0.891	0.9942
NFE2L1	-2.434	0.9925	-0.781	0.582	0.892	0.9943
CHD5	-1.242	0.8928	-1.241	0.545	0.896	0.9949
ZIM3	-1.877	0.9697	-0.761	0.542	0.899	0.9953
ZNF573	-1.329	0.9081	-1.112	0.531	0.9	0.9956
ASCL1	-4.997	1	-0.784	0.595	0.901	0.9956
ZNF136	-1.727	0.9579	-0.685	0.349	0.901	0.9957
HAND2	-1.574	0.9423	-0.84	0.481	0.902	0.9957
ZNF287	-1.681	0.9536	-0.745	0.446	0.902	0.9958
HOXB13	-6.423	1	-0.863	0.613	0.903	0.9959
PAX3	-1.566	0.9413	-0.859	0.484	0.904	0.996
ZNF440	-1.459	0.9278	-0.972	0.505	0.906	0.9962
ZNF248	-1.659	0.9514	-0.784	0.458	0.906	0.9962
ZNF800	-1.691	0.9546	-1.106	0.566	0.908	0.9965
NANOG	-6.047	1	-0.973	0.614	0.908	0.9965
FEZF1	-1.736	0.9587	-1.397	0.587	0.913	0.997
ZFP28	-2.243	0.9876	-0.748	0.48	0.915	0.9972
TBX5	-3.139	0.9992	-0.782	0.54	0.918	0.9975
EOMES	-2.807	0.9975	-0.818	0.539	0.92	0.9977
NKX3-1	-2.16	0.9846	-0.857	0.522	0.921	0.9978
ERF	-2.148	0.9842	-1.199	0.573	0.921	0.9978
OTX2	-6.192	1	-1.121	0.61	0.921	0.9978
PRDM6	-1.469	0.9292	-1.312	0.501	0.923	0.9979
PDX1	-1.934	0.9734	-1.191	0.553	0.924	0.998
SIX2	-3.403	0.9997	-0.855	0.547	0.924	0.998
TLE3	-3.661	0.9999	-0.772	0.526	0.924	0.998
PHOX2B	-1.702	0.9556	-0.902	0.426	0.926	0.9982
ZNF317	-2.586	0.9951	-0.901	0.524	0.933	0.9986
EBF3	-2.57	0.9949	-1.071	0.543	0.935	0.9987
DUX4	-2.656	0.996	-0.878	0.496	0.935	0.9987
PIAS1	-6.07	1	-0.847	0.53	0.936	0.9988
H3F3B	-1.689	0.9544	-1.207	0.438	0.939	0.999
NUP98-HOXA9	-1.72	0.9573	-1.135	0.397	0.939	0.999
MAML3	-3.387	0.9996	-0.928	0.439	0.95	0.9994
HOXC9	-2.256	0.988	-1.293	0.478	0.953	0.9995

## Sheet: black_mouse_results.txt
TR	statistic	pvalue	zscore	max_auc	re_rank	irwin_hall_pvalue
RELA	12.27	6.545e-35	1.943	0.901	0.008	1.97e-06
STAT3	5.564	1.319e-08	2.018	0.9	0.01	4.405e-06
STAT1	9.045	7.497e-20	1.923	0.9	0.01	4.405e-06
STAT6	6.524	3.419e-11	1.967	0.87	0.018	2.421e-05
IRF8	6.77	6.422e-12	1.757	0.877	0.027	8.727e-05
IRF3	2.807	0.002499	1.984	0.877	0.031	0.0001335
SPI1	12.874	3.158e-38	1.758	0.852	0.031	0.0001335
GPS2	3.218	0.000646	1.814	0.89	0.032	0.0001412
IRF1	6.57	2.523e-11	1.517	0.892	0.034	0.0001841
FOXP3	4.658	1.596e-06	1.8	0.843	0.037	0.0002242
ELF4	3.324	0.000443	1.815	0.857	0.039	0.0002697
FLI1	5.373	3.862e-08	1.964	0.82	0.043	0.0003633
RUNX3	3.539	0.0002011	2.326	0.829	0.043	0.0003633
NR1H3	3.551	0.0001919	1.799	0.834	0.048	0.0005127
EP300	3.296	0.0004899	1.511	0.882	0.05	0.0005506
STAT2	4.116	1.927e-05	1.322	0.888	0.05	0.0005506
PAX5	4.44	4.489e-06	1.636	0.831	0.052	0.0006321
JUNB	4.145	1.698e-05	1.507	0.859	0.052	0.0006321
ETS1	4.429	4.728e-06	1.605	0.834	0.053	0.0006757
IRF4	7.245	2.167e-13	1.752	0.815	0.053	0.0006757
CEBPD	3.231	0.0006176	1.609	0.851	0.055	0.0007687
RUNX1	4.108	1.998e-05	1.976	0.801	0.06	0.0009515
MAF	2.588	0.004829	1.605	0.847	0.063	0.001129
ELF1	2.767	0.002825	1.666	0.831	0.065	0.00126
HDAC2	2.734	0.003129	1.372	0.864	0.067	0.001364
TP53	4.326	7.589e-06	1.224	0.847	0.067	0.001364
MAFB	2.295	0.01088	1.64	0.845	0.068	0.001436
GRIP1	2.284	0.01117	1.766	0.833	0.069	0.001473
SREBF1	1.639	0.05057	1.794	0.871	0.071	0.001588
IKZF1	4.396	5.525e-06	1.695	0.8	0.072	0.001668
MLLT3	2.173	0.0149	1.763	0.83	0.074	0.001837
STAT4	2.489	0.0064	1.821	0.804	0.076	0.00197
AURKB	1.627	0.0519	1.903	0.834	0.079	0.002255
BATF	3.668	0.0001225	1.377	0.81	0.081	0.002408
SPIB	1.863	0.03124	2.103	0.809	0.082	0.00246
TAF12	2.519	0.005878	1.595	0.806	0.087	0.002966
PAXIP1	2.069	0.01928	1.943	0.801	0.087	0.002966
CEBPA	3.595	0.0001623	0.741	0.864	0.088	0.003087
STAT5	2.216	0.01335	1.532	0.822	0.089	0.003149
HES1	3.021	0.001259	0.825	0.863	0.09	0.003275
SMAD3	1.619	0.05273	1.467	0.872	0.091	0.003339
ATF3	2.448	0.00719	1.492	0.814	0.091	0.003404
CEBPE	2.123	0.01688	1.573	0.822	0.092	0.003537
BATF3	1.884	0.02977	1.759	0.812	0.093	0.003673
BRD4	5.657	7.713e-09	0.576	0.852	0.094	0.003742
POLR2A	18.858	1.275e-79	0.414	0.865	0.1	0.004483
STAT5B	2.533	0.005658	1.029	0.831	0.1	0.004483
GABPA	2.561	0.005214	0.798	0.84	0.104	0.005057
TAF10	1.489	0.06828	1.826	0.805	0.106	0.005317
OGT	1.666	0.04788	1.186	0.852	0.106	0.005317
MYB	1.814	0.03483	1.632	0.804	0.108	0.005677
TCF3	2.937	0.001659	1.456	0.784	0.11	0.005958
KMT2A	2	0.02276	1.647	0.792	0.11	0.006053
ERG	1.557	0.05974	1.782	0.798	0.114	0.006751
WDR5	3.17	0.0007626	1.148	0.788	0.117	0.007281
CEBPB	2.691	0.00356	0.466	0.852	0.123	0.008304
JUND	1.882	0.02994	0.991	0.827	0.123	0.008304
TNFSF11	2.044	0.02047	1.073	0.808	0.124	0.008543
TAF2	1.427	0.07676	1.768	0.794	0.124	0.008665
CREB1	3.625	0.0001445	0.466	0.824	0.126	0.008911
NFATC2	1.4	0.08076	1.798	0.789	0.127	0.009289
RAG2	3.794	7.409e-05	0.726	0.787	0.131	0.01008
PARP14	2.443	0.00729	1.144	0.783	0.132	0.01035
BRD9	1.676	0.04683	1.568	0.782	0.133	0.01063
NFE2L2	1.546	0.06108	1.414	0.798	0.134	0.01077
FOXO1	1.981	0.02382	1.139	0.793	0.137	0.01149
HOXA9	1.45	0.0735	1.58	0.792	0.137	0.01149
ETV2	1.289	0.09875	2.012	0.778	0.137	0.01164
RAG1	3.682	0.0001159	0.54	0.794	0.139	0.01209
SATB1	2.033	0.02103	1.102	0.789	0.14	0.01239
ETV6	1.596	0.05523	0.878	0.818	0.141	0.01255
KAT2B	1.631	0.05139	1.091	0.803	0.141	0.01271
GATA3	2.148	0.01586	1.252	0.776	0.141	0.01271
CBFB	2.129	0.01662	1.29	0.774	0.143	0.01303
TBP	2.48	0.006567	0.455	0.822	0.143	0.01303
SUPT5H	2.293	0.01093	0.557	0.806	0.143	0.01319
MYC	3.141	0.0008416	0.385	0.821	0.145	0.01368
AICDA	1.557	0.05976	1.863	0.76	0.149	0.01487
TCF7	1.895	0.02906	1.406	0.77	0.15	0.01504
JUN	1.158	0.1234	0.91	0.842	0.151	0.0154
GTF2E2	2.15	0.01579	0.935	0.778	0.151	0.01558
IRF2	2.357	0.009208	0.873	0.775	0.155	0.01688
HCFC1	1.283	0.09974	0.826	0.823	0.158	0.01765
IRF7	1.479	0.06953	0.755	0.804	0.162	0.01926
USP16	1.512	0.06524	0.682	0.803	0.163	0.01947
POLR3A	1.321	0.09331	1.291	0.781	0.164	0.01968
ZMIZ1	1.357	0.0874	1.592	0.768	0.165	0.02032
BRD2	2.502	0.00617	0.397	0.799	0.166	0.02076
NCOR2	0.732	0.2321	0.726	0.879	0.167	0.02098
PHF8	1.971	0.02434	0.539	0.793	0.168	0.02142
BCL11B	1.887	0.02958	1.181	0.762	0.169	0.02164
GTF2B	3.001	0.001347	0.427	0.78	0.171	0.02232
MED1	1.837	0.0331	0.927	0.774	0.171	0.02232
CDK9	2.378	0.0087	0.518	0.777	0.175	0.02421
HDAC1	1.224	0.1105	0.423	0.862	0.175	0.02421
GFI1	1.469	0.07097	0.633	0.798	0.176	0.02445
E2F4	2.381	0.008637	0.478	0.778	0.178	0.02519
LEF1	1.827	0.03386	0.61	0.78	0.178	0.02544
CHD1	1.356	0.08754	1.185	0.772	0.18	0.0262
LYL1	1.008	0.1567	1.275	0.78	0.183	0.02776
MAFF	1.115	0.1325	1.612	0.762	0.184	0.02802
TBX21	1.299	0.09695	1.468	0.761	0.184	0.02802
H2AZ	6.138	4.179e-10	0.006	0.799	0.185	0.02856
TRIM63	1.493	0.06767	1.103	0.763	0.186	0.02883
KDM6A	1.89	0.02941	0.484	0.778	0.187	0.02966
KMT2C	2.204	0.01375	0.302	0.792	0.188	0.02993
CHD8	1.493	0.06778	1.226	0.757	0.19	0.03078
GFI1B	1.536	0.06223	1.187	0.757	0.19	0.03078
LMO2	1.14	0.1271	1.119	0.778	0.19	0.03078
VDR	2.143	0.01605	0.618	0.759	0.193	0.03252
HDAC3	0.773	0.2197	0.329	0.892	0.199	0.03555
EPOP	1.511	0.06546	0.565	0.774	0.2	0.03618
MITF	1.011	0.156	1.559	0.753	0.204	0.03811
IKZF3	1.076	0.1409	1.249	0.759	0.209	0.0408
POU2F1	1.048	0.1474	1.278	0.756	0.211	0.04253
RORC	1.287	0.09908	1.374	0.743	0.211	0.04253
BACH2	1.625	0.05207	0.938	0.742	0.213	0.0436
EBF1	1.579	0.05722	0.899	0.746	0.214	0.04396
MORC3	1.691	0.04538	0.423	0.762	0.219	0.04728
NSL1	1.224	0.1104	0.579	0.772	0.22	0.04766
PPARG	0.692	0.2444	0.365	0.832	0.22	0.04804
EP400	1.249	0.1058	0.545	0.765	0.228	0.05319
GATA2	1.17	0.1209	1.068	0.747	0.23	0.05442
ING1	1.674	0.04703	0.274	0.769	0.232	0.05653
NELFE	1.029	0.1518	0.964	0.751	0.232	0.05653
BRDT	1.196	0.1159	0.468	0.769	0.235	0.05868
SOX4	1.083	0.1395	0.628	0.759	0.236	0.05912
TGIF1	1.285	0.09947	0.495	0.76	0.238	0.0609
HIF1A	1.331	0.09163	0.209	0.778	0.241	0.06316
REPIN1	1.002	0.1581	0.745	0.752	0.243	0.06455
TRIM33	1.236	0.1082	1.151	0.73	0.245	0.06643
MBD2	0.147	0.4414	0.668	0.802	0.249	0.06981
SIN3A	2.035	0.02092	0.102	0.76	0.25	0.0703
MXI1	1.002	0.1581	0.566	0.756	0.251	0.07129
CHD2	0.852	0.1971	1.306	0.733	0.252	0.07179
H3S28ph	1.248	0.1061	0.458	0.753	0.253	0.07279
SPIN1	1.138	0.1276	0.307	0.764	0.259	0.07848
SETDB1	0.599	0.2747	0.94	0.751	0.26	0.07955
DICER1	1.349	0.08861	0.364	0.749	0.262	0.08062
SETD1A	1.32	0.09334	0.24	0.76	0.263	0.0817
POLR2B	1.929	0.02686	0.153	0.744	0.268	0.08614
ZNF143	1.078	0.1405	0.5	0.741	0.27	0.08899
AFF4	1.33	0.09175	0.428	0.736	0.272	0.09073
MEN1	1.779	0.03765	-0.083	0.769	0.273	0.09132
TFAP4	1.302	0.09645	0.305	0.746	0.275	0.09309
FOXK1	0.855	0.1962	0.616	0.739	0.277	0.09549
ASH2L	0.059	0.4766	0.288	0.83	0.277	0.09549
SPNS1	0.871	0.1918	0.342	0.758	0.277	0.09609
FOS	0.01	0.4959	0.399	0.809	0.279	0.09792
EGR1	0.652	0.2572	0.453	0.758	0.283	0.1023
SP1	0.723	0.235	0.171	0.777	0.285	0.1042
NR1D2	0.318	0.3753	0.41	0.77	0.291	0.1107
AIRE	0.691	0.2447	0.815	0.728	0.292	0.1121
KDM3A	0.706	0.24	0.787	0.726	0.296	0.1162
RORA	0.776	0.2188	0.482	0.737	0.297	0.1182
ARID1A	1.445	0.07422	0.101	0.74	0.298	0.1196
ASCL2	0.613	0.27	1.078	0.718	0.3	0.1218
IKZF2	0.868	0.1926	0.339	0.74	0.301	0.1232
ASXL1	0.861	0.1945	0.345	0.74	0.302	0.1239
KAT5	0.886	0.1878	0.295	0.742	0.303	0.1253
NELFB	0.836	0.2016	0.411	0.737	0.303	0.1253
SAP18	0.654	0.2567	0.853	0.722	0.305	0.1275
ZKSCAN1	0.604	0.2728	1.166	0.71	0.305	0.1283
BHLHE41	1.024	0.153	0.341	0.732	0.305	0.1283
KDM1A	1.263	0.1033	-0.188	0.773	0.307	0.1305
SIRT6	0.999	0.159	0.076	0.752	0.311	0.135
NOTCH1	0.706	0.24	0.197	0.751	0.312	0.1373
KMT2B	0.673	0.2505	-0.105	0.785	0.312	0.1373
RXRG	1.309	0.09529	0.409	0.709	0.314	0.1388
TAF3	1.182	0.1185	0.001	0.749	0.314	0.1396
KDM5A	1.346	0.08919	-0.079	0.745	0.318	0.1443
EZH1	0.817	0.2071	0.165	0.745	0.318	0.1451
NRDC	0.549	0.2914	0.866	0.711	0.319	0.1467
USF2	0.545	0.293	1.199	0.699	0.321	0.1492
TERF2	0.949	0.1713	0.092	0.742	0.324	0.1533
CDK7	0.802	0.2114	0.244	0.735	0.325	0.1549
RCOR1	0.344	0.3656	0.672	0.718	0.329	0.1609
KLF3	0.887	0.1875	0.142	0.734	0.331	0.1626
MAZ	0.507	0.3061	0.663	0.71	0.334	0.1678
UBTF	0.685	0.2466	0.101	0.743	0.336	0.1713
ZFX	0.728	0.2333	0.258	0.729	0.338	0.1731
SFMBT1	0.75	0.2266	0.194	0.73	0.339	0.1749
PRDM16	0.341	0.3666	0.182	0.748	0.34	0.1768
TOP1	0.688	0.2458	0.312	0.725	0.341	0.1777
HOXB4	0.208	0.4176	0.779	0.711	0.344	0.1832
DNMT3B	0.526	0.2996	0.11	0.747	0.344	0.1832
NUCKS1	0.848	0.1981	0.006	0.739	0.345	0.1851
CXXC1	0.975	0.1647	-0.343	0.773	0.346	0.186
BCL6	-0.731	0.7675	0.099	0.877	0.346	0.1869
SMARCB1	0.686	0.2464	-0.391	0.796	0.347	0.1879
MEIS1	-0.593	0.7235	0.409	0.784	0.348	0.1898
TAF1	-0.151	0.5599	0.634	0.738	0.348	0.1898
NR0B2	0.87	0.1921	0.14	0.72	0.353	0.1975
ETV4	0.444	0.3285	0.588	0.702	0.354	0.1994
HNRNPU	0.965	0.1673	0.012	0.726	0.356	0.2034
CLOCK	0.799	0.2123	0.122	0.723	0.357	0.2053
H2AFX	0.485	0.3138	0.268	0.727	0.358	0.2063
NR3C1	-0.944	0.8274	0.144	0.868	0.358	0.2063
ETV5	0.419	0.3376	0.549	0.7	0.36	0.2103
TEAD1	0.541	0.2944	0.413	0.707	0.362	0.2124
ARNTL	-0.46	0.6772	-0.024	0.816	0.362	0.2134
BHLHE40	0.223	0.4116	0.598	0.705	0.363	0.2154
MAX	0.592	0.277	0.295	0.71	0.367	0.2216
PBRM1	0.953	0.1702	-0.06	0.726	0.367	0.2226
TAL1	-0.688	0.7543	0.301	0.782	0.37	0.2278
XBP1	0.675	0.2499	0.197	0.707	0.373	0.232
ESR1	0.159	0.4367	0.186	0.735	0.373	0.2331
NIPBL	0.242	0.4042	-0.118	0.757	0.374	0.2352
SIRT1	0.403	0.3434	-0.162	0.753	0.375	0.2363
ELOB	0.562	0.2869	0.171	0.713	0.378	0.2416
RUNX2	0.808	0.2097	0.099	0.706	0.38	0.2449
NELFA	0.655	0.2563	0.013	0.722	0.38	0.2449
MTA2	0.591	0.2773	0.037	0.716	0.387	0.2592
NFATC1	-0.26	0.6026	0.356	0.736	0.39	0.2637
SMAD4	0.265	0.3956	-0.352	0.767	0.396	0.2761
ELF5	0.175	0.4304	0.282	0.707	0.398	0.2796
POLR3G	0.392	0.3474	0.227	0.697	0.399	0.2819
FOXF1	0.504	0.3072	0.113	0.704	0.401	0.2865
KDM5B	0.672	0.2508	-0.141	0.723	0.402	0.2877
NFYA	0.583	0.2801	0.006	0.708	0.402	0.2888
HRAS	0.559	0.2881	-0.246	0.739	0.404	0.2911
SMARCA4	-0.061	0.5244	-0.63	0.838	0.404	0.2911
ATF7	0.206	0.4184	0.478	0.68	0.405	0.2935
GATA1	-0.969	0.8337	0.181	0.782	0.405	0.2947
ERF	0.389	0.3485	0.173	0.696	0.407	0.297
YY1	-0.063	0.5252	-0.128	0.752	0.408	0.3005
OSR1	0.565	0.2862	-0.02	0.704	0.411	0.3065
RBBP5	0.857	0.1957	-0.322	0.725	0.413	0.31
MED12	0.141	0.444	-0.286	0.757	0.414	0.3124
ARID4B	0.594	0.2761	-0.194	0.716	0.419	0.3233
HLF	0.051	0.4795	0.555	0.666	0.426	0.3367
KLF15	0.139	0.4449	-0.201	0.738	0.426	0.3379
PRDM1	0.642	0.2604	-0.149	0.703	0.428	0.3404
KAT8	0.227	0.4102	-0.108	0.715	0.429	0.3429
NFYB	0.269	0.3938	0.111	0.686	0.429	0.3429
ESR2	0.149	0.4406	0.174	0.69	0.429	0.3429
EGR2	-0.072	0.5289	-0.024	0.727	0.429	0.3429
NR1D1	-0.01	0.5041	-0.045	0.724	0.432	0.349
ATF2	0.052	0.4791	0.201	0.689	0.433	0.3515
MAFK	-0.108	0.5429	0.278	0.695	0.437	0.3615
E2F3	0.13	0.4482	-0.087	0.714	0.437	0.3615
RBPJ	-0.377	0.647	-0.265	0.764	0.439	0.364
NFE2	-0.284	0.6119	0.53	0.679	0.44	0.3678
PHF6	0.477	0.3166	-0.183	0.705	0.441	0.369
MYCN	-0.205	0.5814	-0.198	0.742	0.442	0.3716
KCR	-0.025	0.5101	-0.055	0.714	0.443	0.3741
AUTS2	0.303	0.3809	-0.047	0.688	0.444	0.3766
HNF4G	0.094	0.4625	0.242	0.674	0.45	0.388
ZFPM1	0.006	0.4976	0.416	0.662	0.45	0.3893
ZMYND8	0.254	0.3998	-0.044	0.685	0.453	0.3944
NCAPD3	0.272	0.3929	-0.085	0.686	0.453	0.3944
TEC	0.101	0.4596	0.068	0.682	0.456	0.4021
NFYC	0.171	0.4321	0.044	0.677	0.459	0.4085
CBX3	0.165	0.4346	0.049	0.676	0.46	0.4111
TEAD4	-0.12	0.5476	0.062	0.694	0.462	0.415
MCRS1	0.325	0.3725	-0.135	0.682	0.463	0.4163
POLR3GL	0.222	0.4121	-0.103	0.683	0.466	0.4241
TET2	-0.216	0.5857	-0.241	0.731	0.467	0.4266
KANSL3	0.297	0.3832	-0.172	0.684	0.468	0.4292
TAF7L	0.227	0.4101	-0.183	0.687	0.471	0.4344
CBX8	-0.236	0.5931	-0.756	0.781	0.473	0.4383
TFE3	-1.01	0.8437	0.325	0.721	0.474	0.4409
SMAD1	-0.439	0.6698	-0.468	0.763	0.475	0.4436
TP63	-0.05	0.5198	0.279	0.658	0.475	0.4449
ZBTB16	0.151	0.4398	-0.063	0.676	0.478	0.4501
STAT5A	-1.22	0.8888	-0.021	0.761	0.478	0.4514
ERCC3	-0.293	0.6152	0.661	0.641	0.478	0.4514
NR1H2	-0.038	0.5151	0.154	0.665	0.479	0.4527
CAPG	-0.027	0.5109	-0.136	0.692	0.481	0.4566
KDM6B	-0.591	0.7228	-0.509	0.774	0.482	0.4605
OBOX1	0.257	0.3984	-0.254	0.685	0.487	0.471
MSL1	-0.175	0.5693	-0.219	0.706	0.492	0.4828
KLF1	0.049	0.4804	-0.383	0.71	0.494	0.4855
RXRA	-1.871	0.9693	-0.218	0.805	0.495	0.4881
SF1	0.202	0.4198	-0.239	0.679	0.496	0.4907
HMGA1	0.244	0.4037	-0.316	0.684	0.497	0.4933
CTR9	-0.249	0.5984	0.408	0.644	0.499	0.4973
THRB	0.031	0.4875	-0.139	0.674	0.501	0.5025
AHR	-0.08	0.5317	-0.009	0.666	0.501	0.5025
PKNOX1-PKNOX2	0.15	0.4402	-0.204	0.675	0.502	0.5052
ZFP281	-0.639	0.7386	-0.411	0.75	0.505	0.5104
EBF2	-0.343	0.6341	-0.193	0.698	0.508	0.5183
TLX1	-0.231	0.5915	0.053	0.663	0.51	0.5223
MAPK8	0.156	0.4379	-0.42	0.692	0.51	0.5236
DPY30	0.266	0.395	-0.441	0.686	0.511	0.5249
CREBBP	-0.69	0.755	-0.121	0.711	0.512	0.5275
TOP2B	-0.012	0.5048	-0.565	0.724	0.512	0.5275
PKNOX1	-0.059	0.5237	-0.267	0.686	0.514	0.5314
SOX10	0.089	0.4646	-0.24	0.669	0.516	0.5367
HMGA2	0.302	0.3814	-0.541	0.688	0.521	0.5471
KMT2D	-0.192	0.5763	-0.924	0.752	0.523	0.5524
PPARA	-0.738	0.7698	-0.018	0.69	0.526	0.5589
KLF4	-0.414	0.6605	-0.534	0.731	0.527	0.5602
SAP130	0.311	0.378	-0.67	0.689	0.53	0.568
SRF	-0.634	0.7369	-0.306	0.711	0.535	0.5784
SRC	-0.103	0.5411	-0.378	0.685	0.536	0.5797
MSX1	-0.194	0.577	-0.035	0.648	0.536	0.5797
HNF4A	-0.759	0.7761	-0.047	0.685	0.54	0.5887
KDM4C	-0.255	0.6006	-1.004	0.751	0.543	0.5964
H4K5BU	0.073	0.471	-0.407	0.668	0.544	0.5977
TFAP2C	-0.352	0.6377	-0.478	0.703	0.548	0.6067
FGFR1	-0.612	0.7296	-0.532	0.729	0.55	0.6105
PR	-0.098	0.539	-0.348	0.667	0.551	0.6143
E2F1	-0.499	0.691	-0.763	0.739	0.551	0.6143
KDM4A	0.098	0.4612	-1.169	0.731	0.555	0.6232
USF1	-0.342	0.6337	-0.162	0.653	0.556	0.6245
DGCR8	-0.594	0.7238	-0.081	0.663	0.556	0.6245
METTL3	-0.983	0.8372	-0.364	0.727	0.557	0.6258
TCF7L1	-1.693	0.9548	-0.122	0.732	0.557	0.6258
LHX6	-0.137	0.5546	-0.221	0.652	0.557	0.627
GATA6	-0.744	0.7716	-0.114	0.678	0.559	0.6308
CHD4	-1.107	0.8659	-0.97	0.786	0.561	0.6346
NP23	-0.687	0.7539	0.51	0.608	0.561	0.6346
FAM60A	0.195	0.4226	-0.728	0.679	0.565	0.6433
DMRTB1	-0.223	0.5881	-0.191	0.646	0.565	0.6433
NR6A1	-0.207	0.5819	-0.26	0.654	0.567	0.6471
FOXA1	-1.273	0.8984	-0.34	0.734	0.569	0.6533
NR5A1	-0.5	0.6913	0.12	0.625	0.574	0.6632
KLF5	-0.477	0.6833	-0.312	0.667	0.575	0.6656
CRY2	-0.557	0.7113	-0.121	0.649	0.576	0.668
FOSL2	-1.347	0.911	-0.072	0.698	0.578	0.6705
TOP2A	-0.006	0.5026	-1.04	0.709	0.581	0.6778
THRA	-0.492	0.6886	0.034	0.625	0.581	0.6778
PBX3	-0.08	0.5318	-0.462	0.655	0.583	0.6826
CDK8	-0.35	0.6369	-0.313	0.65	0.584	0.6838
DLX3	-0.074	0.5295	-0.484	0.656	0.585	0.685
CRTC2	-0.601	0.726	-0.104	0.643	0.586	0.6874
HNF1B	-0.402	0.6561	-0.268	0.649	0.588	0.691
LDB1	-1.118	0.8683	-0.334	0.703	0.591	0.6981
NFIA	-0.399	0.655	-0.399	0.657	0.592	0.7005
ATF7IP	-0.55	0.7088	-0.021	0.621	0.594	0.704
ATF4	-0.185	0.5735	-0.749	0.678	0.595	0.7064
PER2	-0.689	0.7545	-0.174	0.648	0.598	0.711
DPF2	-0.404	0.657	-0.524	0.669	0.598	0.711
SP7	-0.553	0.71	-0.515	0.68	0.598	0.7122
MYBL1	-0.092	0.5368	-0.555	0.655	0.6	0.7157
SUMO2	-0.733	0.7683	-0.178	0.649	0.602	0.7203
ZBTB2	-0.073	0.5292	-0.674	0.659	0.604	0.7237
TCF4	-0.726	0.7661	-0.611	0.701	0.604	0.7237
TMPRSS4	-0.709	0.7607	-0.361	0.667	0.605	0.7249
MSL2	-0.415	0.6608	-0.337	0.641	0.605	0.726
PPARGC1A	-0.721	0.7646	-0.047	0.628	0.605	0.726
TFAP2A	-0.376	0.6466	-0.656	0.671	0.605	0.726
RARA	-1.192	0.8834	-0.556	0.726	0.609	0.734
PER1	-0.47	0.6808	-0.207	0.627	0.61	0.7351
RBPJL	-0.047	0.5189	-0.794	0.664	0.612	0.7396
ZBTB17	-1.016	0.8453	-1.445	0.77	0.616	0.7462
GLI1	-0.448	0.673	-0.308	0.629	0.618	0.7506
CEBPG	-0.494	0.6892	-0.21	0.625	0.619	0.7517
ZFP57	-1.134	0.8717	-0.345	0.68	0.621	0.7571
HAND2	-0.215	0.5851	-0.607	0.646	0.624	0.7615
RAD23B	-0.533	0.7031	-0.494	0.654	0.626	0.7657
KDM2A	-0.308	0.621	-0.754	0.662	0.628	0.7689
KDM5C	-0.236	0.5935	-0.974	0.673	0.633	0.7773
CRY1	-1.161	0.8771	-0.168	0.65	0.635	0.7814
GRHL2	-0.6	0.7258	-0.212	0.617	0.635	0.7814
DLX5	-0.427	0.6653	-0.522	0.641	0.636	0.7835
PHIP	0.043	0.4828	-1.186	0.668	0.637	0.7845
DNMT3A	-1.837	0.9669	-0.258	0.69	0.637	0.7845
TEAD2	-0.977	0.8358	-0.203	0.638	0.637	0.7845
FOXA2	-1.426	0.923	-0.67	0.715	0.643	0.7955
ELK3	-1.055	0.8543	0.036	0.608	0.644	0.7965
SRSF2	-0.459	0.677	-0.495	0.628	0.65	0.8072
NCOR1	-1.196	0.8842	-0.432	0.67	0.654	0.8129
SMARCA5	-0.754	0.7745	-0.681	0.666	0.655	0.8148
NCOA2	-0.397	0.6542	-0.876	0.653	0.655	0.8148
PAX6	-2.082	0.9813	-1.1	0.763	0.655	0.8158
NRF1	-0.905	0.8171	-0.781	0.68	0.658	0.8204
SHOX2	-1.126	0.87	-0.961	0.71	0.659	0.8222
GATA4	-0.974	0.8351	-1.19	0.714	0.666	0.8321
YAP1	-0.595	0.724	-0.438	0.617	0.668	0.8347
NKX2-1	-1.078	0.8595	-0.577	0.664	0.67	0.8382
ELL3	-0.616	0.7311	-0.432	0.615	0.672	0.8416
CDX2	-3.255	0.9994	-0.786	0.74	0.673	0.8424
CBX7	-2.498	0.9938	-1.621	0.786	0.673	0.8424
SOX17	-1.657	0.9512	-0.374	0.666	0.673	0.8424
DAXX	-1.451	0.9267	-0.252	0.648	0.675	0.8458
DDX21	-0.229	0.5906	-1.017	0.645	0.676	0.8466
PRDM5	-0.424	0.6644	-0.789	0.631	0.676	0.8474
RNF2	-4.617	1	-1.662	0.804	0.677	0.8483
ZACN	-0.565	0.714	-0.706	0.634	0.677	0.8483
CTCF	-23.137	1	-1.098	0.773	0.681	0.854
H4K8BU	-0.285	0.6121	-1.005	0.642	0.681	0.854
SMARCC1	-0.7	0.7581	-0.406	0.607	0.683	0.8564
BIRA	-1.264	0.8969	-0.537	0.664	0.686	0.8603
HSF1	-1.474	0.9297	-0.555	0.676	0.686	0.8611
KDM2B	-1.282	0.9002	-1.322	0.73	0.689	0.8641
TFCP2	-0.662	0.7461	-0.503	0.611	0.689	0.8649
SMAD2-SMAD3	-1.139	0.8726	-1.119	0.705	0.69	0.8664
LHX2	-2.007	0.9776	-0.718	0.701	0.691	0.8672
SMAD2	-1.12	0.8686	-0.36	0.622	0.693	0.8702
NKX3-2	-1.139	0.8727	-0.177	0.598	0.693	0.8702
PBX1	-2.183	0.9855	-1.007	0.73	0.694	0.8716
PRDM4	-0.936	0.8255	-0.242	0.579	0.696	0.8731
NFIL3	-0.72	0.7644	-0.463	0.605	0.696	0.8731
KDM4B	-0.477	0.6834	-0.837	0.627	0.696	0.8738
ZNF384	-1.095	0.8632	-0.65	0.646	0.699	0.8774
TGIF2	-0.446	0.6721	-0.986	0.629	0.701	0.8796
CHRM2	-1.767	0.9614	-1.314	0.733	0.703	0.8817
AR	-2.604	0.9954	-0.366	0.665	0.703	0.8824
RBFOX2	-0.401	0.6557	-1.086	0.632	0.704	0.8838
FOXL2	-0.862	0.8057	-0.633	0.627	0.704	0.8838
PRDM14	-0.889	0.8129	-0.367	0.585	0.706	0.8858
ELK1	-1.012	0.8441	-0.247	0.568	0.708	0.8885
PHF5A	-0.881	0.8108	-0.399	0.585	0.709	0.8892
POU5F1	-9.917	1	-0.993	0.74	0.711	0.8912
AFF3	-0.776	0.7811	-0.488	0.599	0.712	0.8925
POLR3D	-3.757	0.9999	-0.612	0.694	0.713	0.8931
DDIT3	-0.838	0.7989	-0.451	0.591	0.713	0.8938
HIRA	-0.81	0.791	-0.486	0.594	0.714	0.8951
SOX9	-1.432	0.9239	-1.176	0.705	0.714	0.8951
MAFG	-1.107	0.8659	-0.412	0.607	0.715	0.8957
FOXA3	-0.837	0.7987	-0.51	0.591	0.721	0.9026
INO80	-1.157	0.8764	-1.184	0.681	0.722	0.9032
TDG	-0.43	0.6663	-1.236	0.63	0.722	0.9032
MTOR	-0.798	0.7876	-0.545	0.596	0.723	0.9044
TBX5	-0.446	0.6723	-1.197	0.629	0.724	0.9056
FAIRE	-2.111	0.9826	-1.354	0.727	0.725	0.9062
MEF2A	-1.763	0.961	-1.029	0.697	0.725	0.9062
HOXB5	-0.439	0.6698	-1.283	0.63	0.727	0.908
HEXIM1	-0.478	0.6838	-1.089	0.627	0.727	0.9086
PRDM13	-0.723	0.7651	-0.975	0.627	0.729	0.9104
HELLS	-0.678	0.7511	-1.147	0.635	0.732	0.9138
SIX4	-0.452	0.6745	-1.333	0.629	0.735	0.9166
CTCFL	-0.587	0.7213	-1.032	0.618	0.737	0.9177
SMAD1-SMAD5	-1.395	0.9185	-0.245	0.575	0.737	0.9177
NUP153	-0.773	0.7803	-0.705	0.599	0.737	0.9182
PRDM15	-1.109	0.8662	-1.107	0.66	0.739	0.9199
UTF1	-1.13	0.8707	-0.816	0.63	0.741	0.9215
FOXD3	-1.172	0.8794	-0.901	0.646	0.741	0.922
ESRRB	-1.343	0.9103	-0.695	0.632	0.744	0.9246
NR5A2	-1.134	0.8716	-0.629	0.61	0.745	0.9256
NCAPH2	-0.725	0.7657	-1.39	0.646	0.745	0.9256
FEZF2	-0.703	0.7589	-1.534	0.647	0.748	0.9277
HOXC9	-1.259	0.8959	-1.04	0.655	0.753	0.9321
ARID3A	-1.214	0.8876	-0.785	0.627	0.753	0.9326
PAX7	-3.959	1	-1.437	0.728	0.753	0.9326
CUX2	-1.087	0.8614	-0.5	0.557	0.755	0.934
SS18	-2.396	0.9917	-0.424	0.626	0.755	0.934
PROX1	-1.394	0.9184	-0.481	0.601	0.755	0.934
EHMT2	-1.302	0.9036	-0.249	0.529	0.756	0.9349
HOXD11	-0.768	0.7787	-0.939	0.599	0.76	0.9381
RAP1A	-0.62	0.7325	-1.195	0.614	0.76	0.9381
NR0B1	-1.456	0.9273	-0.359	0.565	0.76	0.9381
NKX3-1	-1.051	0.8534	-0.782	0.603	0.761	0.9386
RFX1	-0.606	0.7278	-1.251	0.616	0.762	0.939
RPA	-2.936	0.9983	-0.389	0.621	0.762	0.9395
LEO1	-1.479	0.9304	-0.219	0.509	0.764	0.9408
H1F0	-1.232	0.891	-0.403	0.54	0.764	0.9408
SMARCAD1	-1.013	0.8446	-0.673	0.568	0.765	0.9417
BHLHA15	-1.125	0.8696	-1.424	0.658	0.766	0.9421
TET1	-2.023	0.9785	-1.033	0.668	0.766	0.9426
SUZ12	-10.05	1	-1.882	0.739	0.767	0.943
PHC1	-0.961	0.8316	-1.004	0.613	0.768	0.9438
WT1	-1.044	0.8518	-1.422	0.648	0.768	0.9438
RAD51	-2.395	0.9917	-0.43	0.611	0.769	0.9447
EHF	-0.679	0.7514	-1.205	0.609	0.77	0.9451
DPPA2	-0.891	0.8137	-0.885	0.584	0.77	0.9451
JMJD6	-0.892	0.8138	-0.864	0.584	0.77	0.9451
PRDM9	-2.557	0.9947	-0.862	0.661	0.771	0.9459
CTNNB1	-2.984	0.9986	-0.602	0.637	0.772	0.9464
C17orf96	-1.892	0.9707	-1.665	0.695	0.773	0.9476
MBD3	-2.223	0.9869	-0.905	0.651	0.776	0.9496
TAF9B	-0.605	0.7274	-1.578	0.616	0.779	0.9515
NACC1	-1.263	0.8966	-0.459	0.536	0.779	0.9515
HSF2	-1.119	0.8684	-0.685	0.553	0.783	0.9542
TLE	-0.81	0.7911	-1.054	0.594	0.784	0.9545
PITX1	-1.801	0.9642	-0.492	0.577	0.788	0.9571
MECP2	-4.048	1	-0.904	0.661	0.788	0.9574
GRHL3	-1.24	0.8925	-1.303	0.64	0.79	0.9585
ISL1	-8.477	1	-1.004	0.677	0.793	0.9598
MYOG	-2.27	0.9884	-0.762	0.627	0.794	0.9605
DMRT1	-1.398	0.9189	-0.699	0.583	0.794	0.9609
SOX2	-10.324	1	-0.899	0.663	0.796	0.9615
NKX2-5	-1.011	0.844	-1.247	0.61	0.797	0.9622
PHOX2A	-1.034	0.8493	-0.95	0.565	0.799	0.9635
BTAF1	-1.041	0.8511	-1.569	0.627	0.8	0.9638
RAD21	-9.543	1	-1.107	0.68	0.8	0.9638
NANOG	-7.154	1	-0.771	0.644	0.803	0.9653
ZIC1	-1.834	0.9667	-0.438	0.532	0.803	0.9656
ZIC2	-1.53	0.937	-0.99	0.62	0.803	0.9656
SMC1A	-6.459	1	-1.079	0.668	0.804	0.966
PTF1A	-2.949	0.9984	-1.213	0.664	0.807	0.9677
SMARCC2	-1.755	0.9604	-0.638	0.571	0.808	0.968
MBD1	-1.907	0.9718	-0.949	0.618	0.812	0.97
HOXA13	-1.254	0.895	-0.768	0.537	0.814	0.9709
HOXD13	-1.246	0.8936	-0.777	0.538	0.814	0.9709
RYBP	-1.313	0.9054	-1.575	0.636	0.814	0.9711
STAG1	-5.027	1	-1.341	0.675	0.815	0.9717
SMC3	-5.555	1	-0.86	0.636	0.817	0.9722
TCF12	-1.552	0.9397	-0.99	0.605	0.818	0.973
SIX2	-3.193	0.9993	-0.784	0.618	0.82	0.9738
NFIB	-3.732	0.9999	-0.898	0.628	0.82	0.9738
TRIM28	-5.27	1	-0.908	0.636	0.822	0.9745
SALL4	-2.482	0.9935	-1.055	0.636	0.822	0.9748
HEY1	-1.429	0.9235	-1.242	0.618	0.823	0.975
RCOR2	-0.921	0.8215	-1.415	0.581	0.824	0.9753
CBX5	-1.673	0.9528	-0.56	0.469	0.825	0.9758
NR4A1	-2.132	0.9835	-0.685	0.571	0.825	0.9758
NPAS3	-0.876	0.8095	-1.641	0.586	0.826	0.9765
TBX19	-1.34	0.9099	-1.795	0.635	0.827	0.9767
BAZ1B	-2.817	0.9976	-0.518	0.553	0.828	0.977
GMNN	-2.75	0.997	-0.446	0.528	0.829	0.9774
ATOH1	-2.272	0.9885	-1.519	0.65	0.829	0.9774
ZC3H11A	-1.97	0.9756	-0.857	0.579	0.832	0.9786
RFX3	-0.842	0.8	-1.829	0.591	0.833	0.979
SALL1	-1.623	0.9477	-0.686	0.49	0.833	0.9792
CBX2	-0.899	0.8156	-1.756	0.584	0.837	0.9805
TBX3	-1.675	0.9531	-1.301	0.616	0.84	0.9815
MYF5	-1.173	0.8796	-1.565	0.601	0.843	0.9825
DMC1	-9.358	1	-0.603	0.575	0.847	0.9839
MYOD1	-5.443	1	-0.982	0.625	0.847	0.984
EOMES	-1.723	0.9576	-0.721	0.345	0.848	0.9842
PAX3	-1.449	0.9263	-0.919	0.513	0.849	0.9846
PHF19	-1.279	0.8996	-1.681	0.609	0.851	0.9851
FOXG1	-1.717	0.957	-0.772	0.385	0.852	0.9855
ESRRA	-1.63	0.9485	-1.407	0.603	0.857	0.9868
H3F3B	-2.454	0.9929	-0.707	0.523	0.857	0.987
SMCHD1	-1.144	0.8737	-1.406	0.55	0.859	0.9874
ATRX	-4.221	1	-2.109	0.658	0.863	0.9883
MZF1	-1.408	0.9204	-1.651	0.601	0.863	0.9885
SOX3	-3.24	0.9994	-0.885	0.572	0.863	0.9885
MAFA	-1.132	0.8711	-1.617	0.552	0.866	0.9891
REST	-4.042	1	-0.675	0.533	0.866	0.9891
RFX6	-1.159	0.8768	-1.52	0.548	0.866	0.9892
OTX2	-3.922	1	-1.195	0.62	0.866	0.9892
EZH2	-7.268	1	-1.808	0.655	0.867	0.9894
AEBP2	-1.989	0.9767	-1.563	0.611	0.867	0.9894
PDX1	-1.695	0.955	-0.953	0.445	0.868	0.9896
INSM1	-1.104	0.8652	-2.06	0.555	0.871	0.9903
NEUROG2	-2.504	0.9939	-1.028	0.576	0.872	0.9906
STAG2	-2.662	0.9961	-0.977	0.565	0.873	0.9907
CRX	-2.238	0.9874	-1.355	0.602	0.876	0.9913
NKX6-1	-1.118	0.8681	-2.277	0.553	0.876	0.9914
BMI1	-2.221	0.9868	-1.551	0.607	0.88	0.9921
POU3F3	-1.71	0.9564	-1.01	0.409	0.88	0.9921
ONECUT1	-3.992	1	-0.925	0.558	0.88	0.9923
MEF2C	-2.448	0.9928	-0.819	0.291	0.881	0.9924
ZFAT	-1.739	0.959	-1.282	0.542	0.885	0.9932
POU3F1	-2.553	0.9947	-1.155	0.571	0.887	0.9934
LHX3	-4.135	1	-0.824	0.516	0.889	0.9938
MEF2D	-3.053	0.9989	-1.796	0.624	0.89	0.9939
EED	-1.281	0.8999	-1.637	0.533	0.892	0.9943
FOXP1	-1.229	0.8904	-2.096	0.54	0.893	0.9945
CBX6	-1.26	0.8961	-1.842	0.536	0.896	0.9949
NKX2-2	-2.057	0.9802	-1.965	0.591	0.902	0.9958
FOXO3	-1.66	0.9515	-1.387	0.478	0.903	0.9959
ASCL1	-4.283	1	-1.043	0.546	0.906	0.9963
NPAS4	-2.441	0.9927	-1.079	0.344	0.909	0.9967
JARID2	-3.737	0.9999	-1.828	0.609	0.911	0.9968
NEUROD1	-2.482	0.9935	-1.536	0.563	0.912	0.997
ONECUT2	-5.514	1	-0.98	0.499	0.913	0.997
PCGF6	-2.15	0.9842	-1.79	0.558	0.916	0.9973
POU3F2	-3.425	0.9997	-1.282	0.543	0.916	0.9973
PCGF2	-1.851	0.9679	-1.927	0.534	0.925	0.9981
OLIG2	-3.496	0.9998	-1.354	0.537	0.925	0.9981
RARB	-1.588	0.9439	-2.309	0.496	0.927	0.9982
MTF2	-2.241	0.9875	-2.005	0.55	0.93	0.9984
FOSB	-3.735	0.9999	-1.329	0.511	0.933	0.9986
CHD7	-2.167	0.9849	-1.75	0.506	0.934	0.9987
NEUROD2	-4.688	1	-1.752	0.573	0.936	0.9988
RFX2	-2.366	0.991	-1.645	0.481	0.938	0.9989
WIZ	-2.057	0.9801	-2.335	0.519	0.939	0.999
GTF3C1	-2.423	0.9923	-1.62	0.412	0.94	0.999
ZIC1-ZIC2	-3.075	0.9989	-2.286	0.508	0.961	0.9997

## Sheet: brown_human_results.txt
TR	statistic	pvalue	zscore	max_auc	re_rank	irwin_hall_pvalue
FOXA2	4.486	3.636e-06	1.942	0.678	0.043	0.0003612
EZH2	7.733	5.253e-15	1.307	0.782	0.047	0.0004808
TET3	2.331	0.009867	1.754	0.753	0.052	0.0006373
JARID2	5.383	3.667e-08	1.215	0.776	0.055	0.0007487
KDM2B	5.984	1.087e-09	1.133	0.815	0.057	0.0008245
RNF2	2.5	0.006206	1.438	0.787	0.057	0.0008403
REST	4.236	1.14e-05	1.987	0.627	0.058	0.0008562
SUZ12	4.603	2.078e-06	1.159	0.799	0.058	0.0008562
AR	5.687	6.455e-09	1.49	0.675	0.061	0.001009
ZNF100	2.293	0.01092	1.706	0.704	0.063	0.00114
PHIP	4.388	5.727e-06	1.294	0.686	0.068	0.001411
SMARCB1	2.218	0.01329	1.718	0.665	0.075	0.001881
PRDM11	1.987	0.02344	2.354	0.62	0.076	0.001992
TTF2	1.793	0.03648	2.316	0.619	0.083	0.002577
MYH11	2.055	0.01994	1.17	0.738	0.086	0.002854
GATA4	2.847	0.00221	1.933	0.582	0.088	0.003037
NEUROD1	3.607	0.0001547	3.346	0.558	0.088	0.003112
FOXA1	5.918	1.625e-09	1.517	0.594	0.089	0.00315
RYBP	2.385	0.008537	1.108	0.705	0.09	0.003306
MAML3	2.719	0.003272	2.256	0.568	0.092	0.003466
CHD1	4.981	3.156e-07	0.751	0.758	0.093	0.003632
WDR5	2.728	0.003184	0.882	0.754	0.093	0.003674
OTX2	5.068	2.007e-07	2.234	0.554	0.094	0.003717
H2AZ	7.347	1.013e-13	0.859	0.686	0.094	0.00376
KLF15	3.983	3.41e-05	1.427	0.599	0.094	0.00376
RBBP5	3.955	3.822e-05	1.08	0.65	0.096	0.003979
PCGF1	2.384	0.008559	0.98	0.723	0.096	0.004024
TET2	1.808	0.03529	1.236	0.695	0.097	0.00416
SOX2	2.154	0.01561	1.442	0.636	0.097	0.00416
KDM5B	2.217	0.01331	1.125	0.684	0.099	0.004347
ERF	2.162	0.01532	2.837	0.567	0.099	0.004395
UBTF	2.646	0.004068	1.178	0.645	0.1	0.004443
MORC2	2.654	0.00398	1.504	0.602	0.1	0.004491
ZNF282	2.336	0.00974	1.156	0.655	0.101	0.004638
ZNF483	1.684	0.04607	1.335	0.686	0.101	0.004638
HOXB13	4.119	1.903e-05	2.171	0.551	0.101	0.004688
NCAPH2	2.418	0.007803	0.84	0.743	0.102	0.004738
NUP98-HOXA9	1.601	0.05471	2.106	0.618	0.102	0.004839
CNOT3	1.852	0.03202	1.302	0.663	0.103	0.004942
PRDM6	1.611	0.05357	1.962	0.621	0.104	0.004993
ZNF618	1.579	0.05721	2.236	0.609	0.105	0.005258
PSIP1	1.529	0.06312	2.368	0.599	0.109	0.005758
GATA3	2.8	0.002557	1.511	0.576	0.109	0.005873
NANOG	3.319	0.0004522	1.694	0.562	0.111	0.006227
ZNF335	2.011	0.02216	1.793	0.575	0.112	0.006288
ZNF519	1.655	0.04895	1.383	0.658	0.112	0.006349
ZNF468	1.638	0.05074	1.543	0.641	0.112	0.006349
ERG	1.828	0.0338	0.854	0.782	0.113	0.00641
HOXC9	1.923	0.02721	2.433	0.56	0.113	0.00641
H3F3B	1.517	0.06465	2.918	0.588	0.113	0.00641
ZFX	2.406	0.008066	0.758	0.719	0.113	0.006534
INO80	2.254	0.0121	0.751	0.735	0.115	0.006914
POLR2AphosphoS5	2.384	0.008556	1.92	0.559	0.116	0.007044
BMI1	1.448	0.07387	1.243	0.709	0.118	0.007376
ZNF273	1.622	0.05244	1.525	0.628	0.118	0.007376
PRDM14	1.479	0.06956	2.45	0.579	0.118	0.007444
POU5F1	2.859	0.002122	1.282	0.574	0.12	0.007789
ZNF786	1.557	0.0597	1.906	0.601	0.12	0.007859
GATA2	1.361	0.08681	1.318	0.705	0.121	0.007929
BRPF3	2.921	0.001743	0.569	0.727	0.121	0.007929
ZNF611	1.475	0.07015	2.316	0.577	0.121	0.008
MBD2	1.924	0.02719	1.04	0.651	0.123	0.008289
HDAC2	2.05	0.02017	0.744	0.714	0.124	0.008584
ZNF674	1.545	0.06116	1.868	0.596	0.124	0.008584
NR0B1	1.662	0.04829	1.121	0.666	0.125	0.008734
PHOX2B	1.449	0.07366	2.37	0.573	0.127	0.009117
CHD8	1.237	0.1081	1.983	0.619	0.128	0.009352
RPE	3.192	0.0007069	0.609	0.675	0.128	0.009431
MYCN	2.93	0.001694	0.704	0.661	0.128	0.009511
ZNF783	1.732	0.04167	0.682	0.832	0.128	0.009511
KLF9	3.139	0.0008464	1.003	0.593	0.128	0.009511
DUX4	1.53	0.06299	1.904	0.585	0.129	0.009591
SUMO2	2.061	0.01963	2.162	0.546	0.129	0.009591
E2F1	8.123	2.265e-16	0.596	0.649	0.129	0.009753
MKL2	2.471	0.006737	1.54	0.558	0.13	0.009834
AFF1	1.759	0.03927	0.974	0.659	0.13	0.009916
PHF2	2.397	0.008263	0.548	0.712	0.131	0.01008
SCML2	1.731	0.04175	1.957	0.561	0.131	0.01016
ZNF534	1.449	0.07372	2.221	0.572	0.132	0.01025
ZBTB14	1.718	0.04289	0.712	0.762	0.133	0.0105
ZBTB8A	2.002	0.02267	1.336	0.574	0.133	0.01067
PATZ1	2.323	0.01008	1.136	0.579	0.134	0.01085
ASH1L	1.672	0.04726	0.928	0.676	0.134	0.01094
SPIN1	1.719	0.04285	0.663	0.762	0.135	0.01111
PHF8	5.043	2.289e-07	0.473	0.67	0.135	0.01111
POLR2A	21.196	5.241e-100	0.172	0.761	0.136	0.0112
IRAK4	1.689	0.04557	0.8	0.698	0.137	0.01147
TRAF7	2.647	0.004058	1.158	0.569	0.137	0.01147
CBX2	1.518	0.06448	1.692	0.588	0.137	0.01147
ZNF44	1.394	0.08161	2.843	0.564	0.137	0.01156
FEZF1	1.907	0.02824	2.315	0.54	0.137	0.01156
IRAK1	1.722	0.04249	0.622	0.773	0.137	0.01156
ARID2	2.173	0.01489	1.03	0.599	0.137	0.01165
ZNF711	1.673	0.04717	0.872	0.676	0.138	0.01184
ZNF343	1.652	0.04926	1.008	0.655	0.138	0.01184
ZNF610	1.795	0.03636	0.707	0.701	0.139	0.01212
EBF3	1.837	0.0331	2.118	0.543	0.139	0.01221
STAT5B	2.344	0.009544	1.228	0.564	0.139	0.01221
UHRF2	1.577	0.05741	1.34	0.608	0.139	0.01221
PIAS1	2.918	0.001762	1.963	0.53	0.14	0.0123
PHF6	1.703	0.04425	0.69	0.725	0.14	0.0124
PRDM1	1.9	0.02872	1.742	0.55	0.145	0.01358
SAP30	3.22	0.0006402	0.716	0.603	0.146	0.01389
ERCC6	0.887	0.1874	1.252	0.728	0.146	0.01389
ZKSCAN5	1.386	0.08293	2.204	0.563	0.146	0.01399
PBX3	1.196	0.1158	1.6	0.612	0.147	0.0142
ZSCAN16	1.489	0.06822	3.041	0.548	0.147	0.0143
BCL11B	2.995	0.001374	0.814	0.581	0.147	0.01441
ZBTB7A	3.085	0.001016	0.478	0.647	0.15	0.01516
FGFR1	2.2	0.0139	0.821	0.602	0.151	0.0156
GLIS2	2.008	0.02234	1.109	0.57	0.152	0.01593
KDM4C	1.658	0.04864	0.779	0.663	0.153	0.01616
BRD1	1.693	0.04519	0.571	0.705	0.153	0.01616
SRSF3	2.201	0.01388	0.705	0.62	0.155	0.01662
KAT7	1.69	0.04552	0.567	0.699	0.155	0.01685
PAF1	3.788	7.591e-05	0.509	0.613	0.155	0.01685
SIN3A	3.441	0.0002896	0.626	0.593	0.155	0.01685
XRN2	3.434	0.0002972	0.445	0.623	0.158	0.01769
FAM208A	2.153	0.01567	0.744	0.608	0.158	0.01781
SP4	1.779	0.03761	0.992	0.58	0.159	0.01793
ZNF441	1.443	0.07445	1.456	0.572	0.161	0.01867
BRD4	4.425	4.826e-06	-0.012	0.738	0.161	0.01867
ZSCAN22	2.299	0.01074	0.674	0.605	0.161	0.0188
INTS11	2.268	0.01165	0.89	0.569	0.162	0.01918
ZNF202	0.732	0.2321	1.048	0.794	0.162	0.01918
HDAC1	2.227	0.01297	0.314	0.684	0.163	0.01956
TAF1	3.19	0.0007109	0.37	0.627	0.164	0.01982
KMT2A	1.911	0.02801	0.52	0.652	0.166	0.02061
YY1	2.93	0.001695	0.096	0.687	0.167	0.02102
ZNF257	1.267	0.1025	2.152	0.549	0.168	0.02115
EZH1	1.664	0.04802	0.272	0.802	0.168	0.02143
ZNF547	1.085	0.139	1.384	0.596	0.169	0.0217
GLI2	1.761	0.03909	0.432	0.671	0.171	0.02269
MCRS1	1.624	0.05216	0.713	0.629	0.172	0.02297
ZNF778	1.113	0.1329	2.46	0.546	0.172	0.02297
MAPK1	1.978	0.02394	0.794	0.574	0.173	0.02326
AUTS2	1.65	0.04948	0.578	0.653	0.173	0.02341
TLE3	1.45	0.07353	1.812	0.542	0.175	0.02414
EMX1	1.835	0.03329	0.922	0.567	0.175	0.02429
ZXDB	1.702	0.04439	1.425	0.542	0.175	0.02429
DDX5	1.039	0.1493	3.197	0.545	0.177	0.02474
U2AF1	2.861	0.00211	0.533	0.574	0.177	0.0249
GRHL3	0.992	0.1606	1.014	0.654	0.178	0.0252
TET1	1.584	0.05657	0.742	0.611	0.179	0.02597
OGT	2.583	0.004902	0.575	0.57	0.181	0.02676
ZNF692	1.56	0.05943	1.621	0.538	0.183	0.0274
MEN1	1.741	0.04083	1.136	0.546	0.183	0.0274
OSR2	1.498	0.06707	2.075	0.528	0.183	0.02773
ZBTB26	1.208	0.1135	0.533	0.735	0.184	0.02789
PITX3	1.127	0.1299	2.374	0.536	0.184	0.02789
CBX8	1.075	0.1412	1.216	0.58	0.185	0.02855
AFF4	2.671	0.00378	0.214	0.617	0.185	0.02872
KLF8	1.504	0.06626	1.156	0.559	0.186	0.02905
CCNT2	1.32	0.09342	1.389	0.554	0.187	0.02922
TAF3	1.603	0.05452	0.602	0.619	0.187	0.02939
ZNF317	1.337	0.09063	2.087	0.531	0.187	0.02939
ASXL1	1.454	0.07293	0.953	0.574	0.188	0.0299
CHD5	1.206	0.114	1.905	0.542	0.189	0.03025
ZIM3	1.368	0.0857	1.977	0.531	0.189	0.03042
NELFA	2.676	0.00373	0.096	0.625	0.191	0.03147
EWSR1	1.294	0.09781	1.954	0.532	0.193	0.03237
ZNF382	1.266	0.1028	1.772	0.538	0.194	0.03273
DDX21	2.045	0.02043	0.487	0.576	0.196	0.03365
SP7	1.429	0.07656	1.858	0.529	0.196	0.03384
WT1	1.312	0.09474	1.729	0.535	0.197	0.03421
NRF1	3.721	9.931e-05	0.115	0.591	0.198	0.03516
KLF12	1.526	0.0635	0.695	0.59	0.199	0.03535
SIX2	1.639	0.0506	1.635	0.52	0.201	0.03671
SP1	1.584	0.05657	0.092	0.706	0.202	0.03691
SATB1	0.7	0.242	2.056	0.55	0.203	0.0375
SP3	1.78	0.03757	0.817	0.549	0.203	0.0375
SS18	1.268	0.1025	2.018	0.523	0.203	0.0377
GPS2	1.236	0.1081	1.368	0.545	0.205	0.03851
ZSCAN5A	1.648	0.04964	1.045	0.541	0.205	0.03851
PAX6	1.026	0.1525	2.245	0.529	0.205	0.03892
BATF3	1.244	0.1068	1.282	0.546	0.206	0.03912
ZNF585A	1.02	0.1538	2.278	0.529	0.206	0.03933
MYC	1.852	0.032	-0.384	0.805	0.208	0.04037
NKX3-1	1.141	0.1269	1.958	0.527	0.208	0.04037
PAX3	1.055	0.1457	1.938	0.531	0.208	0.04079
ZNF366	1.132	0.1289	1.761	0.532	0.208	0.04079
HIC1	1.373	0.08493	1.66	0.528	0.208	0.04079
CSNK2A1	1.397	0.08122	0.846	0.565	0.209	0.04121
ZSCAN20	1.275	0.1011	1.865	0.523	0.21	0.04185
ZNF189	1.238	0.1078	1.221	0.545	0.211	0.04206
HMGN3	1.334	0.09112	1.002	0.556	0.211	0.04206
ING2	1.092	0.1374	1.673	0.533	0.212	0.04315
BCL3	4.632	1.811e-06	0.398	0.543	0.212	0.04315
RAG2	1.375	0.08454	0.862	0.561	0.214	0.04381
SMARCA2	1.058	0.145	1.46	0.539	0.215	0.0447
PRDM10	1.259	0.104	1.76	0.521	0.218	0.04652
BRD2	2.075	0.019	-0.005	0.61	0.219	0.04698
SOX10	1.033	0.1509	1.778	0.53	0.219	0.04721
ZNF71	1.443	0.07446	0.724	0.563	0.221	0.04839
ZNF341	1.657	0.04873	0.924	0.533	0.221	0.04862
ZNF263	1.133	0.1285	0.402	0.632	0.223	0.05006
KDM4A	1.01	0.1563	0.346	0.679	0.224	0.05055
EHMT2	1.237	0.1081	1.843	0.518	0.224	0.05079
KDM6B	1.043	0.1485	0.934	0.561	0.226	0.05202
PCGF2	1.325	0.09258	1.098	0.535	0.227	0.05277
TBX5	1.317	0.09395	1.598	0.518	0.228	0.05302
HOXA9	0.731	0.2324	1.151	0.562	0.228	0.05327
E2F6	1.928	0.02696	0.525	0.544	0.228	0.05352
GTF2B	1.655	0.04898	-0.044	0.639	0.228	0.05352
SP2	1.809	0.0352	0.283	0.567	0.229	0.05378
CDK9	1.568	0.05839	-0.306	0.727	0.229	0.05403
EGR1	1.584	0.05658	0.379	0.573	0.229	0.05403
TCOF1	1.404	0.08012	0.602	0.566	0.229	0.05429
ATF4	0.762	0.2229	1.211	0.551	0.23	0.05506
ZFP37	1.385	0.08308	1.146	0.528	0.232	0.05583
EGR2	1.449	0.07371	0.972	0.532	0.233	0.05662
TEAD1	1.012	0.1557	0.923	0.557	0.234	0.05794
ZNF423	1.367	0.08579	1.018	0.532	0.236	0.05901
POLR2B	1.58	0.05707	0.403	0.563	0.236	0.05928
DCP1A	1.758	0.03939	0.401	0.55	0.237	0.05955
CTNNB1	0.977	0.1642	1.538	0.526	0.237	0.05982
ZFP57	0.967	0.1668	1.248	0.534	0.237	0.0601
ZNF501	1.414	0.07875	0.958	0.532	0.238	0.06037
EOMES	1.083	0.1394	1.417	0.521	0.241	0.06315
TDRD3	1.264	0.1031	0.763	0.548	0.242	0.06344
BCL11A	1.05	0.1468	1.764	0.514	0.244	0.06544
ZNF133	0.771	0.2202	2.098	0.514	0.247	0.06748
PDX1	0.922	0.1782	1.562	0.521	0.247	0.06778
ZFP2	1.162	0.1225	1.029	0.53	0.249	0.06927
ZNF93	0.794	0.2136	1.919	0.516	0.25	0.07017
IKZF2	1.13	0.1293	1.289	0.518	0.25	0.07048
ZNF28	0.89	0.1866	1.516	0.521	0.25	0.07048
GFI1B	0.953	0.1702	1.928	0.512	0.251	0.07078
DPPA2	0.801	0.2115	1.778	0.516	0.252	0.07201
ZNF169	0.791	0.2145	1.894	0.516	0.252	0.07232
SNAI2	1.675	0.04701	0.925	0.514	0.253	0.07325
FLI1	0.357	0.3604	0.218	0.754	0.254	0.07356
PTPN11	1.273	0.1015	0.553	0.549	0.256	0.07513
ORC1	1.28	0.1003	0.534	0.55	0.256	0.07545
SETD1A	0.967	0.1669	0.161	0.622	0.258	0.07737
SP140	0.634	0.2631	0.726	0.573	0.258	0.0777
CHD7	0.472	0.3185	0.633	0.598	0.258	0.0777
KDM5A	1.663	0.04817	0.116	0.555	0.261	0.07966
SMARCA4	0.707	0.2397	-0.152	0.804	0.262	0.08099
ZNF35	0.82	0.2062	1.471	0.517	0.262	0.08132
E2F4	1.603	0.05442	-0.004	0.569	0.262	0.08132
ZNF600	1.051	0.1466	1.22	0.517	0.263	0.08199
ZNF394	1.109	0.1337	1.061	0.52	0.263	0.08233
HOXA2	1.144	0.1262	0.68	0.537	0.267	0.08609
ZNF84	0.684	0.2471	2.066	0.51	0.268	0.08644
ZNF605	0.681	0.2481	2.069	0.51	0.268	0.08678
ZNF479	0.747	0.2277	1.637	0.513	0.271	0.08925
HIRA	0.269	0.3939	0.729	0.577	0.272	0.09032
ZNF425	0.73	0.2328	1.692	0.512	0.272	0.09104
SMAD2-SMAD3	0.687	0.2461	0.819	0.546	0.273	0.09176
ZBTB1	0.94	0.1736	1.143	0.517	0.276	0.09469
TBL1X	1.002	0.1582	0.856	0.528	0.277	0.09543
KAT5	1.46	0.0721	0.178	0.544	0.28	0.09844
NELFE	2.208	0.01364	0.001	0.532	0.28	0.0992
ZNF2	1.082	0.1396	0.929	0.517	0.281	0.09958
RBP2	1.241	0.1073	0.341	0.546	0.281	0.09958
SCRT2	0.766	0.2218	1.569	0.505	0.283	0.1023
EP400	0.94	0.1737	0.863	0.524	0.284	0.1031
TSHZ1	0.658	0.2552	1.171	0.519	0.285	0.1038
ZMYND8	0.886	0.1878	-0.025	0.609	0.286	0.1054
MAX	1.422	0.07749	-0.176	0.57	0.287	0.1066
YAP1	0.053	0.4789	0.329	0.655	0.289	0.1086
ZBTB6	1.027	0.1522	0.936	0.515	0.29	0.1099
PGR	0.747	0.2274	1.182	0.513	0.291	0.1107
ZNF146	0.527	0.299	1.368	0.515	0.292	0.1119
TRIM25	0.428	0.3342	-0.112	0.683	0.292	0.1119
CHRM2	0.749	0.227	0.604	0.54	0.292	0.1123
CEBPB	0.955	0.1697	0.461	0.539	0.296	0.1165
KDM1B	0.556	0.289	1.712	0.504	0.298	0.1195
HAND2	0.606	0.2723	1.519	0.506	0.299	0.1204
STAG1	0.793	0.2139	-0.098	0.596	0.299	0.1204
ZNF76	0.867	0.1931	0.215	0.557	0.299	0.1204
ZFP64	-0.03	0.512	0.396	0.624	0.3	0.1213
ZNF664	0.709	0.239	1.36	0.505	0.301	0.123
MYOG	0.177	0.4299	1.009	0.532	0.302	0.1239
INSM2	0.87	0.1922	0.835	0.516	0.305	0.1279
LHX2	0.176	0.4301	0.735	0.547	0.307	0.1297
ARID1A	0.191	0.4243	0.835	0.539	0.307	0.1307
SSU72	0.711	0.2384	1.061	0.511	0.308	0.1316
ZNF671	0.52	0.3015	1.564	0.502	0.309	0.1325
ZNF362	0.745	0.2282	1.18	0.504	0.309	0.133
NFATC1	0.961	0.1683	0.044	0.556	0.31	0.1334
CDK7	1.197	0.1157	-0.099	0.554	0.31	0.1334
MAZ	1.232	0.109	-0.325	0.567	0.311	0.1358
THAP1	1.043	0.1486	0.355	0.53	0.312	0.1362
SON	0.751	0.2262	0.886	0.514	0.312	0.1362
CDX2	-0.055	0.5218	0.731	0.56	0.312	0.1367
HLF	0.684	0.2469	1.331	0.501	0.314	0.1391
ZNF800	0.544	0.2931	1.564	0.498	0.314	0.1391
CPSF3L	0.798	0.2123	-0.104	0.57	0.315	0.141
ZNF391	0.932	0.1756	0.531	0.521	0.316	0.1415
CTCFL	0.909	0.1818	0.038	0.553	0.317	0.1429
CEBPD	0.569	0.2847	0.728	0.525	0.317	0.1429
OVOL3	0.836	0.2016	0.908	0.507	0.319	0.1459
ZNF467	0.748	0.2273	0.799	0.513	0.321	0.1484
ZNF141	0.54	0.2946	1.224	0.503	0.323	0.1514
MXI1	1.024	0.1528	-0.111	0.551	0.323	0.1519
ZNF573	0.391	0.3481	1.565	0.496	0.324	0.1534
GTF3C5	1.14	0.1271	0.367	0.518	0.324	0.1534
TEAD1-TEAD4	0.62	0.2677	0.985	0.507	0.328	0.1591
INTS12	0.931	0.1758	0.365	0.523	0.329	0.1601
KMT2D	0.486	0.3136	-0.354	0.609	0.332	0.1644
CBFB	0.651	0.2575	-0.462	0.612	0.332	0.1649
DMC1	0.403	0.3434	1.32	0.497	0.334	0.1671
ZNF8	0.125	0.4502	1.051	0.514	0.336	0.1709
SUPT5H	0.738	0.2302	-0.314	0.569	0.337	0.172
FXR2	0.446	0.3277	1.142	0.499	0.339	0.1753
TRIM24	-0.269	0.6059	-0.252	0.687	0.339	0.1758
ZNF823	0.344	0.3652	1.435	0.495	0.34	0.1764
BRD3	0.969	0.1663	-0.125	0.54	0.34	0.1775
ZFP69B	0.919	0.179	0.54	0.51	0.342	0.1792
FOSL1	0.149	0.4406	0.146	0.56	0.344	0.1826
ZNF837	0.518	0.3022	1.021	0.501	0.344	0.1826
BCOR	0.213	0.4156	-0.654	0.709	0.344	0.1832
POU3F2	0.725	0.2341	0.784	0.504	0.344	0.1838
GATA1	-0.873	0.8086	0.412	0.638	0.346	0.1867
MED1	0.427	0.3347	-0.365	0.581	0.347	0.1872
SMARCC1	0.632	0.2636	0.3	0.528	0.347	0.1878
NFE2L1	0.118	0.4531	0.796	0.518	0.348	0.189
ZNF580	0.755	0.2253	0.622	0.505	0.349	0.1913
FOXH1	0.391	0.3479	1.055	0.497	0.351	0.1943
GATA6	-0.515	0.6966	0.785	0.541	0.352	0.1967
KDM5C	0.693	0.2441	-0.328	0.554	0.356	0.2027
NEUROG2	0.415	0.339	0.627	0.51	0.362	0.2125
GMEB2	0.865	0.1936	-0.054	0.524	0.364	0.2163
TBP	0.185	0.4266	-0.78	0.679	0.365	0.2188
ZNF182	0.359	0.3597	0.955	0.495	0.366	0.2194
ZNF792	0.711	0.2386	0.536	0.503	0.367	0.2213
FXR1	0.707	0.2399	0.369	0.511	0.367	0.2226
HDAC3	0.069	0.4726	0.882	0.506	0.368	0.2232
SMAD3	-0.149	0.5591	0.333	0.542	0.368	0.2245
ESCO2	0.638	0.2618	0.452	0.508	0.369	0.2258
MEF2B	-0.539	0.705	0.251	0.567	0.37	0.2271
SMAD1	-0.993	0.8396	0.031	0.685	0.372	0.2316
KLF11	1.042	0.1488	0.121	0.505	0.374	0.2342
LEF1	0.352	0.3624	0.001	0.534	0.374	0.2342
NCAPG	-0.44	0.6702	0.297	0.552	0.375	0.2356
ZNF682	0.551	0.2909	0.434	0.507	0.376	0.2388
MAFB	0.686	0.2464	0.276	0.51	0.377	0.2408
HDAC6	0.37	0.3558	-0.082	0.534	0.378	0.2415
SIX1	0.374	0.354	0.824	0.492	0.378	0.2422
FANCD2	0.197	0.4219	1.069	0.488	0.379	0.2442
GLI4	0.688	0.2458	0.379	0.504	0.38	0.2462
TAFII	0.941	0.1732	-0.099	0.515	0.381	0.2475
SRCAP	0.148	0.4412	1.158	0.486	0.381	0.2482
ZBTB11	0.238	0.406	-0.509	0.571	0.381	0.2482
LIN9	0.35	0.3631	0.793	0.495	0.382	0.2488
EGR3	0.406	0.3424	0.615	0.497	0.385	0.2556
RUNX3	0.429	0.3339	0.564	0.498	0.386	0.257
ZNF485	0.155	0.4386	1.064	0.486	0.387	0.2584
MEF2A	0.169	0.433	0.143	0.523	0.387	0.259
ZNF766	-0.02	0.5079	0.428	0.518	0.387	0.259
SRF	0.164	0.4348	-0.897	0.646	0.388	0.2604
SOX11	-0.126	0.55	0.971	0.498	0.388	0.2611
MBD3	-0.436	0.6686	-0.475	0.625	0.389	0.2625
KLF7	0.619	0.2679	0.085	0.514	0.389	0.2632
RFX1	0.005	0.4981	0.623	0.508	0.39	0.2639
CDK6	0.72	0.2357	0.036	0.512	0.39	0.2645
HCFC1	0.676	0.2496	-0.257	0.525	0.391	0.2666
FOXP1	-0.358	0.6397	-0.178	0.569	0.391	0.2673
FOXP2	0.476	0.3169	0.027	0.517	0.393	0.2708
PRDM2	0.664	0.2533	0.2	0.505	0.394	0.2729
CHAT	0.056	0.4778	1.12	0.484	0.396	0.2764
ING5	0.178	0.4295	0.875	0.487	0.398	0.2792
SMAD2	-0.239	0.5944	0.524	0.515	0.398	0.2792
RFX2	0.564	0.2862	0.175	0.504	0.401	0.2856
EED	-0.931	0.824	-0.356	0.674	0.401	0.2856
MYNN	-0.16	0.5637	0.047	0.533	0.402	0.287
ZIC2	0.609	0.2712	0.08	0.506	0.404	0.2921
ATF2	0.214	0.4152	0.449	0.499	0.407	0.2971
FOS	-0.255	0.6006	0.221	0.52	0.409	0.3022
PMEL	0.032	0.4871	-0.337	0.541	0.41	0.3037
LEO1	0.351	0.3628	0.437	0.495	0.41	0.3044
NFIC	0.056	0.4776	0.093	0.517	0.41	0.3044
BRD7	0.514	0.3035	0.135	0.502	0.413	0.3095
BANF1	-0.417	0.6617	0.126	0.53	0.413	0.3095
DAXX	0.297	0.3832	0.501	0.492	0.414	0.3117
RB1	0.364	0.358	-0.337	0.522	0.414	0.3125
KDM1A	-0.612	0.7297	-0.054	0.553	0.414	0.3132
ZNF414	0.639	0.2615	-0.048	0.505	0.415	0.3139
ZNF440	-0.027	0.5107	1.079	0.48	0.415	0.3139
TFAP2A	-0.179	0.5709	0.241	0.515	0.418	0.3199
NOTCH1	-0.431	0.6666	-0.592	0.591	0.418	0.3214
ELL2	0.02	0.4921	-0.525	0.551	0.419	0.3228
ZNF429	-0.006	0.5023	0.961	0.48	0.421	0.3258
TP53	-1.526	0.9365	-0.178	0.746	0.421	0.3266
MAFF	0.026	0.4895	0.805	0.483	0.423	0.3318
KLF17	0.628	0.265	-0.023	0.502	0.423	0.3318
RBL2	-0.63	0.7356	-0.741	0.65	0.424	0.3326
HNF4G	-0.734	0.7684	0.162	0.536	0.426	0.3364
ZBTB42	0.199	0.4212	0.499	0.488	0.426	0.3371
ZNF512	0.035	0.4859	0.502	0.492	0.429	0.3432
POLR2H	0.448	0.3273	0.118	0.494	0.43	0.3462
TCF7L1	-1.049	0.8528	-0.45	0.63	0.431	0.347
JMJD6	-0.028	0.511	-1.25	0.632	0.431	0.3485
EBNA3C	-0.134	0.5532	0.295	0.506	0.431	0.3485
SMARCE1	-0.262	0.6035	0.2	0.511	0.433	0.3516
CDK8	0.079	0.4684	-0.672	0.545	0.435	0.3569
TFDP1	0.098	0.4608	-0.428	0.521	0.439	0.3639
ZNF26	-0.116	0.5461	0.884	0.476	0.44	0.3669
XCL1	0.367	0.3568	0.021	0.495	0.441	0.3693
PRMT1	0.118	0.4529	0.328	0.489	0.445	0.377
ZNF750	0.051	0.4798	0.536	0.482	0.446	0.3794
BPTF	0.422	0.3366	-0.139	0.498	0.446	0.3794
HEXIM1	-0.238	0.594	-1.191	0.606	0.446	0.3802
ZNF549	-0.099	0.5394	0.782	0.477	0.448	0.3848
LDB1	-0.047	0.5188	0.645	0.479	0.452	0.3927
ETS1	-0.322	0.6263	-0.756	0.556	0.454	0.3982
THAP11	0.398	0.3455	-0.227	0.496	0.456	0.4014
PGBD3	0.143	0.4431	0.249	0.486	0.456	0.4014
ZNF528	0.228	0.4097	0.046	0.489	0.457	0.4029
TRIM28	-2.487	0.9936	0.101	0.711	0.457	0.4029
HEY1	0.303	0.381	-0.46	0.508	0.457	0.4029
ASH2L	-0.089	0.5356	0.546	0.481	0.459	0.4077
TFAP4	-0.542	0.7059	-0.73	0.563	0.46	0.4117
HOXA6	0.354	0.3618	-0.202	0.495	0.461	0.4132
ZNF324	0.334	0.3693	-0.224	0.496	0.462	0.4156
EGLN2	0.17	0.4324	0.097	0.487	0.463	0.4164
MITF	-0.631	0.7361	0.176	0.51	0.463	0.4172
ZNF695	0.245	0.4034	-0.094	0.49	0.465	0.4212
MLLT1	-0.823	0.7946	-1.032	0.637	0.466	0.4228
C11orf30	-0.013	0.5051	0.373	0.482	0.466	0.4228
HNF1B	0.002	0.4994	0.395	0.481	0.466	0.4244
APOBEC3B	0.049	0.4803	0.312	0.482	0.466	0.4244
SMC1A	-1.035	0.8497	-0.617	0.592	0.467	0.4268
MAF	-0.284	0.6117	-0.015	0.504	0.468	0.4284
ELF1	-0.755	0.7749	-1.334	0.683	0.469	0.4308
GLIS1	0.141	0.444	-0.191	0.497	0.47	0.4324
DLX2	-0.103	0.5409	0.488	0.477	0.473	0.4388
CEBPG	-0.259	0.6024	0.451	0.481	0.473	0.4388
ZNF101	-0.271	0.6067	-0.287	0.511	0.474	0.4412
CREB1	-0.726	0.7662	-1	0.595	0.474	0.442
ZNF304	-0.275	0.6082	0.635	0.47	0.476	0.446
HIF1A	-0.714	0.7622	-0.483	0.535	0.476	0.446
ZNF574	0.284	0.3882	-0.317	0.492	0.476	0.4468
ZNF740	-0.237	0.5935	-0.471	0.515	0.477	0.4476
HMG20A	0.032	0.4873	0.163	0.481	0.478	0.4508
LMTK3	-0.501	0.6918	0.367	0.489	0.479	0.4532
TAL1	-2.758	0.9971	0.028	0.674	0.48	0.4549
E2F3	0.291	0.3857	-0.407	0.492	0.482	0.4589
ZNF518A	0.215	0.4148	-0.295	0.49	0.482	0.4589
ELF3	0.077	0.4694	0.026	0.485	0.482	0.4597
RELB	-0.308	0.6209	0.053	0.492	0.483	0.4613
ZNF675	-0.321	0.6259	0.604	0.469	0.484	0.4637
ATOH1	0.269	0.3939	-0.391	0.492	0.485	0.4653
MAFG	-0.27	0.6062	0.469	0.474	0.485	0.4661
ZEB2	-0.458	0.6765	-0.88	0.544	0.486	0.4677
PRKDC	-0.026	0.5106	-0.13	0.492	0.486	0.4686
MEF2C	0.16	0.4364	-0.173	0.487	0.487	0.471
ZSCAN23	0.083	0.4671	-0.109	0.486	0.487	0.4718
ZNF136	-0.465	0.6792	0.783	0.464	0.488	0.4726
JUND	-0.939	0.8262	-0.153	0.522	0.488	0.4726
REL	0.079	0.4685	-0.611	0.507	0.49	0.4774
PR	-3.866	0.9999	-0.096	0.687	0.493	0.4839
RING1	-0.476	0.683	-0.146	0.502	0.493	0.4847
NPAT	0.22	0.4129	-0.426	0.489	0.494	0.4863
ZBTB17	-0.521	0.6989	-0.837	0.535	0.495	0.4896
NFE2L2	-0.523	0.6995	-0.156	0.504	0.497	0.4928
AHR	-0.737	0.7695	0.395	0.489	0.497	0.4936
TCF7L2	-1.019	0.8458	-0.759	0.563	0.498	0.4952
SRC	-0.532	0.7026	-0.459	0.512	0.501	0.5033
HOXA4	0.246	0.4029	-0.52	0.49	0.502	0.5049
GTF2I	-2.003	0.9774	-0.447	0.635	0.502	0.5049
HMBOX1	-0.157	0.5623	0.12	0.475	0.505	0.5114
TEAD4	-1.629	0.9484	-0.258	0.561	0.505	0.5122
ZNF793	-0.452	0.6745	0.378	0.472	0.506	0.513
HOTAIR	-0.715	0.7626	0.53	0.477	0.507	0.5154
FOSL2	-1.26	0.8962	-0.038	0.518	0.507	0.5162
POLR3D	-3.273	0.9995	-0.436	0.724	0.508	0.5179
SMAD5	0.148	0.441	-0.434	0.486	0.508	0.5187
ZNF680	-1.484	0.9311	0.238	0.516	0.51	0.5219
TOP1	-0.715	0.7626	-0.681	0.527	0.511	0.5251
TAF7	-0.599	0.7255	-0.79	0.525	0.513	0.53
ZNF239	-0.292	0.6147	0.027	0.48	0.514	0.5308
LMNA	-0.515	0.6969	0.304	0.474	0.514	0.5308
ZNF506	-0.367	0.6432	0.249	0.467	0.515	0.5348
FOXO1	-1.239	0.8923	-0.396	0.53	0.515	0.5348
NFKB2	-0.25	0.5988	0.019	0.476	0.518	0.5397
SOX9	0.144	0.4426	-0.501	0.485	0.521	0.5461
ZNF490	-0.518	0.6978	0.471	0.462	0.521	0.5469
EP300	-5.109	1	-0.576	0.813	0.522	0.5493
SPI1	-2.828	0.9977	-0.499	0.682	0.522	0.5501
FOXD2	0.079	0.4686	-0.467	0.483	0.522	0.5501
CTBP1	-0.384	0.6494	0.052	0.475	0.522	0.5501
NR3C1	-5.636	1	-0.266	0.655	0.523	0.5509
TP73	-0.891	0.8135	0.187	0.488	0.523	0.5509
CDK2	-0.651	0.7424	0.353	0.472	0.524	0.5541
ZNF143	-0.703	0.7589	-0.809	0.524	0.524	0.5541
MAFK	-1.069	0.8574	-0.255	0.514	0.524	0.5541
ARID3A	-0.385	0.6499	-0.04	0.479	0.525	0.5557
MBOAT4	0.014	0.4944	-0.399	0.481	0.526	0.559
JUN	-1.327	0.9077	-0.21	0.519	0.527	0.5598
TBX21	-0.272	0.6071	-0.2	0.48	0.531	0.5694
NKRF	-0.026	0.5102	-0.485	0.483	0.533	0.5734
MYF5	-0.184	0.5729	-0.168	0.474	0.534	0.5758
DNMT3A	-0.624	0.7338	-0.922	0.519	0.536	0.5805
KDM3A	-0.064	0.5255	-0.638	0.49	0.536	0.5813
MBTD1	0.082	0.4672	-0.602	0.483	0.537	0.5821
BANP	-0.543	0.7066	0.077	0.473	0.537	0.5829
ZNF384	-0.691	0.7553	-0.354	0.495	0.537	0.5837
ZNF22	-0.502	0.6921	0.214	0.462	0.537	0.5837
SIX5	-0.086	0.5343	-0.568	0.487	0.538	0.5861
ZNF488	-0.732	0.768	0.316	0.466	0.542	0.594
ZNF75D	-0.823	0.7947	0.421	0.465	0.542	0.5948
HBP1	-0.04	0.5158	-0.806	0.492	0.546	0.6027
ARRB1	-0.614	0.7304	0.159	0.465	0.546	0.6027
ETV1	-0.553	0.71	-1.272	0.526	0.547	0.6043
CTBP2	-0.548	0.7082	-0.921	0.513	0.548	0.6067
ESR1	-18.622	1	-0.537	0.663	0.548	0.6067
ZNF281	-0.086	0.5344	-0.498	0.477	0.55	0.6114
DROSHA	-0.344	0.6346	-1.644	0.533	0.551	0.6129
NFKB1	-0.539	0.7052	-0.579	0.495	0.551	0.6129
ZNF780A	-0.544	0.7066	0.137	0.461	0.551	0.6145
NIPBL	-0.974	0.835	-1.351	0.549	0.554	0.62
IRF5	-0.617	0.7314	0.204	0.458	0.554	0.62
GABPA	-0.988	0.8384	-0.978	0.53	0.555	0.6223
BACH1	-0.95	0.829	-0.88	0.519	0.558	0.6293
FOXK1	-1.374	0.9153	-0.686	0.531	0.558	0.6293
BATF	-0.846	0.8013	-0.5	0.496	0.562	0.6371
LARP7	-1.795	0.9637	-1.093	0.61	0.562	0.6378
HNF1A	-1.154	0.8757	-0.232	0.494	0.564	0.6417
TCF21	-0.912	0.8191	-0.236	0.485	0.566	0.6463
ZBTB40	-0.724	0.7656	-0.815	0.505	0.567	0.6471
INTS3	-0.005	0.5018	-0.776	0.48	0.567	0.6471
TCF4	-2.268	0.9883	-0.245	0.535	0.569	0.6516
PROX1	-0.896	0.8148	-0.533	0.496	0.569	0.6524
CHD2	-0.06	0.5239	-1.02	0.489	0.571	0.6562
ZNF438	-0.397	0.6545	-0.629	0.479	0.576	0.6668
ZNF346	-0.021	0.5083	-0.939	0.483	0.577	0.6683
TP63	-2.982	0.9986	-0.07	0.532	0.577	0.6698
ZNF558	-0.426	0.6649	-0.539	0.473	0.578	0.6721
ELK3	-0.087	0.5347	-0.794	0.477	0.579	0.6743
MKL1	-0.164	0.5652	-0.702	0.475	0.581	0.6765
JUNB	-1.216	0.8879	-0.868	0.516	0.581	0.678
CBX5	-0.728	0.7668	-0.519	0.483	0.582	0.6803
SOX4	-0.704	0.7592	-0.369	0.471	0.585	0.6847
TCF12	-1.829	0.9663	-1.388	0.611	0.586	0.6877
E2F7	-0.892	0.8137	-0.527	0.488	0.587	0.6891
ZFAT	-0.655	0.7437	-0.106	0.457	0.587	0.6906
NME2	-1.054	0.854	0.164	0.46	0.588	0.6913
ZNF654	-0.477	0.6832	-0.519	0.468	0.588	0.6913
FOXJ2	-0.452	0.6744	-0.597	0.472	0.588	0.6921
RBL1	-0.374	0.646	-0.578	0.467	0.588	0.6928
ZNF554	-0.389	0.6513	-0.563	0.466	0.589	0.6935
DEAF1	-0.243	0.5959	-0.73	0.471	0.59	0.695
BCLAF1	-0.43	0.6665	-1.129	0.49	0.591	0.6987
EMSY	-0.288	0.6133	-0.698	0.47	0.592	0.7008
ZNF280A	-0.791	0.7856	0.071	0.451	0.594	0.7045
FOXM1	-1.522	0.9361	-0.797	0.52	0.595	0.7052
KMT2B	-0.491	0.6883	-0.498	0.463	0.596	0.7081
SCRT1	-0.972	0.8345	-0.451	0.481	0.596	0.7088
ZBTB2	-0.81	0.7911	-0.466	0.473	0.599	0.7138
HSF1	-1.587	0.9437	-2.285	0.669	0.6	0.7152
KLF1	-0.622	0.733	-1.164	0.495	0.6	0.7159
MECP2	-0.415	0.6608	-1.297	0.491	0.602	0.7202
BTAF1	-0.461	0.6776	-0.638	0.464	0.605	0.7265
RUNX2	-1.045	0.8521	-0.508	0.483	0.606	0.7279
MCM2	-0.857	0.8044	0.02	0.448	0.608	0.7321
STAT5A	-0.737	0.7694	-0.902	0.488	0.609	0.7342
ZNF248	-0.934	0.8249	0.1	0.445	0.609	0.7342
CEBPA	-1.925	0.9729	-0.912	0.539	0.611	0.737
VEZF1	-0.838	0.7989	-1.155	0.497	0.613	0.7411
TCF7	-1.345	0.9106	-1.008	0.514	0.613	0.7418
ZNF639	-0.73	0.7672	-0.885	0.484	0.614	0.7431
NCOR1	-1.302	0.9035	-1.653	0.538	0.614	0.7431
NKX2-1	-1.511	0.9346	-0.397	0.49	0.614	0.7431
NFE2	-1.034	0.8494	-0.732	0.489	0.615	0.7445
SMC3	-3.61	0.9998	-1.01	0.577	0.615	0.7445
ZNF121	-0.81	0.7911	-1.306	0.502	0.615	0.7445
XBP1	-1.071	0.8578	-0.764	0.491	0.615	0.7459
EPC1	-0.882	0.8111	-0.844	0.486	0.618	0.7506
ZNF770	-0.522	0.6993	-0.667	0.462	0.618	0.7513
RBPJ	-1.646	0.9502	-1.372	0.543	0.619	0.7519
ZNF808	-1	0.8413	0.121	0.441	0.621	0.756
NR2F1	-1.311	0.905	-0.878	0.498	0.623	0.76
CREBBP	-2.167	0.9849	-1.754	0.623	0.624	0.7613
RARG	-1.055	0.8543	-0.689	0.483	0.625	0.7633
H2AFX	-1.947	0.9743	-0.577	0.513	0.627	0.7665
KLF10	-0.637	0.7379	-0.948	0.476	0.627	0.7678
HES2	-1.591	0.9442	-0.139	0.479	0.629	0.7704
ZEB1	-0.682	0.7525	-1.745	0.506	0.629	0.7711
PAX5	-2.36	0.9909	-1.215	0.553	0.633	0.7775
E2F8	-0.481	0.6847	-0.916	0.463	0.633	0.7781
KDM4B	-0.558	0.7114	-1.028	0.472	0.634	0.7794
CBX6	-0.512	0.6957	-1.348	0.481	0.636	0.7826
IRF4	-1.708	0.9562	-0.79	0.511	0.637	0.7845
ZFP28	-1.315	0.9058	-0.009	0.453	0.637	0.7845
ZNF320	-1.399	0.9191	-0.463	0.477	0.638	0.7876
ASCL1	-4.071	1	-0.491	0.518	0.64	0.7907
ILK	-1.265	0.8971	-0.132	0.453	0.642	0.7932
CBX4	-0.158	0.5626	-1.555	0.475	0.643	0.7956
TTF1	-0.943	0.8272	-0.567	0.459	0.643	0.7962
CTCF	-6.852	1	-0.375	0.512	0.649	0.8052
CBX1	-1.084	0.8609	-2.001	0.519	0.651	0.8088
SMN1	-1.113	0.8672	-0.067	0.435	0.651	0.8094
ZNF18	-0.84	0.7995	-1.241	0.481	0.652	0.81
PPARD	-0.534	0.7032	-1.059	0.461	0.652	0.8111
GRIP1	-1.331	0.9083	-0.442	0.462	0.652	0.8111
ZNF17	-0.998	0.8408	-0.296	0.441	0.653	0.8117
AEBP2	-1.222	0.8892	-0.462	0.457	0.654	0.8129
IRF1	-1.684	0.9539	-1.255	0.517	0.654	0.814
ZNF217	-1.016	0.8451	-0.3	0.441	0.655	0.8146
ZNF92	-0.859	0.8048	-0.562	0.448	0.657	0.8186
ZNF134	-0.69	0.7548	-0.838	0.455	0.658	0.8198
ZNF280D	-0.609	0.7288	-1.213	0.465	0.658	0.8203
RUNX1	-5.682	1	-1.601	0.594	0.659	0.8209
CDK12	-0.465	0.679	-1.322	0.464	0.659	0.822
ZNF585B	-1.225	0.8897	-0.417	0.452	0.66	0.8226
ZBTB48	-2.435	0.9925	-0.847	0.517	0.66	0.8237
PKNOX1	-0.885	0.8118	-0.827	0.46	0.661	0.8248
LMO1	-0.659	0.745	-0.928	0.456	0.661	0.8254
POU2F2	-1.024	0.847	-1.28	0.485	0.662	0.8259
ZNF445	-1.073	0.8585	-0.311	0.438	0.663	0.8281
TRIM22	-0.793	0.7861	-0.961	0.462	0.664	0.8287
E2F5	-0.568	0.7151	-1.323	0.466	0.664	0.8287
NFIL3	-0.846	0.8013	-0.65	0.449	0.664	0.8287
FOXO3	-0.748	0.7727	-1.328	0.476	0.665	0.8303
RBCK1	-0.678	0.7511	-0.953	0.456	0.666	0.832
USF2	-1.843	0.9673	-2.429	0.572	0.666	0.8325
STAT3	-4.043	1	-2.065	0.632	0.667	0.8341
MGEA5	-0.438	0.6694	-1.442	0.465	0.667	0.8341
RELA	-6.029	1	-1.61	0.577	0.668	0.8347
MECOM	-0.815	0.7925	-0.762	0.45	0.669	0.8368
RUVBL1	-0.65	0.742	-1.103	0.457	0.669	0.8373
SMAD4	-2.362	0.9909	-1.793	0.563	0.67	0.8379
USF1	-1.038	0.8503	-2.283	0.514	0.671	0.84
ZNF75A	-0.714	0.7622	-0.965	0.454	0.673	0.8426
RXRA	-2.654	0.996	-1.355	0.535	0.673	0.8431
ARNTL	-1.557	0.9402	-1.209	0.497	0.673	0.8431
NR2C2	-1.681	0.9536	-1.022	0.498	0.674	0.8446
L3MBTL2	-0.674	0.75	-1.33	0.465	0.674	0.8446
RAD21	-5.541	1	-0.864	0.52	0.674	0.8446
MRE11A	-0.854	0.8036	-1.108	0.463	0.675	0.8452
CBFA2T2	-0.737	0.7693	-0.922	0.453	0.675	0.8462
GATAD2B	-1.394	0.9184	-1.542	0.504	0.675	0.8462
ZNF24	-1.572	0.942	-1.476	0.509	0.676	0.8472
KAT8	-1.396	0.9186	-1.286	0.492	0.678	0.8492
HDAC4	-0.612	0.7297	-1.307	0.458	0.678	0.8492
GTF2E2	-0.685	0.7533	-1.142	0.456	0.678	0.8502
ZNF140	-1.822	0.9658	-0.347	0.468	0.678	0.8502
BRCA1	-1.603	0.9455	-1.413	0.505	0.68	0.8527
NFYC	-0.717	0.7632	-1.062	0.454	0.681	0.8542
ZNF350	-0.721	0.7644	-1.064	0.454	0.682	0.8557
DACOR1	-1.215	0.8878	-0.353	0.428	0.683	0.8571
TFAP2C	-2.271	0.9884	-0.846	0.503	0.684	0.8586
GTF2F1	-0.827	0.7958	-1.549	0.474	0.688	0.8639
CENPT	-1.327	0.9078	-0.136	0.42	0.689	0.8643
KLF13	-0.982	0.837	-1.164	0.463	0.689	0.8648
STAT4	-1.319	0.9063	-0.69	0.456	0.69	0.8662
MYOD1	-1.585	0.9435	-0.548	0.462	0.691	0.8667
RARA	-2.575	0.995	-2.294	0.571	0.691	0.8676
MEIS1	-1.596	0.9448	-0.494	0.458	0.693	0.8694
CCND2	-0.371	0.6448	-1.935	0.467	0.693	0.8694
KLF4	-2.084	0.9814	-1.304	0.51	0.693	0.8699
ZBED1	-1.218	0.8885	-1.11	0.466	0.695	0.8717
HINFP	-1.389	0.9176	-1.799	0.502	0.699	0.8771
GRHL2	-3.067	0.9989	-0.148	0.469	0.702	0.8814
DPF2	-1.366	0.9141	-0.882	0.462	0.703	0.8818
PPARG	-4.149	1	-1.262	0.519	0.703	0.8823
LMO2	-2.406	0.9919	-0.991	0.5	0.705	0.8848
ZNF644	-0.983	0.8371	-1.307	0.458	0.707	0.8869
MTA2	-1.677	0.9532	-1.246	0.489	0.709	0.8886
ZNF563	-1.124	0.8695	-0.706	0.435	0.71	0.8898
NFAT5	-0.862	0.8056	-1.212	0.448	0.71	0.8902
ZSCAN29	-0.935	0.825	-1.413	0.459	0.71	0.8902
BCAT1	-1.163	0.8777	-0.951	0.45	0.711	0.8914
RFX5	-1.526	0.9365	-2.235	0.512	0.712	0.893
MYBL2	-0.704	0.7591	-1.558	0.455	0.714	0.8942
ZNF197	-0.91	0.8186	-1.466	0.458	0.714	0.8946
ID3	-0.928	0.8233	-1.416	0.457	0.714	0.895
LANA	-1.275	0.8988	-2.445	0.501	0.716	0.8966
MED12	-1.285	0.9006	-1.739	0.485	0.716	0.897
SREBF1	-1.762	0.961	-1.572	0.499	0.72	0.9009
ZBTB16	-1.811	0.9649	-1.225	0.488	0.72	0.9009
SPDEF	-1.315	0.9058	-1.598	0.478	0.722	0.9031
ELK1	-1.771	0.9617	-1.2	0.484	0.723	0.9043
SFPQ	-1.46	0.9279	-0.338	0.406	0.724	0.905
UBE2I	-0.771	0.7796	-1.555	0.452	0.724	0.9054
TLX1	-1.08	0.86	-0.989	0.437	0.726	0.9076
MYB	-2.126	0.9832	-0.92	0.481	0.727	0.9083
HHEX	-1.474	0.9298	-0.715	0.443	0.728	0.909
ZNF697	-1.296	0.9025	-1.582	0.472	0.728	0.909
BHLHE40	-1.287	0.901	-2.557	0.496	0.728	0.909
KLF6	-0.653	0.743	-1.841	0.457	0.728	0.9094
ETV5	-1.306	0.9043	-1.034	0.449	0.728	0.9097
ARNT	-1.396	0.9187	-1.968	0.492	0.729	0.9101
FOXP3	-1.372	0.9149	-1.186	0.458	0.729	0.9101
SETDB1	-3.082	0.999	-1.195	0.501	0.729	0.9108
SOX13	-1.34	0.9099	-1.223	0.457	0.733	0.9147
REPIN1	-1.674	0.9529	-1.478	0.485	0.734	0.915
MTA3	-1.639	0.9494	-1.664	0.489	0.736	0.9174
TGIF2	-0.923	0.8219	-1.913	0.465	0.737	0.9177
ZNF287	-1.462	0.9281	-0.472	0.406	0.737	0.9181
LMNB1	-1.22	0.8888	-0.908	0.428	0.738	0.9191
SPIB	-2.216	0.9866	-0.699	0.466	0.738	0.9191
ZFP41	-1.745	0.9595	-0.52	0.443	0.738	0.9194
ZBTB7B	-0.972	0.8345	-1.387	0.443	0.739	0.9197
ATF3	-2.368	0.9911	-2.295	0.526	0.739	0.9197
MLLT3	-0.781	0.7827	-1.739	0.451	0.74	0.9211
CDCA2	-1.338	0.9095	-0.69	0.419	0.742	0.9224
NFYB	-1.404	0.9198	-1.535	0.467	0.743	0.924
ZNF292	-1.407	0.9203	-0.582	0.412	0.743	0.924
DLX1	-0.946	0.8278	-1.484	0.444	0.744	0.9246
HMGN1	-0.944	0.8275	-1.525	0.444	0.745	0.9252
ZBTB10	-1.028	0.8481	-1.384	0.44	0.748	0.928
ARID5B	-1.064	0.8563	-1.369	0.438	0.752	0.9314
DIDO1	-1.327	0.9078	-1.361	0.449	0.757	0.9352
MBD4	-0.877	0.8099	-1.782	0.447	0.757	0.9355
TSC22D4	-2.689	0.9964	-0.841	0.469	0.757	0.9355
HCFC1R1	-1.342	0.9102	-0.86	0.418	0.757	0.9358
ZSCAN2	-1.283	0.9003	-1.057	0.423	0.758	0.9363
WWTR1	-1.614	0.9467	-0.832	0.437	0.758	0.9363
ZXDC	-1.186	0.8821	-1.276	0.431	0.76	0.9375
BCL6	-2.526	0.9942	-1.715	0.502	0.76	0.938
GTF2A2	-1.223	0.8893	-1.222	0.428	0.761	0.9386
CUX1	-2.535	0.9944	-1.226	0.482	0.761	0.9389
ZNF430	-1.523	0.9361	-0.599	0.397	0.762	0.9391
PARP1	-1.533	0.9374	-0.576	0.395	0.762	0.9391
ZNF138	-1.323	0.9071	-1.007	0.42	0.762	0.9394
ZNF274	-2.012	0.9779	-0.465	0.426	0.762	0.9394
ZNF707	-2.06	0.9803	-0.652	0.444	0.762	0.9394
NR1H3	-1.694	0.9549	-1.153	0.456	0.764	0.9405
ZNF597	-1.203	0.8854	-1.319	0.43	0.764	0.941
USP49	-1.556	0.9402	-0.575	0.392	0.767	0.9429
EBNA2	-1.312	0.9053	-1.149	0.421	0.767	0.9434
FUS	-1.322	0.9069	-1.511	0.447	0.768	0.944
ZNF260	-1.105	0.8655	-1.545	0.436	0.769	0.9447
CBX3	-2.948	0.9984	-0.95	0.47	0.77	0.945
CHAMP1	-1.183	0.8815	-1.727	0.45	0.77	0.9452
ZNF331	-1.537	0.9379	-0.662	0.395	0.771	0.946
ESRRA	-1.344	0.9105	-2.505	0.478	0.772	0.9468
NCAPG2	-1.512	0.9347	-0.738	0.399	0.772	0.9468
SIRT6	-1.243	0.893	-1.368	0.426	0.776	0.9497
ETV7	-1.147	0.8742	-1.568	0.433	0.776	0.9497
BAHD1	-2.498	0.9938	-0.383	0.422	0.776	0.9497
ETV6	-1.994	0.9769	-1.031	0.455	0.777	0.95
ZNF354C	-1.585	0.9435	-0.617	0.385	0.777	0.95
NR2F2	-3.445	0.9997	-1.835	0.504	0.778	0.9505
ICE1	-0.954	0.8299	-2.559	0.457	0.779	0.9512
TERF1	-1.228	0.8902	-1.422	0.427	0.779	0.9517
ZNF48	-1.566	0.9413	-0.69	0.39	0.78	0.9521
PRAME	-0.942	0.8268	-2.055	0.445	0.781	0.9528
DNMT1	-1.683	0.9538	-2.038	0.481	0.782	0.9533
DRAP1	-0.921	0.8215	-2.191	0.446	0.783	0.954
ORC2	-1.107	0.8659	-1.71	0.436	0.784	0.9547
ZNF264	-1.487	0.9315	-1.618	0.454	0.786	0.9558
CENPC	-1.732	0.9583	-0.458	0.258	0.786	0.9558
ZNF701	-1.237	0.892	-1.516	0.427	0.786	0.9558
ADNP	-1.334	0.9089	-1.757	0.449	0.789	0.9578
AGO1	-1.71	0.9563	-1.657	0.465	0.79	0.9586
LRWD1	-1.731	0.9583	-0.495	0.272	0.792	0.9593
ETS2	-1.83	0.9664	-1.711	0.469	0.792	0.9593
ELK4	-1.907	0.9717	-1.256	0.452	0.792	0.9593
KDM6A	-1.179	0.8807	-1.702	0.431	0.792	0.9593
NFIA	-1.616	0.947	-1.338	0.442	0.792	0.9595
RCOR1	-1.867	0.9691	-2.533	0.49	0.792	0.9597
PBX2	-1.968	0.9755	-1.807	0.478	0.792	0.9597
STAT1	-2.914	0.9982	-2.367	0.505	0.793	0.9599
EBF1	-2.243	0.9876	-1.465	0.468	0.793	0.9603
ZBTB33	-3.852	0.9999	-2.296	0.507	0.793	0.9603
ZNF131	-1.339	0.9097	-1.385	0.419	0.796	0.9615
ZNF586	-1.727	0.9579	-0.535	0.29	0.796	0.9619
KLF5	-2.801	0.9975	-1.973	0.493	0.797	0.9623
CREB3L4	-1.332	0.9086	-1.433	0.419	0.797	0.9623
CRY1	-1.698	0.9553	-0.618	0.343	0.798	0.9627
IKZF1	-4.636	1	-1.604	0.486	0.801	0.9643
NOTCH3	-1.701	0.9555	-0.642	0.342	0.801	0.9643
AGO2	-1.124	0.8696	-1.883	0.434	0.801	0.9643
PRDM12	-1.663	0.9519	-0.707	0.363	0.801	0.9643
FOXG1	-1.248	0.8939	-1.651	0.426	0.801	0.9647
WRNIP1	-0.976	0.8355	-2.502	0.443	0.802	0.9649
ZNF765	-1.483	0.9309	-1.204	0.403	0.802	0.9649
RAC3	-1.333	0.9088	-1.503	0.419	0.802	0.9653
ASCL2	-1.183	0.8817	-1.818	0.431	0.802	0.9653
POU2F1	-1.682	0.9537	-0.691	0.354	0.802	0.9653
L3MBTL4	-1.032	0.8489	-2.282	0.44	0.805	0.9664
NR1H2	-2.005	0.9775	-1.402	0.454	0.805	0.9666
TERC	-2.597	0.9953	-0.746	0.433	0.806	0.9669
SIX4	-1.659	0.9514	-0.806	0.363	0.806	0.9671
ZNF649	-1.72	0.9573	-0.67	0.319	0.807	0.9678
FAIRE	-5.783	1	-4.242	0.511	0.808	0.9684
ZNF486	-2.344	0.9905	-0.484	0.373	0.808	0.9684
PML	-2.91	0.9982	-2.19	0.492	0.808	0.9684
TARDBP	-1.521	0.9359	-2.267	0.459	0.808	0.9684
RUNX1T1	-3.043	0.9988	-1.548	0.473	0.809	0.9687
GATAD1	-1.667	0.9523	-1.978	0.462	0.81	0.9691
ATF7IP	-1.767	0.9614	-1.434	0.445	0.81	0.9691
SNAPC1	-1.489	0.9318	-1.296	0.402	0.811	0.9696
NFYA	-2.399	0.9918	-1.573	0.466	0.811	0.9698
CAMTA2	-1.441	0.9252	-1.415	0.408	0.813	0.9706
SUMO1	-5.543	1	-1.822	0.488	0.814	0.9711
BIRA	-2.101	0.9822	-1.35	0.447	0.814	0.9711
ERCC3	-1.15	0.875	-2.16	0.433	0.815	0.9716
SMARCA5	-1.905	0.9716	-1.823	0.463	0.815	0.9716
ZNF589	-1.419	0.9221	-1.866	0.442	0.816	0.972
HOXA1	-1.373	0.9152	-1.584	0.415	0.817	0.9725
EBNA3	-1.534	0.9375	-1.281	0.395	0.818	0.9729
CASP8AP2	-1.37	0.9146	-1.6	0.416	0.819	0.9731
PLRG1	-2.436	0.9926	-0.483	0.314	0.82	0.9736
POLR2M	-1.496	0.9327	-2.626	0.458	0.82	0.9739
ZNF584	-1.544	0.9387	-1.853	0.443	0.821	0.9744
ZNF83	-1.6	0.9452	-2.13	0.456	0.821	0.9744
ZNF436	-1.649	0.9505	-1.045	0.368	0.822	0.9745
ATF1	-2.389	0.9916	-1.78	0.467	0.824	0.9754
CSDE1	-2.248	0.9877	-1.898	0.469	0.825	0.9757
BRDU	-4.322	1	-0.587	0.41	0.825	0.976
SF1	-1.706	0.956	-0.911	0.339	0.826	0.9763
DNMT3B	-2.452	0.9929	-2.044	0.477	0.828	0.9769
CREM	-1.857	0.9683	-1.586	0.444	0.828	0.9769
MXD3	-1.443	0.9255	-1.592	0.408	0.828	0.9769
ZNF623	-1.375	0.9155	-2.472	0.446	0.829	0.9773
BARX1	-1.356	0.9125	-1.764	0.417	0.83	0.9778
JMJD1C	-2.145	0.984	-1.65	0.455	0.83	0.9778
ERCC2	-1.258	0.8958	-2.157	0.425	0.831	0.9783
SIRT1	-3.154	0.9992	-0.685	0.406	0.831	0.9783
ZKSCAN8	-1.625	0.9479	-1.815	0.44	0.832	0.9786
STAT2	-1.977	0.976	-1.862	0.457	0.832	0.9786
MNT	-1.944	0.974	-1.816	0.456	0.832	0.9787
TBL1XR1	-1.621	0.9475	-2.468	0.456	0.833	0.9789
SND1	-2.3	0.9893	-1.196	0.429	0.834	0.9793
ZNF284	-1.549	0.9394	-1.437	0.393	0.835	0.9799
GREB1	-3.406	0.9997	-0.79	0.418	0.835	0.9799
CLOCK	-1.915	0.9722	-1.53	0.435	0.836	0.9801
TERF2	-1.413	0.9212	-1.757	0.411	0.836	0.9802
IRF3	-1.675	0.953	-1.715	0.434	0.837	0.9805
YBX1	-3.677	0.9999	-0.646	0.394	0.838	0.9808
DPF1	-1.5	0.9332	-2.714	0.449	0.838	0.9808
ZNF781	-2.159	0.9846	-1.081	0.407	0.839	0.9811
COPS2	-1.316	0.9059	-2.146	0.42	0.839	0.9811
PRMT5	-1.587	0.9437	-1.4	0.385	0.839	0.9814
MIER1	-1.577	0.9426	-2.019	0.439	0.84	0.9815
NR4A1	-2.194	0.9859	-1.878	0.458	0.841	0.9818
ZTA	-2.381	0.9914	-0.751	0.359	0.841	0.9818
HES1	-2.046	0.9796	-2.066	0.459	0.841	0.982
NONO	-2.276	0.9886	-0.904	0.39	0.842	0.9823
NFRKB	-1.804	0.9644	-1.655	0.434	0.845	0.9832
HNF4A	-5.107	1	-1.385	0.451	0.845	0.9834
GTF3C2	-1.546	0.9389	-3.224	0.449	0.845	0.9834
HLTF	-1.662	0.9518	-2.054	0.442	0.846	0.9836
NR5A2	-2.258	0.988	-1	0.393	0.846	0.9836
NCOR2	-1.953	0.9746	-1.686	0.436	0.85	0.9849
E2F2	-1.476	0.9301	-1.819	0.404	0.85	0.9849
ETV4	-1.824	0.9659	-2.421	0.456	0.851	0.985
SREBF2	-1.467	0.9289	-1.904	0.405	0.854	0.9861
PTTG1	-2.236	0.9873	-1.133	0.391	0.855	0.9863
SSRP1	-3.514	0.9998	-1.946	0.465	0.856	0.9864
LYL1	-3.807	0.9999	-1.072	0.42	0.856	0.9865
EPAS1	-1.659	0.9515	-1.459	0.363	0.857	0.9867
BARX2	-1.588	0.9439	-1.602	0.384	0.857	0.9868
NFATC3	-1.325	0.9074	-3.084	0.42	0.858	0.9871
GABP	-1.615	0.9468	-2.414	0.437	0.859	0.9873
PTRF	-2.298	0.9892	-1.137	0.383	0.862	0.9881
ZMIZ1	-1.716	0.9569	-2.992	0.45	0.862	0.9882
TAT	-1.652	0.9507	-1.584	0.367	0.863	0.9884
ZNF768	-1.699	0.9553	-1.455	0.343	0.864	0.9886
STAT5	-2.631	0.9957	-1.61	0.442	0.864	0.9887
KLF16	-1.831	0.9664	-1.773	0.423	0.865	0.989
EHF	-2.188	0.9856	-1.981	0.448	0.866	0.9891
GMEB1	-1.676	0.9531	-1.564	0.357	0.867	0.9893
SETX	-1.349	0.9113	-3.229	0.418	0.868	0.9896
FEV	-1.531	0.9371	-1.964	0.396	0.868	0.9896
GRHL1	-1.655	0.951	-1.625	0.365	0.869	0.9899
DDX20	-2.476	0.9934	-1.606	0.433	0.871	0.9904
NCOA1	-1.886	0.9703	-1.979	0.433	0.872	0.9905
ZNF207	-3.334	0.9996	-1.022	0.386	0.872	0.9905
IRF9	-2.183	0.9855	-1.439	0.398	0.872	0.9905
MBD1	-2.103	0.9823	-3.325	0.456	0.874	0.991
SKI	-1.618	0.9472	-1.791	0.377	0.874	0.991
ICE2	-1.44	0.9251	-2.625	0.408	0.874	0.991
SMARCC2	-1.714	0.9567	-2.213	0.429	0.876	0.9914
ZNF175	-2.629	0.9957	-1.715	0.436	0.876	0.9915
ELF2	-1.685	0.954	-1.618	0.353	0.877	0.9916
CD59	-1.578	0.9427	-1.963	0.387	0.877	0.9917
ARNT2	-1.548	0.9392	-2.082	0.393	0.879	0.9921
ZNF16	-2.113	0.9827	-1.616	0.406	0.88	0.9923
ZNF318	-2.672	0.9962	-1.855	0.443	0.88	0.9923
MEF2D	-2.073	0.9809	-1.757	0.409	0.884	0.9929
VDR	-4.643	1	-3.173	0.467	0.884	0.993
MCM7	-2.746	0.997	-1.457	0.407	0.884	0.993
WDHD1	-1.878	0.9698	-2.065	0.421	0.885	0.9931
NR2F6	-2.763	0.9971	-1.744	0.431	0.887	0.9935
HDAC8	-2.383	0.9914	-2.076	0.442	0.887	0.9935
BACH2	-2.836	0.9977	-1.655	0.428	0.887	0.9935
PYGO2	-2.237	0.9874	-1.592	0.397	0.888	0.9936
GLYR1	-1.486	0.9314	-4.005	0.403	0.889	0.9938
ZNF788	-1.809	0.9648	-2.386	0.426	0.889	0.9938
CHD4	-2.497	0.9937	-2.35	0.445	0.893	0.9944
C17orf49	-1.782	0.9627	-2.994	0.428	0.894	0.9946
MCM3	-2.078	0.9811	-1.923	0.409	0.896	0.9949
ZNF641	-1.91	0.9719	-2.412	0.421	0.898	0.9952
KRAB	-2.941	0.9984	-1.856	0.433	0.898	0.9952
HJURP	-1.703	0.9557	-1.865	0.341	0.898	0.9953
ZNF687	-1.973	0.9758	-2.14	0.413	0.899	0.9954
KLF3	-1.702	0.9557	-1.912	0.341	0.9	0.9955
ZC3H8	-2.186	0.9856	-3.037	0.44	0.9	0.9955
YBX3	-2.158	0.9845	-1.838	0.398	0.901	0.9957
PBX1	-2.051	0.9799	-2.634	0.43	0.902	0.9957
ZKSCAN1	-2.866	0.9979	-3.167	0.451	0.902	0.9958
TAZ	-1.657	0.9512	-2.207	0.364	0.902	0.9958
DEK	-2.111	0.9826	-3.905	0.437	0.902	0.9958
NBN	-3.271	0.9995	-2.564	0.45	0.903	0.9959
KDM3B	-1.894	0.9709	-2.914	0.42	0.905	0.9961
CD74	-2.888	0.9981	-1.589	0.394	0.906	0.9962
TRRAP	-2.107	0.9825	-2.238	0.418	0.906	0.9963
FOXK2	-3.349	0.9996	-2.214	0.442	0.906	0.9963
PPARGC1A	-1.652	0.9507	-2.488	0.367	0.908	0.9965
CREB3	-2.136	0.9837	-2.009	0.401	0.909	0.9966
TEAD2	-2.329	0.9901	-1.792	0.374	0.915	0.9972
CDC5L	-2.196	0.9859	-2.048	0.396	0.916	0.9974
BRD9	-2.105	0.9823	-2.983	0.416	0.919	0.9976
RAD51	-2.779	0.9973	-2.54	0.433	0.92	0.9977
WHSC1	-2.193	0.9858	-2.137	0.393	0.923	0.9979
CCDC101	-2.228	0.9871	-2.168	0.389	0.928	0.9983
ZNF592	-2.372	0.9911	-1.999	0.371	0.93	0.9984
RXRG	-3.59	0.9998	-2.135	0.404	0.94	0.999
POLR3A	-2.645	0.9959	-3.464	0.413	0.943	0.9992
HDGF	-4.336	1	-3.096	0.424	0.945	0.9993
ZMYM3	-5.601	1	-2.518	0.411	0.953	0.9995

## Sheet: brown_mouse_results.txt
TR	statistic	pvalue	zscore	max_auc	re_rank	irwin_hall_pvalue
EZH2	9.513	9.297e-22	1.099	0.874	0.057	0.0008183
HDAC1	3.31	0.0004665	2.337	0.692	0.059	0.0009238
C17orf96	4.736	1.088e-06	1.09	0.853	0.062	0.001098
JARID2	4.495	3.484e-06	1.059	0.876	0.067	0.001328
CBX7	3.843	6.084e-05	1.08	0.843	0.068	0.001436
RNF2	9.453	1.646e-21	0.982	0.859	0.075	0.00188
SUZ12	14.834	4.4e-50	0.953	0.876	0.077	0.002016
BMI1	3.163	0.0007819	1.227	0.745	0.077	0.002062
NEUROD2	2.784	0.002686	1.849	0.689	0.078	0.002109
ZIC1-ZIC2	3.021	0.001259	1.754	0.688	0.078	0.002109
HDAC2	2.635	0.004205	1.293	0.737	0.084	0.002677
KDM4C	3.441	0.0002893	1.065	0.754	0.088	0.003087
KDM2B	5.835	2.685e-09	0.926	0.816	0.089	0.003149
GTF3C1	2.066	0.01942	2.707	0.675	0.095	0.003812
H2AZ	9.536	7.392e-22	0.874	0.786	0.095	0.003883
MEF2C	2.129	0.01664	2.246	0.681	0.095	0.003883
KDM5C	2.527	0.005748	1.128	0.735	0.099	0.004328
PCGF6	2.932	0.001685	0.902	0.836	0.103	0.004888
MEF2A	2.254	0.01211	3.109	0.647	0.104	0.005057
AEBP2	2.278	0.01137	1.282	0.708	0.106	0.005317
KMT2D	6.087	5.745e-10	0.804	0.782	0.106	0.005317
PHF19	2.327	0.00997	0.987	0.792	0.106	0.005405
MTF2	2.968	0.001497	0.81	0.86	0.107	0.005586
RYBP	3.676	0.0001187	0.8	0.8	0.108	0.005677
CHRM2	1.941	0.02614	1.752	0.7	0.108	0.005677
INO80	2.204	0.01378	1.129	0.733	0.111	0.00615
PCGF2	2.41	0.007987	0.886	0.848	0.111	0.00615
NPAS4	2.058	0.01982	2.237	0.662	0.111	0.00615
ISL1	5.538	1.534e-08	2.026	0.62	0.116	0.00696
FOSB	2.742	0.003057	2.613	0.619	0.12	0.007725
PHIP	2.139	0.01621	1.203	0.695	0.121	0.007953
BTAF1	1.976	0.02408	1.133	0.74	0.121	0.007953
NCOA2	2.098	0.01795	1.069	0.737	0.124	0.008543
KDM1A	3.345	0.0004119	0.731	0.789	0.124	0.008543
GRHL3	2.678	0.003704	0.873	0.744	0.126	0.009036
GATA4	2.364	0.009048	1.39	0.648	0.128	0.009418
SHOX2	2.177	0.01475	2.076	0.634	0.129	0.009678
HOXC9	1.744	0.04054	2.647	0.648	0.13	0.00981
CXXC1	5.283	6.349e-08	0.701	0.776	0.13	0.00981
PRDM15	2.876	0.002015	1.073	0.665	0.13	0.009943
SIN3A	4.035	2.732e-05	0.799	0.712	0.132	0.01035
FAIRE	2.029	0.02121	1.14	0.696	0.132	0.01035
ONECUT2	3.734	9.436e-05	2.093	0.607	0.134	0.01077
WIZ	1.985	0.02359	1.852	0.647	0.134	0.01077
KDM4A	2.356	0.009227	0.743	0.802	0.137	0.01164
TET1	2.353	0.009306	1.003	0.683	0.138	0.01194
MEN1	3.529	0.0002086	0.685	0.765	0.139	0.01209
POU3F1	1.598	0.05497	2.197	0.656	0.141	0.01271
EED	1.652	0.04931	1.003	0.774	0.144	0.01335
CBX6	1.704	0.04422	0.916	0.833	0.145	0.01384
FEZF2	2.055	0.01994	1.083	0.683	0.145	0.01384
RAG1	4.206	1.3e-05	0.701	0.724	0.146	0.01401
NCAPH2	2.241	0.01252	0.766	0.769	0.146	0.01401
PAX6	1.815	0.03477	2.387	0.627	0.147	0.01435
TAF9B	1.477	0.06985	1.666	0.668	0.15	0.01522
PRDM13	1.944	0.02597	1.609	0.64	0.152	0.01576
CBX8	1.49	0.06806	2.618	0.636	0.154	0.01631
CBX2	1.623	0.05228	0.958	0.748	0.158	0.01765
H4K5BU	1.48	0.06937	1.378	0.669	0.16	0.01844
MAPK8	2.734	0.003125	0.795	0.679	0.161	0.01865
RBBP5	3.111	0.000932	0.676	0.717	0.161	0.01885
KDM2A	2.063	0.01958	0.98	0.676	0.162	0.01926
E2F3	1.808	0.03532	0.864	0.739	0.164	0.01968
TOP2A	1.468	0.0711	1.074	0.713	0.164	0.01989
SIRT1	2.217	0.01332	1.387	0.619	0.165	0.02011
KMT2C	2.686	0.00361	0.549	0.814	0.165	0.02032
ZBTB17	1.61	0.0537	1.348	0.65	0.169	0.02164
E2F1	3.112	0.0009283	0.647	0.71	0.169	0.02164
KDM5B	1.653	0.04913	0.782	0.777	0.17	0.02209
HELLS	2.281	0.01129	0.659	0.743	0.171	0.02232
RBPJ	1.643	0.05017	1.246	0.648	0.174	0.02373
ING1	2.552	0.005358	0.64	0.719	0.175	0.02397
NRF1	2.371	0.008878	0.826	0.653	0.179	0.02594
RARB	1.315	0.0942	3.027	0.625	0.18	0.0262
RFX2	1.711	0.04358	2.204	0.609	0.18	0.02645
ZBTB2	2.104	0.01771	0.776	0.683	0.181	0.02671
RCOR2	1.327	0.09233	2.25	0.627	0.182	0.02697
LHX3	2.129	0.01662	1.976	0.599	0.182	0.02697
POLR2A	17.52	5.054e-69	0.347	0.75	0.183	0.02776
FOXP1	1.34	0.09019	1.757	0.629	0.186	0.02911
H4K8BU	1.343	0.08961	1.714	0.63	0.187	0.02938
POU3F2	2.063	0.01956	2.099	0.595	0.188	0.02993
UBTF	1.961	0.02494	1.048	0.634	0.189	0.0305
HEY1	1.893	0.0292	1.521	0.609	0.19	0.03078
OSR1	1.969	0.02446	0.892	0.656	0.195	0.03341
EHF	1.402	0.08041	1.205	0.645	0.196	0.03371
FAM60A	1.563	0.05906	0.794	0.709	0.197	0.03432
TGIF1	1.792	0.03656	0.907	0.656	0.199	0.03524
SIRT6	1.662	0.0483	0.623	0.783	0.2	0.03587
SAP130	1.663	0.04818	0.613	0.784	0.2	0.03587
HOXB5	1.475	0.07009	0.958	0.667	0.201	0.0365
HMGA2	1.518	0.06454	0.85	0.683	0.203	0.03746
EOMES	1.261	0.1036	2.16	0.615	0.203	0.03779
MORC3	2.184	0.01449	0.644	0.683	0.203	0.03779
PAX7	1.859	0.03154	1.709	0.598	0.204	0.03811
WDR5	2.217	0.0133	0.647	0.671	0.204	0.03844
SMCHD1	1.274	0.1014	1.873	0.617	0.205	0.03877
SPIN1	1.614	0.0533	0.647	0.743	0.207	0.04011
ATOH1	1.607	0.05402	1.736	0.602	0.209	0.0408
RFX1	1.454	0.073	0.958	0.66	0.209	0.0408
DPY30	1.447	0.0739	0.972	0.658	0.21	0.04149
RFX3	1.285	0.09937	1.636	0.619	0.21	0.04149
PHF6	1.552	0.06039	0.712	0.703	0.213	0.04324
CRX	1.733	0.04157	2.598	0.583	0.214	0.04396
HMGA1	1.421	0.07762	0.993	0.649	0.216	0.04505
OLIG2	1.976	0.02408	1.664	0.586	0.216	0.04542
ARID4B	1.598	0.05499	0.639	0.732	0.217	0.04616
KAT8	1.723	0.04247	0.999	0.625	0.218	0.04653
GFI1	1.565	0.05879	0.71	0.687	0.22	0.04766
GABPA	2.366	0.008998	0.709	0.628	0.221	0.04881
RAG2	3.251	0.0005748	0.519	0.653	0.221	0.04881
ATRX	0.723	0.2349	1.118	0.726	0.222	0.0492
TERF2	2.186	0.01441	0.756	0.628	0.223	0.04998
OTX2	1.09	0.1379	1.28	0.642	0.226	0.05197
GTF2B	3.222	0.0006367	0.497	0.653	0.228	0.0536
KDM5A	2.409	0.008002	0.519	0.658	0.229	0.05401
SIX2	2.348	0.009444	1.183	0.581	0.229	0.05401
INSM1	1.187	0.1176	2.053	0.603	0.232	0.0561
STAT2	2.493	0.00633	0.586	0.637	0.232	0.05653
STAG1	1.342	0.08985	0.71	0.69	0.233	0.05695
WT1	2.083	0.01863	1.01	0.598	0.234	0.05782
NSL1	1.453	0.07308	0.764	0.66	0.234	0.05782
HIF1A	2.313	0.01037	0.638	0.633	0.236	0.05912
PHF8	2.016	0.02192	0.563	0.656	0.244	0.06548
NUCKS1	1.505	0.06612	0.631	0.68	0.246	0.06738
NKX6-1	1.122	0.1309	2.558	0.594	0.247	0.06786
MEF2D	0.923	0.1779	1.442	0.623	0.25	0.0703
EPOP	1.8	0.03592	0.763	0.621	0.25	0.0703
MED12	2.012	0.02212	0.548	0.654	0.251	0.07079
NKX2-2	1.442	0.0746	2.309	0.576	0.251	0.07129
TAF3	2.157	0.01551	0.694	0.616	0.252	0.07179
HNRNPU	1.919	0.02752	0.612	0.64	0.255	0.07483
E2F4	2.5	0.006203	0.526	0.626	0.255	0.07483
KANSL3	1.521	0.06413	1.006	0.603	0.255	0.07483
YY1	2.348	0.00944	0.716	0.6	0.258	0.0769
BRD2	3.243	0.0005906	0.649	0.599	0.258	0.07742
PHOX2A	1.075	0.1412	2.344	0.588	0.26	0.07901
NPAS3	1.168	0.1214	1.348	0.601	0.262	0.08062
FOXG1	1.1	0.1356	2.024	0.592	0.262	0.08116
SMARCA4	1.443	0.07457	0.323	0.76	0.263	0.0817
DDX21	1.209	0.1133	1.128	0.607	0.263	0.08225
CREB1	2.312	0.01039	0.149	0.67	0.266	0.08446
MSL1	1.036	0.15	0.601	0.754	0.266	0.08502
HES1	1.975	0.02412	0.346	0.666	0.268	0.08614
NOTCH1	1.23	0.1093	0.549	0.704	0.268	0.08671
FGFR1	1.048	0.1474	0.973	0.631	0.269	0.08784
MAX	0.953	0.1703	0.93	0.643	0.274	0.0925
SOX3	1.302	0.0965	1.534	0.578	0.276	0.09428
KAT5	1.364	0.08631	0.678	0.634	0.276	0.09428
SMARCB1	1.519	0.06436	0.264	0.715	0.277	0.09549
MYBL1	1.302	0.09641	0.777	0.622	0.277	0.09609
SETD1A	1.762	0.039	0.481	0.644	0.279	0.09792
TBP	2.14	0.01619	0.341	0.636	0.281	0.09978
PBX3	1.09	0.1378	1.418	0.59	0.282	0.101
POU5F1	0.514	0.3035	0.828	0.691	0.285	0.1042
CHD4	0.931	0.176	0.641	0.692	0.287	0.1061
STAT1	1.946	0.02584	0.172	0.663	0.287	0.1068
EGR2	0.758	0.2242	1.277	0.607	0.291	0.1107
CDX2	0.684	0.247	1.308	0.607	0.296	0.1169
ZIC2	1.207	0.1137	1.021	0.592	0.297	0.1175
SPI1	1.153	0.1245	0.195	0.769	0.297	0.1182
PRDM1	1.259	0.1039	0.637	0.633	0.297	0.1182
TOP1	1.183	0.1183	0.928	0.603	0.298	0.1189
RFX6	1.042	0.1487	1.35	0.585	0.298	0.1189
ELOB	1.161	0.1229	0.979	0.599	0.299	0.1203
HEXIM1	1.132	0.1289	1.023	0.596	0.3	0.121
LHX6	1.016	0.1549	1.425	0.582	0.3	0.1218
NEUROG2	1.234	0.1086	1.582	0.565	0.3	0.1218
SFMBT1	1.335	0.09087	0.607	0.629	0.301	0.1225
KLF1	1.213	0.1126	0.578	0.645	0.301	0.1232
PDX1	0.96	0.1686	1.812	0.577	0.303	0.1246
REST	1.259	0.1039	1.612	0.56	0.303	0.1246
TFAP4	1.723	0.04243	0.562	0.61	0.303	0.1253
DNMT3B	1.004	0.1576	0.468	0.704	0.303	0.1253
BRD4	1.46	0.07214	-0.105	0.722	0.305	0.1283
RBFOX2	1.094	0.137	1.066	0.591	0.308	0.1312
ARID3A	0.991	0.1608	1.141	0.587	0.311	0.1358
NFYA	1.719	0.04279	0.583	0.602	0.315	0.1412
USP16	1.338	0.09044	0.559	0.622	0.316	0.142
NEUROD1	0.733	0.2318	1.42	0.587	0.317	0.1428
MBD3	0.958	0.1691	0.744	0.625	0.317	0.1428
TOP2B	1.081	0.1399	1.042	0.586	0.319	0.1459
DPF2	1.208	0.1135	0.711	0.606	0.319	0.1467
TDG	0.997	0.1593	1.176	0.581	0.322	0.15
EZH1	1.384	0.08319	0.553	0.614	0.324	0.1525
AUTS2	1.211	0.113	0.672	0.607	0.326	0.1566
NELFA	1.212	0.1128	0.655	0.607	0.328	0.1583
MTA2	1.085	0.139	0.938	0.59	0.328	0.1592
ZFAT	1.2	0.1151	1.014	0.574	0.329	0.16
HCFC1	1.218	0.1117	0.758	0.593	0.329	0.16
HOXA13	0.898	0.1846	1.588	0.57	0.329	0.16
TET2	0.754	0.2255	0.538	0.675	0.33	0.1617
ASXL1	1.234	0.1086	0.596	0.611	0.332	0.1652
PBRM1	1.585	0.05648	0.6	0.595	0.334	0.1669
SUPT5H	2.163	0.01526	0.501	0.583	0.335	0.1687
BIRA	0.757	0.2244	1.474	0.574	0.336	0.1705
LEF1	1.625	0.05211	0.505	0.598	0.338	0.174
SOX10	1.216	0.112	0.854	0.578	0.34	0.1768
HOXD13	0.787	0.2157	1.627	0.561	0.344	0.1832
TBX19	0.611	0.2706	2.057	0.564	0.348	0.1888
MCRS1	1.203	0.1145	0.756	0.584	0.349	0.1907
CDK7	1.192	0.1167	0.58	0.604	0.351	0.1946
SOX9	0.3	0.382	0.288	0.778	0.353	0.1975
HOXD11	0.738	0.2302	1.685	0.558	0.354	0.1994
TGIF2	0.838	0.201	1.263	0.565	0.354	0.1994
LHX2	0.77	0.2208	1.156	0.573	0.354	0.1994
PKNOX1-PKNOX2	1.063	0.1439	0.761	0.587	0.356	0.2034
ARID1A	1.814	0.03485	0.281	0.597	0.357	0.2053
NR0B2	1.397	0.08126	0.44	0.601	0.358	0.2063
PITX1	0.98	0.1635	1.31	0.549	0.36	0.2103
RPA	0.787	0.2157	1.006	0.578	0.36	0.2103
TCF12	0.855	0.1962	0.749	0.598	0.36	0.2103
MYCN	1.26	0.1039	0.727	0.575	0.361	0.2113
SMARCC2	0.378	0.3529	1.201	0.581	0.363	0.2154
MZF1	1.002	0.1582	1.153	0.551	0.364	0.2174
CHD7	0.146	0.4419	1.168	0.588	0.366	0.2195
SMAD2-SMAD3	0.826	0.2044	0.326	0.653	0.366	0.2195
TMPRSS4	0.87	0.1922	0.946	0.576	0.369	0.2247
PRDM5	0.841	0.2001	1.07	0.565	0.369	0.2247
ZBTB16	1.277	0.1007	0.798	0.56	0.369	0.2257
ASH2L	0.697	0.2428	1.298	0.561	0.369	0.2257
KDM6B	0.719	0.2361	1.139	0.568	0.37	0.2278
BACH2	0.668	0.2521	-0.063	0.722	0.371	0.2289
TEC	1.014	0.1552	1.085	0.549	0.371	0.2299
SRSF2	0.916	0.1797	0.956	0.572	0.372	0.231
IRF7	1.16	0.123	0.524	0.599	0.373	0.232
ZFX	1.121	0.1312	0.61	0.594	0.373	0.232
BRDT	1.18	0.119	0.456	0.603	0.374	0.2341
ZMYND8	0.936	0.1747	0.862	0.574	0.377	0.2395
KAT2B	0.768	0.2212	0.46	0.627	0.377	0.2406
POLR3GL	1.165	0.122	0.71	0.573	0.379	0.2438
HAND2	0.772	0.2201	1.083	0.56	0.379	0.2438
GLI1	0.623	0.2665	1.589	0.548	0.381	0.2482
OBOX1	1.128	0.1296	0.503	0.595	0.385	0.2559
AFF4	1.097	0.1364	0.32	0.611	0.385	0.2559
POU3F3	0.632	0.2636	1.37	0.549	0.387	0.2581
MYC	1.049	0.1471	-0.184	0.657	0.387	0.2581
POLR3G	0.925	0.1774	0.793	0.573	0.389	0.2625
EP400	1.106	0.1343	0.458	0.596	0.392	0.2682
SPNS1	0.925	0.1775	0.373	0.613	0.393	0.2704
TAF7L	0.857	0.1958	0.405	0.609	0.399	0.2819
NCAPD3	0.848	0.1981	0.808	0.566	0.4	0.283
SMAD4	0.914	0.1803	0.45	0.602	0.402	0.2888
ZFP281	0.982	0.1629	0.705	0.569	0.405	0.2947
PHF5A	0.512	0.3043	1.307	0.54	0.407	0.2982
REPIN1	0.948	0.1716	0.658	0.575	0.407	0.2982
RAD23B	0.728	0.2332	0.995	0.55	0.408	0.3005
SMAD1	0.394	0.347	0.75	0.584	0.412	0.3077
MAFA	0.331	0.3701	1.476	0.527	0.424	0.333
BHLHE41	1.184	0.1182	0.462	0.57	0.425	0.3342
RELA	0.576	0.2823	-0.045	0.635	0.426	0.3379
DMRTB1	0.532	0.2973	1.013	0.541	0.429	0.3429
IKZF2	0.998	0.1591	0.436	0.581	0.43	0.3466
KDM4B	0.635	0.2627	0.899	0.549	0.432	0.3503
ELF4	1.126	0.13	0.362	0.571	0.44	0.3678
CHD1	0.904	0.1829	0.634	0.56	0.441	0.369
FOXD3	0.144	0.4428	0.94	0.56	0.444	0.3754
CTNNB1	-0.031	0.5123	0.929	0.565	0.445	0.3779
ATF4	0.11	0.4562	-0.295	0.68	0.449	0.3855
BHLHA15	0.472	0.3185	0.3	0.602	0.45	0.388
ZNF143	0.807	0.2099	0.308	0.585	0.45	0.388
FOS	-0.106	0.5421	0.351	0.618	0.454	0.3983
LDB1	-0.352	0.6378	0.336	0.634	0.456	0.4008
SF1	0.752	0.2259	0.634	0.559	0.456	0.4021
TBX5	0.637	0.2621	0.703	0.549	0.458	0.4073
NKX2-5	0.452	0.3258	0.729	0.552	0.461	0.4124
CDK9	0.661	0.2544	-0.137	0.609	0.461	0.4137
H3S28ph	0.786	0.2161	0.171	0.584	0.466	0.4228
SALL4	-0.359	0.6402	0.441	0.615	0.468	0.4279
UTF1	0.757	0.2246	0.567	0.551	0.471	0.4357
PRDM9	-1.136	0.8721	0.275	0.664	0.473	0.4396
SIX4	0.581	0.2805	0.674	0.545	0.474	0.4423
RAD51	-0.238	0.5939	0.766	0.568	0.474	0.4423
PAX3	0.051	0.4797	1.175	0.513	0.476	0.4462
ESRRA	0.204	0.4192	0.51	0.58	0.478	0.4501
MBD1	-1.007	0.843	-0.257	0.72	0.481	0.4566
H3F3B	0.086	0.4657	0.91	0.532	0.483	0.4619
RAD21	-0.693	0.7558	0.216	0.629	0.484	0.4645
HRAS	-0.314	0.6232	-0.804	0.773	0.484	0.4645
KDM6A	0.083	0.4671	-0.462	0.646	0.485	0.4671
KLF15	-0.157	0.5622	-0.532	0.674	0.485	0.4671
SMAD2	0.21	0.417	0.9	0.527	0.488	0.4723
IKZF1	-0.275	0.6084	-0.629	0.693	0.489	0.475
SREBF1	-0.524	0.6999	-0.05	0.636	0.49	0.4776
POLR2B	1.148	0.1256	-0.145	0.564	0.494	0.4868
FOXO3	0.297	0.3834	0.778	0.526	0.498	0.4947
MSL2	0.549	0.2916	0.619	0.537	0.498	0.496
AFF3	0.211	0.4165	0.821	0.521	0.499	0.4973
PTF1A	-0.275	0.6082	0.138	0.609	0.499	0.4973
ZFP57	0.123	0.4512	0.515	0.565	0.504	0.5091
SOX4	0.704	0.2406	0.323	0.555	0.507	0.5157
KCR	0.255	0.3993	0.191	0.579	0.509	0.5209
METTL3	-0.971	0.8341	-0.354	0.667	0.51	0.5223
NFYC	0.547	0.2922	0.483	0.542	0.512	0.5275
TBX3	0.187	0.4259	0.528	0.552	0.514	0.5314
NFYB	0.568	0.2849	0.43	0.544	0.516	0.5367
GFI1B	0.653	0.2569	0.27	0.553	0.516	0.5367
MECP2	-2.099	0.9821	-0.014	0.699	0.521	0.5471
SP1	0.38	0.3519	-0.131	0.581	0.522	0.5498
ETS1	-0.031	0.5124	-0.277	0.604	0.523	0.5524
CLOCK	0.721	0.2355	0.052	0.557	0.523	0.5524
CTCF	-6.657	1	0.091	0.785	0.523	0.5524
GPS2	-0.198	0.5784	-0.286	0.614	0.523	0.5524
MLLT3	0.272	0.393	0.221	0.568	0.524	0.555
FOXF1	0.663	0.2535	0.292	0.542	0.526	0.5589
ETV6	0.419	0.3378	0.002	0.569	0.527	0.5615
GTF2E2	0.509	0.3054	-0.091	0.571	0.527	0.5615
PBX1	-0.977	0.8358	-0.127	0.617	0.534	0.5771
DPPA2	0.321	0.3739	0.535	0.527	0.538	0.5848
NUP153	0.223	0.4117	0.602	0.522	0.539	0.5861
TNFSF11	0.637	0.2621	0.145	0.544	0.54	0.5887
SPIB	0.16	0.4363	0.33	0.551	0.54	0.59
CBX3	0.387	0.3493	0.421	0.531	0.543	0.5952
PHC1	0.297	0.3832	0.5	0.528	0.544	0.599
CHD8	0.633	0.2633	0.18	0.535	0.55	0.6105
NANOG	-0.829	0.7964	0.559	0.561	0.55	0.6118
DMRT1	-0.071	0.5284	0.682	0.51	0.554	0.6194
CAPG	0.383	0.351	0.346	0.529	0.554	0.6207
KMT2A	0.583	0.2801	0.155	0.534	0.556	0.6245
MYF5	-0.115	0.5458	0.452	0.541	0.556	0.6245
SMARCAD1	-0.03	0.512	0.661	0.508	0.557	0.6258
CTCFL	0.32	0.3746	0.402	0.527	0.558	0.6283
NELFE	0.471	0.3189	0.167	0.537	0.558	0.6283
STAT6	0.321	0.374	0.193	0.54	0.558	0.6295
SOX2	-3.073	0.9989	0.359	0.622	0.564	0.6421
MAFB	0.27	0.3935	0.245	0.536	0.564	0.6421
SETDB1	-0.567	0.7145	-0.648	0.617	0.566	0.6458
OGT	-0.054	0.5215	-0.213	0.573	0.572	0.6595
KMT2B	-1.101	0.8645	-1.032	0.662	0.575	0.6656
IRF8	0.214	0.4152	0.19	0.53	0.578	0.6705
RBPJL	0.457	0.324	0.078	0.527	0.578	0.6705
BAZ1B	-0.624	0.7337	0.679	0.515	0.578	0.6717
HOXB4	0.002	0.4993	0.417	0.521	0.578	0.6717
TAF12	0.475	0.3175	-0.132	0.537	0.579	0.6741
NKX2-1	-0.958	0.8309	-0.471	0.604	0.58	0.6754
ASCL1	-0.738	0.7698	0.415	0.549	0.583	0.6814
ELF1	0.395	0.3464	-0.073	0.531	0.583	0.6814
NIPBL	-0.222	0.588	-0.754	0.6	0.583	0.6826
ONECUT1	-1.443	0.9256	-0.029	0.593	0.589	0.6934
POLR3D	-1.842	0.9672	0.205	0.598	0.589	0.6934
KLF4	-0.353	0.638	-0.5	0.587	0.589	0.6934
HSF2	-0.157	0.5623	0.611	0.501	0.589	0.6946
IRF1	0.301	0.3815	-0.165	0.537	0.593	0.7017
SMC1A	-2.632	0.9958	-0.235	0.634	0.595	0.7052
ELL3	0.011	0.4955	0.39	0.51	0.595	0.7052
POU2F1	0.283	0.3886	-0.01	0.525	0.595	0.7064
KLF3	-0.279	0.6099	-0.691	0.588	0.596	0.7087
EGR1	-0.115	0.5458	-0.561	0.577	0.596	0.7087
SATB1	-0.041	0.5162	-0.093	0.541	0.598	0.7122
BCL11B	0.344	0.3653	-0.314	0.538	0.602	0.7203
SMAD3	-1.287	0.9009	-0.674	0.611	0.606	0.7272
JUNB	-2.538	0.9944	-0.413	0.629	0.61	0.7351
MXI1	-0.218	0.5864	-0.689	0.578	0.61	0.7351
ZACN	0.03	0.4881	0.005	0.52	0.61	0.7362
IRF2	0.15	0.4403	-0.413	0.54	0.616	0.7473
SOX17	-0.95	0.829	0.11	0.548	0.619	0.7528
FOXK1	0.108	0.4571	-0.075	0.516	0.62	0.7539
MAZ	0.13	0.4484	-0.102	0.517	0.62	0.7539
TCF3	-1.444	0.9256	-0.692	0.608	0.623	0.7593
TAF1	-0.286	0.6125	0.415	0.503	0.623	0.7593
NR4A1	-0.827	0.7958	0.313	0.528	0.624	0.7615
CDK8	-0.041	0.5162	0.009	0.511	0.626	0.7647
HIRA	-0.202	0.58	0.392	0.499	0.627	0.7678
RARA	-1.518	0.9356	-0.816	0.617	0.628	0.7689
CEBPD	-0.098	0.5391	-0.047	0.515	0.63	0.7731
ZNF384	-0.26	0.6027	0.227	0.508	0.63	0.7731
DLX3	0.074	0.4705	-0.144	0.514	0.633	0.7783
TCF7	-0.155	0.5616	-0.36	0.539	0.635	0.7824
NCOR1	-1.731	0.9583	-0.801	0.616	0.642	0.7935
MBD2	-0.611	0.7293	-0.413	0.557	0.643	0.7955
AIRE	0.015	0.4941	-0.246	0.514	0.645	0.7985
AICDA	-0.538	0.7048	-0.613	0.563	0.647	0.8024
RCOR1	-0.15	0.5596	-0.033	0.504	0.648	0.8034
NR1H3	-0.196	0.5776	-0.143	0.514	0.648	0.8044
MEIS1	-1.774	0.9619	-0.218	0.578	0.653	0.812
CHD2	-0.058	0.523	-0.208	0.51	0.653	0.812
HDAC3	-5.628	1	-1.335	0.722	0.656	0.8176
EP300	-5.17	1	-1.504	0.759	0.656	0.8176
DNMT3A	-2.5	0.9938	-0.727	0.613	0.657	0.8185
GRIP1	-0.309	0.6213	-0.004	0.502	0.658	0.8195
PRDM16	-1.151	0.8751	-0.845	0.584	0.66	0.8231
DICER1	0.146	0.4418	-0.756	0.53	0.661	0.825
PKNOX1	-0.355	0.6388	-0.567	0.54	0.664	0.8285
TLE	-0.255	0.6005	-0.019	0.496	0.665	0.8312
FOXO1	-0.367	0.6433	-0.502	0.534	0.668	0.8347
ERG	-1.056	0.8544	-1.127	0.584	0.669	0.8365
TAF2	-0.094	0.5375	-0.323	0.504	0.671	0.8399
STAT5	-1.402	0.9195	-1.173	0.598	0.675	0.845
ESRRB	-0.781	0.7826	-0.181	0.518	0.675	0.845
CBFB	-0.474	0.6824	-0.706	0.545	0.675	0.8458
HLF	-0.372	0.645	0.089	0.49	0.677	0.8483
NFE2L2	-0.617	0.7313	-0.436	0.53	0.678	0.8499
FLI1	-1.101	0.8646	-0.637	0.559	0.679	0.8507
FOXA2	-1.619	0.9473	-0.763	0.583	0.681	0.854
NKX3-1	-0.352	0.6377	-0.155	0.499	0.683	0.8571
TFAP2C	-0.305	0.6199	-0.411	0.509	0.684	0.8579
RAP1A	-0.239	0.5943	-0.269	0.497	0.688	0.8634
ZMIZ1	-0.425	0.6646	-0.698	0.532	0.69	0.8657
TRIM63	-0.128	0.5508	-0.576	0.507	0.692	0.8679
BHLHE40	-0.368	0.6437	-0.34	0.504	0.693	0.8702
GATA1	-4.284	1	-0.526	0.587	0.695	0.8724
ESR1	-4.585	1	-1.505	0.659	0.696	0.8731
IKZF3	-0.076	0.5302	-0.673	0.505	0.696	0.8731
TCF7L1	-3.064	0.9989	-0.695	0.592	0.696	0.8738
CREBBP	-2.916	0.9982	-1.307	0.625	0.697	0.8746
ELK3	-1.016	0.8451	0.089	0.488	0.7	0.8789
IRF4	-2.639	0.9958	-0.56	0.577	0.702	0.881
SUMO2	-0.72	0.7643	-0.163	0.492	0.705	0.8844
TRIM28	-3.532	0.9998	-0.197	0.563	0.707	0.8865
FOXL2	-0.457	0.6763	-0.271	0.493	0.707	0.8865
MYOD1	-2.736	0.9969	-0.201	0.557	0.707	0.8872
NFATC2	-0.401	0.6557	-0.25	0.488	0.708	0.8878
ZIC1	-1.061	0.8557	0.133	0.476	0.708	0.8885
USF2	-0.402	0.6561	-0.433	0.5	0.71	0.8905
NELFB	-0.132	0.5525	-0.721	0.502	0.71	0.8905
DGCR8	-0.808	0.7905	-0.277	0.5	0.711	0.8918
TFAP2A	-0.462	0.678	-0.742	0.519	0.711	0.8918
MAFK	-0.756	0.7752	-0.385	0.502	0.712	0.8925
POLR3A	-0.286	0.6125	-0.539	0.494	0.715	0.8957
ZKSCAN1	-0.37	0.6441	-0.578	0.504	0.715	0.8957
STAG2	-1.16	0.877	-0.132	0.5	0.715	0.8964
MAF	-1.233	0.8912	-0.555	0.527	0.715	0.8964
ZC3H11A	-0.983	0.8373	-0.129	0.482	0.717	0.8983
TP53	-2.662	0.9961	-0.835	0.581	0.718	0.8995
H1F0	-0.93	0.8238	-0.057	0.463	0.719	0.9001
MITF	-0.363	0.6419	-0.477	0.49	0.721	0.902
PRDM14	-0.731	0.7676	-0.195	0.473	0.723	0.9044
JMJD6	-0.558	0.7114	-0.41	0.481	0.728	0.9098
TFCP2	-0.575	0.7173	-0.386	0.48	0.73	0.9109
SALL1	-1.037	0.8502	-0.093	0.457	0.731	0.9121
STAT5B	-5.147	1	-1.559	0.627	0.732	0.9132
SP7	-1.07	0.8576	-0.865	0.529	0.732	0.9138
HSF1	-1.569	0.9416	-0.657	0.535	0.733	0.9144
DAXX	-1.367	0.9142	-0.176	0.493	0.735	0.9166
IRF3	-1.094	0.8631	-0.467	0.501	0.737	0.9182
TBX21	-0.439	0.6695	-0.88	0.508	0.737	0.9182
TFE3	-1.527	0.9366	-0.126	0.492	0.739	0.9204
H2AFX	-1.782	0.9626	-1.34	0.579	0.741	0.922
SMARCA5	-0.839	0.7992	-0.822	0.509	0.744	0.9241
CEBPB	-7.507	1	-0.988	0.585	0.748	0.9277
ARNTL	-2.454	0.9929	-1.089	0.57	0.749	0.9287
MED1	-5.914	1	-2.03	0.622	0.749	0.9287
SMC3	-3.261	0.9994	-0.309	0.536	0.75	0.9296
DMC1	-4.895	1	0.162	0.512	0.75	0.9296
SRF	-1.954	0.9747	-1.089	0.561	0.751	0.9301
BATF3	-1.074	0.8586	-0.593	0.496	0.753	0.9326
PAX5	-2.048	0.9797	-0.794	0.548	0.755	0.934
SS18	-2.043	0.9795	-0.199	0.506	0.757	0.9354
STAT3	-2.725	0.9968	-1.285	0.576	0.764	0.9408
MAFF	-0.906	0.8176	-0.576	0.464	0.764	0.9408
FOXP3	-1.879	0.9699	-0.875	0.54	0.765	0.9413
TCF4	-1.251	0.8946	-1.146	0.526	0.766	0.9421
ATF3	-1.527	0.9366	-0.681	0.506	0.771	0.9459
SRC	-1.071	0.858	-1.233	0.517	0.772	0.9464
RUNX1	-2.712	0.9967	-1.549	0.582	0.774	0.948
CEBPA	-6.346	1	-1.028	0.57	0.774	0.9484
ELK1	-1.155	0.8761	-0.422	0.449	0.777	0.95
PR	-1.047	0.8526	-1.242	0.511	0.78	0.9519
HOXA9	-1.11	0.8666	-0.729	0.485	0.781	0.9527
MAFG	-1.282	0.9	-0.574	0.471	0.781	0.953
NP23	-1.299	0.9031	-0.325	0.437	0.781	0.953
BRD9	-0.94	0.8263	-1.081	0.492	0.783	0.9542
NACC1	-1.241	0.8926	-0.432	0.443	0.783	0.9542
NKX3-2	-1.4	0.9192	-0.507	0.466	0.786	0.9556
ZFPM1	-0.998	0.8409	-0.771	0.459	0.788	0.9571
ATF7IP	-1.05	0.853	-0.743	0.456	0.792	0.9595
GMNN	-2.164	0.9848	-0.143	0.459	0.793	0.9602
PAXIP1	-1.088	0.8617	-0.859	0.473	0.794	0.9609
LMO2	-2.766	0.9972	-1.345	0.56	0.795	0.9612
MYB	-1.602	0.9454	-1.275	0.524	0.798	0.9628
EBF1	-4.532	1	-1.204	0.556	0.801	0.9647
NR0B1	-1.617	0.9471	-0.482	0.454	0.802	0.965
MTOR	-1.023	0.847	-0.948	0.457	0.802	0.965
CEBPE	-1.107	0.8658	-1.021	0.475	0.803	0.9653
SAP18	-1.065	0.8565	-0.884	0.455	0.805	0.9669
BATF	-3.724	0.9999	-0.82	0.518	0.814	0.9711
PRDM4	-1.311	0.9051	-0.724	0.435	0.815	0.9714
ELF5	-1.949	0.9743	-0.734	0.491	0.817	0.9722
JUN	-3.805	0.9999	-1.455	0.557	0.818	0.973
RORA	-1.827	0.9661	-1.308	0.518	0.821	0.974
GATA6	-2.004	0.9775	-0.922	0.501	0.821	0.974
RORC	-1.377	0.9157	-1.707	0.516	0.822	0.9748
ESR2	-1.594	0.9446	-0.952	0.474	0.826	0.9762
GATA2	-4.462	1	-1.042	0.524	0.828	0.9772
TEAD4	-2.241	0.9875	-1.232	0.513	0.831	0.9781
DLX5	-1.146	0.8741	-1.239	0.469	0.831	0.9781
KLF5	-1.88	0.9699	-1.715	0.532	0.831	0.9783
RXRA	-8.044	1	-1.936	0.569	0.833	0.979
NCOR2	-1.502	0.9335	-1.276	0.49	0.836	0.9801
NRDC	-1.346	0.9109	-1.023	0.43	0.838	0.9807
EHMT2	-1.627	0.9481	-0.594	0.382	0.839	0.9811
LEO1	-1.704	0.9558	-0.485	0.335	0.839	0.9813
AURKB	-1.318	0.9062	-1.06	0.434	0.84	0.9815
FOXA1	-5.042	1	-1.502	0.548	0.84	0.9815
CBX5	-1.655	0.951	-0.542	0.369	0.84	0.9817
NFIB	-3.208	0.9993	-0.716	0.488	0.841	0.9819
DDIT3	-1.369	0.9145	-1.024	0.428	0.842	0.9823
CUX2	-1.464	0.9284	-0.851	0.416	0.843	0.9827
MYOG	-2.76	0.9971	-1.022	0.499	0.844	0.9829
TAF10	-1.192	0.8833	-1.238	0.447	0.844	0.9829
JUND	-3.913	1	-1.179	0.516	0.844	0.9829
STAT4	-1.687	0.9542	-1.382	0.501	0.846	0.9837
PARP14	-2.062	0.9804	-0.946	0.476	0.846	0.9837
TAL1	-5.772	1	-0.867	0.507	0.846	0.9837
ERCC3	-1.347	0.911	-1.102	0.43	0.846	0.9837
XBP1	-1.788	0.9631	-1.23	0.488	0.85	0.9849
NR5A2	-1.637	0.9492	-1.162	0.463	0.851	0.9851
GRHL2	-1.416	0.9216	-1.036	0.422	0.851	0.9851
RUNX2	-4.581	1	-1.733	0.544	0.852	0.9855
SMAD1-SMAD5	-1.998	0.9771	-0.715	0.429	0.852	0.9855
PPARG	-9.571	1	-1.068	0.514	0.854	0.986
NFIL3	-1.405	0.9199	-1.141	0.423	0.856	0.9866
ETV2	-1.273	0.8985	-1.326	0.439	0.858	0.9871
FOXA3	-1.453	0.9269	-1.124	0.418	0.859	0.9874
VDR	-4.676	1	-2.05	0.54	0.862	0.988
TEAD2	-1.925	0.9729	-1.09	0.456	0.862	0.9882
GATA3	-3.27	0.9995	-0.907	0.482	0.862	0.9882
TEAD1	-1.868	0.9691	-1.499	0.499	0.863	0.9885
YAP1	-1.385	0.917	-1.289	0.426	0.868	0.9896
NR5A1	-1.487	0.9315	-1.189	0.412	0.868	0.9896
SMARCC1	-1.498	0.9329	-1.176	0.411	0.869	0.9899
ERF	-1.653	0.9509	-1.593	0.486	0.875	0.9912
NR1D2	-1.947	0.9743	-1.454	0.486	0.876	0.9913
STAT5A	-6.312	1	-1.214	0.502	0.877	0.9917
CEBPG	-1.519	0.9356	-1.242	0.407	0.88	0.9923
KDM3A	-1.392	0.9181	-1.451	0.425	0.881	0.9924
THRA	-1.619	0.9473	-1.235	0.385	0.885	0.9932
ASCL2	-1.496	0.9327	-1.422	0.411	0.888	0.9937
TRIM33	-2.757	0.9971	-1.143	0.449	0.889	0.9938
PROX1	-2.475	0.9933	-1.062	0.422	0.889	0.9938
LYL1	-2.457	0.993	-1.16	0.435	0.89	0.9939
NR1D1	-4.267	1	-1.625	0.509	0.89	0.9939
AR	-5.328	1	-1.155	0.478	0.894	0.9946
PPARGC1A	-1.971	0.9756	-1.307	0.435	0.896	0.9949
NFATC1	-2.539	0.9944	-1.448	0.47	0.898	0.9953
THRB	-1.63	0.9484	-1.881	0.452	0.899	0.9954
CTR9	-1.662	0.9518	-1.285	0.365	0.901	0.9956
USF1	-2.064	0.9805	-1.465	0.454	0.902	0.9958
NR6A1	-1.723	0.9576	-1.722	0.454	0.903	0.9959
EBF2	-2.514	0.994	-1.661	0.478	0.905	0.9961
PER1	-1.653	0.9509	-1.377	0.37	0.906	0.9963
HNF4G	-2.805	0.9975	-1.273	0.437	0.907	0.9964
NFE2	-2.648	0.9959	-1.23	0.411	0.91	0.9967
ATF7	-1.646	0.9501	-1.475	0.374	0.911	0.9968
MSX1	-1.644	0.95	-1.501	0.375	0.912	0.9969
NR3C1	-11.462	1	-1.462	0.496	0.912	0.997
HNF4A	-7.215	1	-1.435	0.49	0.912	0.997
ATF2	-2.009	0.9777	-1.611	0.445	0.915	0.9972
FOSL2	-4.824	1	-1.341	0.469	0.915	0.9973
ETV5	-1.729	0.9581	-1.44	0.278	0.917	0.9974
RUNX3	-3.256	0.9994	-1.525	0.471	0.917	0.9974
TP63	-1.653	0.9508	-1.535	0.37	0.918	0.9975
HNF1B	-2.264	0.9882	-1.866	0.453	0.921	0.9978
PPARA	-4.51	1	-1.311	0.448	0.922	0.9978
TLX1	-2.271	0.9884	-1.411	0.392	0.924	0.998
BCL6	-3.699	0.9999	-1.396	0.441	0.925	0.9981
ETV4	-1.715	0.9568	-1.6	0.324	0.928	0.9983
NFIA	-2.002	0.9774	-1.955	0.429	0.928	0.9983
NR1H2	-2.873	0.998	-1.299	0.392	0.928	0.9983
CRTC2	-2.811	0.9975	-1.352	0.404	0.932	0.9986
AHR	-2.966	0.9985	-1.637	0.445	0.935	0.9987
RXRG	-5.191	1	-1.666	0.471	0.936	0.9988
CRY2	-3.438	0.9997	-1.476	0.41	0.945	0.9993
PER2	-3.208	0.9993	-1.51	0.396	0.948	0.9994
CRY1	-4.201	1	-1.53	0.409	0.954	0.9996

## Sheet: darkgrey_human_results.txt
TR	statistic	pvalue	zscore	max_auc	re_rank	irwin_hall_pvalue
SOX2	4.899	4.822e-07	2.322	0.716	0.024	6.287e-05
SMAD3	4.6	2.113e-06	2.283	0.748	0.026	7.482e-05
OTX2	5.272	6.739e-08	2.294	0.676	0.027	8.819e-05
NANOG	5.309	5.518e-08	2.261	0.66	0.031	0.0001284
POU5F1	6.65	1.468e-11	2.309	0.634	0.031	0.0001377
ASCL1	5.298	5.857e-08	2.474	0.62	0.033	0.0001628
TFAP2A	4.357	6.583e-06	2.818	0.609	0.036	0.0002028
BMI1	3.242	0.0005931	2.342	0.651	0.037	0.0002218
TET2	3.669	0.0001217	2.304	0.643	0.037	0.0002284
SMAD2	2.707	0.003395	2.275	0.67	0.041	0.0003179
RAD21	10.48	5.335e-26	2.104	0.65	0.042	0.0003263
POLR3D	4.479	3.751e-06	2.401	0.607	0.043	0.0003612
SMAD2-SMAD3	3.259	0.0005594	2.658	0.607	0.044	0.0003796
TFAP2C	3.618	0.0001482	2.542	0.604	0.046	0.0004282
SIX2	3.619	0.0001477	2.612	0.602	0.046	0.0004487
GTF2I	4.544	2.758e-06	2.215	0.626	0.047	0.0004593
CTCF	28.099	5.087e-174	1.924	0.674	0.048	0.000503
SMC1A	7.054	8.72e-13	1.933	0.665	0.05	0.0005736
TEAD4	3.502	0.0002313	2.023	0.724	0.052	0.0006373
FOXH1	2.062	0.01962	2.498	0.623	0.053	0.000664
SMC3	7.382	7.813e-14	1.863	0.657	0.056	0.0007936
EOMES	2.644	0.004099	2.313	0.611	0.056	0.000809
EZH2	9.456	1.606e-21	1.626	0.842	0.057	0.0008403
TBX5	3.215	0.0006533	2.612	0.588	0.06	0.0009736
GRHL3	2.627	0.004307	2.242	0.617	0.06	0.0009736
GLIS1	2.516	0.005935	2.699	0.591	0.06	0.0009736
SMAD4	2.919	0.001755	2.701	0.587	0.061	0.001009
SP140	2.351	0.009362	2.109	0.64	0.064	0.001159
RNF2	3.111	0.0009319	1.845	0.726	0.064	0.001199
TERC	3.085	0.001018	2.396	0.588	0.066	0.001281
ZFP57	2.322	0.01012	2.211	0.62	0.066	0.001302
NR2F1	1.999	0.02278	2.437	0.6	0.068	0.001434
ESR1	14.825	5.023e-50	1.966	0.602	0.069	0.00148
KDM4A	2.785	0.00268	2.037	0.624	0.069	0.00148
TOP1	2.899	0.001873	2.321	0.588	0.07	0.001526
CTNNB1	1.679	0.04653	2.258	0.637	0.07	0.00155
CTCFL	3.407	0.000328	2.122	0.603	0.071	0.001598
ZBTB48	4.477	3.777e-06	2.126	0.593	0.071	0.001623
SIRT1	2.371	0.008874	2.198	0.604	0.074	0.001827
MYOD1	2.447	0.007196	2.369	0.586	0.074	0.001854
PRDM14	1.611	0.05361	2.642	0.603	0.075	0.001881
MYOG	1.746	0.04037	2.296	0.606	0.078	0.002136
CHD8	2.116	0.01718	3.111	0.576	0.079	0.002196
SSU72	1.663	0.04812	2.216	0.626	0.079	0.002226
NEUROG2	4.967	3.405e-07	2.163	0.58	0.08	0.002318
JMJD6	3.511	0.0002236	1.523	0.687	0.082	0.00251
ZBTB6	2.366	0.008991	2.593	0.575	0.083	0.00261
SCRT1	1.993	0.02311	2.866	0.575	0.083	0.00261
JARID2	5.448	2.545e-08	1.233	0.847	0.084	0.002644
SRF	2.677	0.003712	1.709	0.63	0.084	0.002713
SNAI2	4.372	6.161e-06	2.225	0.574	0.086	0.002818
CBX2	1.692	0.04528	1.947	0.657	0.087	0.002926
PR	5.332	4.865e-08	2.145	0.573	0.089	0.00315
HNF4A	3.573	0.0001765	1.704	0.601	0.094	0.003717
REST	4.102	2.044e-05	1.959	0.583	0.094	0.00376
EP300	3.783	7.753e-05	1.185	0.809	0.094	0.00376
ZNF2	1.904	0.02849	2.126	0.593	0.095	0.003803
CDCA2	1.581	0.05691	2.29	0.594	0.095	0.00389
PDX1	1.88	0.03005	2.484	0.574	0.096	0.003934
ZNF436	1.586	0.05642	2.254	0.595	0.097	0.004115
ZNF534	1.541	0.06163	2.394	0.586	0.1	0.004491
NR2F2	3.092	0.0009951	2.239	0.567	0.1	0.00454
CNOT3	2.262	0.01185	1.648	0.614	0.101	0.004589
ZBTB42	1.497	0.06721	2.703	0.58	0.101	0.004688
SUZ12	4.22	1.222e-05	1.029	0.845	0.102	0.004788
GRHL2	3.599	0.0001598	1.871	0.58	0.104	0.005046
ZNF600	1.883	0.02982	2.597	0.566	0.105	0.005151
ZNF467	1.554	0.06011	2.248	0.588	0.105	0.005258
SMAD1	1.573	0.0578	1.635	0.66	0.107	0.005532
HCFC1R1	1.572	0.05797	2.185	0.592	0.107	0.005588
TCF4	1.676	0.04689	1.613	0.639	0.108	0.005644
OSR2	1.768	0.03857	2.385	0.567	0.111	0.006108
RING1	1.831	0.03353	2.052	0.583	0.111	0.006167
RYBP	2.392	0.008368	1.115	0.666	0.115	0.00685
ZNF770	1.413	0.07889	2.859	0.571	0.115	0.00685
SOX4	2.284	0.01118	2.191	0.567	0.115	0.006914
SMARCC1	2.326	0.01002	1.153	0.658	0.116	0.007044
ZNF282	2.369	0.00893	1.184	0.636	0.118	0.007376
GATA4	2.817	0.002424	1.923	0.572	0.118	0.007376
POLR2AphosphoS5	2.451	0.007127	1.985	0.571	0.119	0.007512
SMARCA4	2.334	0.009798	1.154	0.631	0.123	0.008289
SUMO1	4.203	1.319e-05	1.525	0.579	0.123	0.008362
ZNF257	1.409	0.07947	2.454	0.571	0.124	0.008509
MCM2	1.425	0.07706	2.365	0.572	0.124	0.008584
PAX6	1.316	0.09403	2.62	0.568	0.125	0.008734
GREB1	2.293	0.01093	1.916	0.572	0.126	0.00904
NR3C1	5.819	2.956e-09	1.481	0.573	0.128	0.009431
BCL11A	1.041	0.149	1.75	0.697	0.129	0.009591
PRDM10	1.678	0.04672	2.539	0.552	0.13	0.009834
KDM3B	1.825	0.03402	1.605	0.586	0.133	0.0105
KDM2B	4.486	3.636e-06	0.51	0.746	0.134	0.01094
EGR3	1.458	0.07239	2.093	0.576	0.135	0.01111
KDM5B	2.634	0.004221	1.538	0.575	0.135	0.01111
ZNF341	2.225	0.01302	1.534	0.579	0.138	0.01184
FOXA2	2.017	0.02186	1.241	0.6	0.138	0.01184
SON	1.531	0.06291	1.813	0.584	0.139	0.01212
CHD7	1.289	0.09866	1.399	0.655	0.14	0.0123
HNF4G	1.768	0.03852	1.544	0.584	0.141	0.0125
GTF3C5	1.862	0.03132	1.435	0.588	0.141	0.01259
ZNF28	1.359	0.08713	2.247	0.566	0.141	0.01259
KLF4	1.685	0.04601	1.599	0.582	0.142	0.01279
LMNB1	1.32	0.09342	2.272	0.563	0.143	0.01318
ZNF273	1.588	0.05612	1.471	0.596	0.143	0.01328
ZNF425	1.234	0.1085	2.808	0.556	0.144	0.01348
ZNF479	1.246	0.1065	2.644	0.556	0.144	0.01348
TCF21	2.46	0.00694	1.455	0.574	0.145	0.01378
EMX1	2.286	0.01112	1.42	0.577	0.146	0.01409
SMARCB1	1.61	0.05369	0.999	0.64	0.149	0.01483
HAND2	1.287	0.09906	2.255	0.56	0.152	0.01571
CHD5	1.354	0.08782	2.096	0.566	0.152	0.01582
ZBTB2	1.546	0.06109	1.621	0.578	0.152	0.01593
NCAPG2	1.307	0.09555	2.201	0.562	0.153	0.01605
SCRT2	1.49	0.06814	2.81	0.54	0.153	0.01616
NEUROD1	1.582	0.05684	1.863	0.568	0.153	0.01627
MBD1	2.033	0.02103	1.541	0.568	0.153	0.01627
ZNF263	2.122	0.01691	1.339	0.575	0.154	0.01639
ZNF654	1.917	0.02764	1.581	0.567	0.156	0.01697
DMC1	1.25	0.1057	2.28	0.557	0.156	0.01709
SIX1	1.506	0.06607	1.982	0.562	0.157	0.01733
NME2	1.603	0.05452	2.131	0.55	0.158	0.01769
ZNF320	1.613	0.05333	2.387	0.534	0.16	0.0183
RBL1	1.313	0.09459	2.077	0.562	0.16	0.01842
ZNF793	1.489	0.06826	2.349	0.542	0.162	0.01905
ZNF563	1.167	0.1215	2.404	0.55	0.162	0.01905
ZNF445	1.261	0.1036	2.134	0.558	0.163	0.01943
ZNF121	1.586	0.05636	2.269	0.539	0.163	0.01943
FOXA1	2.098	0.01793	1.14	0.577	0.164	0.01969
PPARG	2.538	0.00558	0.947	0.58	0.165	0.02008
IKZF2	1.621	0.05254	1.948	0.551	0.165	0.02035
NFIA	1.328	0.09202	2.045	0.557	0.166	0.02048
HOTAIR	1.99	0.02328	2.024	0.538	0.167	0.02088
NKX2-1	1.697	0.04486	1.698	0.555	0.168	0.02129
STAG1	2.913	0.001787	0.455	0.606	0.17	0.02226
CDK2	1.477	0.06977	2.21	0.543	0.171	0.0224
DROSHA	1.626	0.05198	0.898	0.602	0.171	0.0224
ZNF169	1.146	0.1259	2.336	0.548	0.173	0.02312
TP63	3.855	5.795e-05	1.231	0.552	0.174	0.02385
INTS3	1.055	0.1458	2.89	0.54	0.175	0.024
PAX3	1.198	0.1155	2.09	0.553	0.178	0.02535
ZNF202	1.606	0.05418	1.96	0.542	0.178	0.02535
TFAP4	1.585	0.05643	1.961	0.543	0.178	0.02535
H2AZ	5.359	4.174e-08	0.068	0.617	0.18	0.02644
FEZF1	1.533	0.06265	1.933	0.546	0.181	0.0266
EHMT2	1.835	0.03322	2.2	0.524	0.181	0.02676
DPPA2	1.123	0.1308	2.232	0.546	0.183	0.02757
SP4	1.812	0.03497	1.028	0.574	0.183	0.02773
SSRP1	1.196	0.1159	2.109	0.549	0.183	0.02773
IRF5	1.15	0.125	2.169	0.549	0.183	0.02773
APOBEC3B	1.217	0.1118	1.91	0.554	0.187	0.02922
ZNF335	1.731	0.04169	1.354	0.555	0.189	0.03025
ZNF134	0.97	0.1659	2.876	0.533	0.191	0.03147
TRIM25	1.235	0.1084	0.724	0.618	0.192	0.03183
ZFP64	0.887	0.1874	1.677	0.574	0.193	0.03219
ZNF93	1.009	0.1565	2.365	0.536	0.193	0.03255
EBF3	1.299	0.09693	1.729	0.551	0.194	0.03292
LMTK3	1.043	0.1485	1.956	0.553	0.195	0.03328
ZNF506	1.057	0.1453	2.235	0.54	0.195	0.03328
ZNF468	1.41	0.07928	1.226	0.571	0.195	0.03328
PRDM1	1.718	0.04286	1.591	0.537	0.199	0.03535
HHEX	1.431	0.07616	1.874	0.537	0.2	0.03612
ZNF141	1.103	0.1349	2.019	0.544	0.202	0.03691
ZNF674	1.29	0.09853	1.402	0.56	0.202	0.0373
ZMYND8	1.823	0.03417	0.938	0.559	0.206	0.03953
NR2F6	1.252	0.1053	1.517	0.554	0.207	0.03974
HDAC2	1.447	0.0739	0.257	0.637	0.207	0.03995
H2AFX	0.947	0.1718	2.045	0.547	0.207	0.04016
PCGF1	1.501	0.06662	0.157	0.647	0.208	0.04079
HNF1A	1.719	0.04284	1.512	0.534	0.21	0.04142
ZMYM3	1.715	0.0432	1.118	0.55	0.211	0.04206
LMNA	1.301	0.09662	1.92	0.532	0.211	0.04206
GLIS2	1.747	0.04034	0.823	0.561	0.211	0.04228
ESCO2	1.196	0.1158	1.53	0.552	0.211	0.04228
RXRA	1.012	0.1558	0.624	0.622	0.212	0.04271
CBFA2T2	0.977	0.1644	2.21	0.533	0.212	0.04315
MAX	1.683	0.04621	0.035	0.632	0.214	0.04426
ZKSCAN5	1.127	0.13	1.615	0.547	0.216	0.04561
TRAF7	1.941	0.02614	0.536	0.567	0.217	0.04629
ZNF519	1.344	0.08943	0.955	0.565	0.22	0.04792
MAML3	1.511	0.06543	1.626	0.528	0.22	0.04792
FANCD2	0.974	0.1649	2.091	0.533	0.221	0.04839
ZNF618	1.111	0.1332	1.593	0.545	0.222	0.04934
NCAPH2	1.91	0.02807	0.42	0.57	0.223	0.05006
LARP7	0.344	0.3654	1.203	0.616	0.225	0.05153
PROX1	1.436	0.07554	1.278	0.543	0.226	0.05177
ZNF485	0.933	0.1755	2.02	0.53	0.232	0.05583
ZNF783	1.474	0.07026	0.432	0.577	0.232	0.05609
ZNF786	1.176	0.1199	1.22	0.551	0.232	0.05635
NFATC3	0.988	0.1616	1.814	0.534	0.233	0.05662
RUNX2	1.261	0.1037	2.089	0.514	0.233	0.05662
PITX3	0.92	0.1789	2.036	0.529	0.233	0.05688
AHR	1.217	0.1118	1.782	0.525	0.233	0.05688
MYBL2	0.992	0.1607	1.73	0.535	0.234	0.05767
EED	0.364	0.3579	0.676	0.749	0.236	0.05901
ZNF554	0.863	0.194	2.134	0.525	0.236	0.05928
ZNF92	0.984	0.1627	1.733	0.534	0.236	0.05928
NR5A2	1.157	0.1237	1.858	0.524	0.237	0.0601
INTS11	1.919	0.0275	0.578	0.549	0.238	0.06065
USF1	1.05	0.1468	0.871	0.569	0.238	0.06092
EGLN2	0.938	0.174	1.889	0.531	0.239	0.0612
SP7	1.262	0.1034	1.551	0.528	0.239	0.06175
ZNF366	1.001	0.1584	1.537	0.542	0.24	0.06231
ATF3	0.851	0.1973	0.585	0.598	0.24	0.06231
ZNF100	1.316	0.09407	0.744	0.557	0.242	0.064
BRDU	0.891	0.1866	1.641	0.535	0.244	0.06515
NFIC	0.924	0.1777	1.236	0.553	0.244	0.06515
HIF1A	0.539	0.2951	1.596	0.557	0.245	0.06602
MBD4	0.97	0.1661	1.622	0.533	0.246	0.06719
MAZ	1.916	0.02767	0.243	0.559	0.247	0.06808
ZBTB17	0.795	0.2133	1.176	0.563	0.247	0.06808
ZBTB8A	1.538	0.06202	0.769	0.545	0.248	0.06867
HIRA	1.085	0.139	1.285	0.541	0.248	0.06867
WT1	1.183	0.1185	1.514	0.527	0.249	0.06987
BRD7	1.105	0.1346	1.145	0.545	0.25	0.07017
ZSCAN20	1.143	0.1265	1.668	0.522	0.25	0.07017
ZNF423	1.388	0.08261	1.041	0.535	0.251	0.07109
ZNF768	0.857	0.1958	1.877	0.525	0.254	0.07387
GATA6	1.521	0.06416	1.468	0.515	0.255	0.07419
UHRF2	1.192	0.1166	0.757	0.552	0.257	0.07641
NCAPG	0.412	0.34	1.013	0.584	0.258	0.07705
DNMT3A	0.575	0.2826	0.541	0.603	0.258	0.0777
ZEB1	0.843	0.1995	0.092	0.627	0.26	0.079
KLF16	1.115	0.1325	1.428	0.526	0.261	0.07966
ZNF692	1.267	0.1026	1.107	0.529	0.262	0.08099
HIC1	1.122	0.131	1.238	0.53	0.262	0.08099
GATA3	0.897	0.1848	1.164	0.545	0.262	0.08132
TAZ	0.969	0.1663	1.421	0.533	0.262	0.08132
ARID3A	0.877	0.1903	1.083	0.549	0.264	0.083
ARID1A	0.283	0.3884	0.91	0.589	0.265	0.08368
ZNF382	1.03	0.1515	1.579	0.52	0.267	0.08574
AR	0.398	0.3452	1.059	0.573	0.268	0.08644
SOX13	1.007	0.1571	1.278	0.53	0.268	0.08678
PCGF2	1.253	0.1051	1.041	0.528	0.269	0.08784
SOX10	0.853	0.1968	1.593	0.525	0.27	0.08854
PHIP	2.073	0.01911	-0.268	0.564	0.271	0.08961
TEAD1	1.102	0.1353	0.965	0.534	0.274	0.09213
MYF5	0.834	0.2023	1.601	0.523	0.274	0.09213
ZNF611	0.907	0.1822	1.311	0.528	0.275	0.09322
ZTA	0.823	0.2051	1.817	0.516	0.276	0.09432
SFPQ	0.664	0.2533	2.065	0.512	0.278	0.09618
RARG	1.084	0.1392	0.907	0.535	0.278	0.09618
ZNF680	0.593	0.2766	1.57	0.532	0.279	0.09806
ZNF549	0.631	0.2639	2.096	0.51	0.28	0.09844
ZNF217	0.779	0.2179	1.673	0.52	0.28	0.09882
ZFP2	1.015	0.1552	0.781	0.542	0.281	0.09958
ZNF800	0.826	0.2043	1.901	0.509	0.281	0.09958
BANF1	1.031	0.1512	1.027	0.528	0.286	0.1054
ZNF35	0.818	0.2066	1.469	0.522	0.287	0.1062
MITF	0.897	0.1849	1.445	0.518	0.288	0.107
ZNF778	0.662	0.2541	1.649	0.518	0.289	0.1086
ZNF483	1.081	0.1398	0.59	0.542	0.289	0.109
CEBPB	0.812	0.2084	0.439	0.565	0.29	0.1095
ZNF17	0.615	0.2693	1.985	0.508	0.29	0.1103
ZNF750	0.763	0.2227	1.56	0.519	0.291	0.1107
ZNF394	1.036	0.15	0.921	0.528	0.292	0.1115
TRIM24	0.548	0.292	0.718	0.561	0.292	0.1123
CTBP2	0.189	0.425	0.149	0.65	0.292	0.1123
ZNF573	0.623	0.2666	1.927	0.509	0.293	0.1132
HEXIM1	0.803	0.211	-0.023	0.588	0.297	0.1182
TET3	0.987	0.1618	0.292	0.555	0.298	0.1191
E2F6	0.713	0.2379	-0.454	0.632	0.299	0.1204
SP1	0.791	0.2146	-0.359	0.611	0.299	0.1208
CBX8	0.574	0.2828	0.205	0.581	0.3	0.1213
TEAD1-TEAD4	0.824	0.2049	1.199	0.523	0.3	0.1217
EPAS1	0.841	0.2002	1.106	0.524	0.303	0.1252
EGR2	0.8	0.2117	0.376	0.557	0.305	0.1275
ZNF429	0.513	0.3039	1.971	0.502	0.311	0.1348
PATZ1	1.153	0.1245	0.061	0.55	0.311	0.1358
TCF7L1	-0.007	0.5028	0.294	0.608	0.311	0.1358
AGO1	0.766	0.2218	1.301	0.514	0.312	0.1362
ZBTB14	1.149	0.1253	0.101	0.549	0.312	0.1362
ING5	0.555	0.2893	1.757	0.505	0.312	0.1372
YAP1	1.038	0.1497	0.758	0.52	0.313	0.1381
ZFP37	1.089	0.1381	0.635	0.523	0.313	0.1386
CRY1	0.536	0.2961	1.86	0.503	0.314	0.1396
ZNF512	0.68	0.2482	1.055	0.525	0.314	0.1396
FOXO3	0.436	0.3315	1.025	0.538	0.314	0.1396
ZBTB7A	0.851	0.1973	-0.534	0.594	0.315	0.14
HES1	0.133	0.447	0.723	0.565	0.315	0.1405
TRIM28	-0.588	0.7218	0.968	0.609	0.317	0.1429
DACOR1	0.54	0.2947	1.714	0.503	0.317	0.1434
EZH1	0.46	0.3226	-0.715	0.768	0.317	0.1434
ZIM3	0.683	0.2474	1.399	0.51	0.318	0.1444
HNF1B	0.762	0.223	1.098	0.519	0.318	0.1454
ZNF701	0.646	0.2591	1.374	0.511	0.319	0.1464
TTF1	0.812	0.2085	1.303	0.507	0.321	0.1489
TBL1X	0.87	0.1921	0.636	0.526	0.322	0.1504
NFIL3	0.696	0.2432	1.12	0.514	0.326	0.1555
TCF7	0.173	0.4313	0.751	0.553	0.326	0.1555
HLF	0.714	0.2377	1.358	0.503	0.327	0.158
HES2	1.632	0.05138	0.48	0.501	0.328	0.1586
RBBP5	0.487	0.3132	-0.703	0.633	0.328	0.1591
BCOR	0.257	0.3986	-0.597	0.707	0.329	0.1596
PSIP1	0.666	0.2528	0.945	0.52	0.33	0.1612
ZBTB26	1.067	0.1429	0.366	0.525	0.33	0.1617
ZNF780A	0.444	0.3285	1.754	0.498	0.33	0.1617
PHOX2B	0.558	0.2884	1.444	0.505	0.332	0.1649
ZNF682	0.846	0.1989	0.913	0.51	0.334	0.1676
WWTR1	0.85	0.1976	0.807	0.513	0.335	0.1687
TP73	0.533	0.2971	1.049	0.517	0.338	0.1731
PBX3	0.178	0.4294	0.174	0.574	0.338	0.1742
MBD3	0.772	0.2201	0.406	0.531	0.339	0.1747
CHAT	0.536	0.2959	1.489	0.5	0.34	0.177
ZNF823	0.453	0.3254	1.563	0.499	0.34	0.1775
KLF17	0.987	0.1618	0.498	0.516	0.34	0.1775
ZNF490	0.429	0.334	1.609	0.497	0.341	0.1781
WDR5	0.607	0.272	-0.493	0.581	0.341	0.1787
ERCC6	0.645	0.2594	0.851	0.517	0.341	0.1787
SRCAP	0.444	0.3287	1.582	0.498	0.342	0.1792
ZNF501	0.995	0.16	0.326	0.522	0.343	0.1815
FOSL2	0.809	0.2092	0.284	0.533	0.344	0.1838
ZNF44	0.583	0.2799	1.125	0.506	0.346	0.1867
REPIN1	0.261	0.3969	0.804	0.53	0.347	0.1884
ZNF585A	0.518	0.3024	1.3	0.502	0.348	0.1901
PGR	0.601	0.2738	1.038	0.508	0.349	0.1913
MBD2	-0.153	0.5607	-0.464	0.724	0.349	0.1919
KDM6B	0.623	0.2665	0.498	0.525	0.351	0.1949
AFF1	0.185	0.4267	-0.184	0.579	0.356	0.2027
ZNF362	0.655	0.2561	1.027	0.502	0.357	0.2039
GFI1B	0.401	0.3443	1.118	0.504	0.361	0.2107
TSC22D4	-0.453	0.6747	0.775	0.561	0.362	0.2131
CBX3	0.03	0.4882	1.305	0.512	0.362	0.2131
ZNF343	0.885	0.1881	0.058	0.527	0.363	0.2144
KLF11	0.944	0.1726	0.02	0.527	0.363	0.2144
ZNF22	0.385	0.3501	1.28	0.494	0.366	0.2207
MYNN	0.398	0.3452	0.88	0.509	0.369	0.2258
CHRM2	0.126	0.4499	-0.23	0.573	0.37	0.2271
SRC	0.356	0.3608	0.799	0.512	0.37	0.2277
SATB1	0.267	0.3947	1.44	0.491	0.372	0.2316
ATF7IP	0.089	0.4646	1.331	0.503	0.373	0.2336
ZNF610	0.493	0.311	-0.463	0.558	0.375	0.2356
ZNF281	0.641	0.2609	0.436	0.51	0.377	0.2402
CBX4	0.799	0.2121	0.115	0.521	0.377	0.2402
SMARCE1	0.065	0.4739	0.617	0.526	0.378	0.2422
ZFP69B	0.755	0.225	0.283	0.514	0.379	0.2428
NR1H3	0.711	0.2384	0.669	0.496	0.379	0.2442
ZXDC	0.363	0.3582	1.085	0.493	0.381	0.2468
NIPBL	-0.2	0.5791	-0.61	0.614	0.381	0.2475
PARP1	0.237	0.4064	1.502	0.486	0.382	0.2488
MKL2	0.813	0.208	0.194	0.509	0.385	0.2549
PRKDC	0.484	0.3143	0.456	0.512	0.385	0.2556
HOXC9	0.367	0.3567	1.046	0.491	0.386	0.2563
SMN1	0.207	0.4181	1.458	0.484	0.387	0.2584
ICE1	0.699	0.2422	0.387	0.504	0.388	0.2604
ZNF605	0.246	0.4027	1.306	0.486	0.388	0.2611
ZNF664	0.407	0.342	0.864	0.494	0.391	0.2666
TCF12	-0.615	0.7306	-0.253	0.623	0.391	0.2673
DRAP1	0.617	0.2685	0.288	0.509	0.393	0.2694
CLOCK	-0.073	0.5289	1.042	0.507	0.394	0.2729
ZNF488	0.172	0.4319	1.38	0.483	0.396	0.2757
KLF9	0.326	0.3723	-0.72	0.563	0.396	0.2764
SOX11	-0.019	0.5077	1.066	0.503	0.396	0.2764
SMARCA2	0.251	0.4009	0.849	0.5	0.396	0.2764
SS18	0.45	0.3263	0.32	0.511	0.397	0.2778
IRAK1	0.817	0.207	-0.271	0.522	0.397	0.2778
GPS2	0.595	0.276	0.288	0.507	0.398	0.2799
JUND	-0.657	0.7443	-0.018	0.6	0.399	0.2821
NR0B1	0.717	0.2367	-0.006	0.516	0.399	0.2821
GLYR1	0.631	0.264	0.118	0.51	0.402	0.2878
RARA	-0.126	0.55	0.356	0.532	0.402	0.2885
GATA2	-0.786	0.784	0.711	0.556	0.403	0.2906
MORC2	-0.058	0.5232	-0.337	0.56	0.404	0.2921
MYH11	0.059	0.4764	-0.851	0.577	0.404	0.2928
ZNF189	0.605	0.2725	0.133	0.508	0.406	0.2964
ZNF671	0.273	0.3925	0.917	0.488	0.407	0.2978
STAT4	-0.367	0.6432	0.276	0.549	0.407	0.2978
ZNF695	0.489	0.3123	0.376	0.501	0.41	0.3037
ZNF304	0.12	0.4522	1.235	0.479	0.412	0.3081
GATA1	0.064	0.4745	0.671	0.503	0.412	0.3088
ZEB2	0.265	0.3954	-0.012	0.525	0.414	0.3125
ZXDB	0.731	0.2325	0.041	0.502	0.417	0.3176
ZNF441	0.592	0.277	0.06	0.507	0.417	0.3176
NR1H2	0.436	0.3313	0.389	0.496	0.418	0.3206
TGIF2	0.548	0.2919	0.046	0.508	0.419	0.3221
ZNF16	0.093	0.463	0.991	0.484	0.422	0.3281
JUN	-0.618	0.7318	-0.011	0.571	0.422	0.3288
TSHZ1	0.315	0.3765	0.611	0.488	0.424	0.3326
ZNF547	0.019	0.4924	-0.008	0.528	0.425	0.3341
EGR1	-0.28	0.6102	-1.093	0.598	0.426	0.3371
ZNF331	0.009	0.4964	1.247	0.473	0.427	0.3394
INO80	-0.436	0.6685	-0.782	0.587	0.427	0.3401
PRDM6	0.273	0.3923	0.54	0.488	0.43	0.3447
BHLHE40	0.247	0.4024	-0.223	0.523	0.43	0.3454
UBTF	0.338	0.3676	-0.555	0.529	0.431	0.3477
DAXX	0.32	0.3746	0.523	0.487	0.431	0.3485
FGFR1	0.238	0.4061	-0.722	0.542	0.432	0.35
SF1	0.002	0.499	1.192	0.472	0.432	0.35
ASH2L	0.141	0.444	0.768	0.482	0.434	0.3531
ZSCAN16	0.228	0.4099	0.61	0.485	0.435	0.3562
ZNF438	0.214	0.4154	0.474	0.49	0.435	0.3562
ZNF284	0.055	0.4779	1.024	0.475	0.435	0.3569
ZNF18	-0.155	0.5614	-0.405	0.546	0.436	0.3577
WDHD1	0.336	0.3686	0.402	0.488	0.436	0.3592
ATF4	-0.098	0.5392	0.708	0.493	0.437	0.3608
SIN3A	-0.393	0.653	-1.155	0.602	0.438	0.3623
L3MBTL2	0.325	0.3725	0.272	0.49	0.442	0.3708
SMARCA5	0.008	0.4966	0.518	0.493	0.442	0.3716
FAIRE	-0.803	0.789	-0.413	0.58	0.445	0.3778
MECP2	0.511	0.3046	-0.383	0.507	0.445	0.3786
HDAC3	-0.257	0.6013	0.553	0.503	0.445	0.3786
PRDM11	0.124	0.4507	-0.47	0.526	0.445	0.3786
KLF1	0.091	0.4637	-0.531	0.529	0.447	0.3817
ZNF182	0.154	0.4388	0.584	0.482	0.448	0.3833
DNMT3B	-0.428	0.6655	0.037	0.534	0.448	0.3833
MAFF	-0.121	0.5481	0.646	0.489	0.448	0.3848
DDX5	-0.102	0.5406	0.192	0.508	0.449	0.3856
ZNF528	0.289	0.3863	0.213	0.489	0.449	0.3864
TLE3	-1.094	0.8631	0.526	0.549	0.449	0.3872
CTBP1	0.135	0.4463	0.555	0.482	0.449	0.3872
RCOR1	-0.014	0.5057	0.181	0.503	0.45	0.388
DEK	0.095	0.4622	-0.403	0.522	0.452	0.3919
ZNF75D	-0.188	0.5746	0.968	0.478	0.452	0.3935
USF2	-0.184	0.5729	-0.722	0.549	0.452	0.3935
DUX4	-0.257	0.6015	0.716	0.491	0.453	0.3951
ZNF414	0.45	0.3265	-0.351	0.503	0.454	0.3974
ICE2	0.263	0.3962	0.218	0.488	0.454	0.3982
L3MBTL4	0.34	0.367	0.053	0.492	0.454	0.3982
DPF2	-0.122	0.5485	0.553	0.489	0.455	0.3998
FOXP2	0.443	0.3289	-0.043	0.491	0.457	0.4045
MXI1	0.042	0.4831	-1.094	0.549	0.459	0.4077
ETV4	0.168	0.4334	0.171	0.49	0.459	0.4093
SCML2	0.349	0.3636	0.059	0.488	0.461	0.4125
FOXO1	-0.882	0.8112	-0.156	0.564	0.461	0.4132
PGBD3	0.182	0.4277	0.287	0.483	0.462	0.4156
EBF1	-0.966	0.8331	-0.562	0.585	0.463	0.4164
KLF8	0.347	0.3642	-0.489	0.506	0.463	0.418
MAFK	-0.683	0.7527	0.039	0.539	0.466	0.4236
NOTCH3	-0.189	0.5749	1.164	0.46	0.466	0.4244
CHD1	-0.711	0.7616	-1.096	0.592	0.467	0.4268
ZNF292	-0.142	0.5564	0.957	0.463	0.471	0.4348
ZNF317	-0.489	0.6877	0.696	0.493	0.471	0.4356
CREB1	-0.85	0.8024	-1.052	0.6	0.472	0.4364
ZFX	-0.369	0.644	-0.68	0.542	0.472	0.4364
PRDM2	0.286	0.3873	-0.257	0.492	0.476	0.4452
ZNF140	-0.47	0.6808	0.918	0.48	0.476	0.446
LDB1	-0.066	0.5264	0.622	0.468	0.477	0.4484
CREBBP	-1.043	0.8515	-0.665	0.58	0.479	0.4524
RAC3	0.055	0.4781	0.313	0.475	0.479	0.4532
FLI1	-0.768	0.7787	-0.53	0.556	0.48	0.4549
UBE2I	0.123	0.4511	0.145	0.479	0.481	0.4581
KLF5	0.043	0.4829	-0.029	0.492	0.482	0.4589
CBX1	-0.054	0.5217	-0.566	0.516	0.482	0.4589
ARRB1	-0.179	0.5709	0.619	0.47	0.483	0.4613
ELF3	0.156	0.4381	0.108	0.479	0.483	0.4621
ZNF675	-0.181	0.5718	0.817	0.46	0.484	0.4637
HMBOX1	-0.006	0.5023	0.365	0.472	0.485	0.4669
ZNF697	-0.22	0.587	0.712	0.468	0.486	0.4686
CDX2	-0.296	0.6165	0.578	0.477	0.486	0.4686
ERCC2	-0.093	0.5371	0.573	0.466	0.486	0.4686
WHSC1	-0.057	0.5225	0.429	0.47	0.487	0.4718
ING2	0.244	0.4038	-0.21	0.486	0.488	0.4726
DLX2	-0.086	0.5342	0.504	0.467	0.489	0.4758
MAPK1	-0.03	0.5118	-0.963	0.524	0.491	0.4791
LEF1	-1.02	0.8461	-1.289	0.623	0.491	0.4791
TCF7L2	-0.81	0.7911	-0.533	0.552	0.491	0.4799
ZNF346	0.316	0.3761	-0.467	0.489	0.492	0.4815
ZMIZ1	0.022	0.4913	-0.379	0.498	0.492	0.4823
FOSL1	-0.299	0.6174	-0.085	0.506	0.492	0.4831
PPARGC1A	0.062	0.4751	0.083	0.476	0.494	0.4855
TTF2	-0.047	0.5188	-0.338	0.499	0.494	0.4863
CREM	-0.274	0.608	-0.057	0.502	0.495	0.4896
ZNF766	-0.211	0.5835	0.145	0.486	0.499	0.4968
LHX2	-0.361	0.6409	0.164	0.49	0.499	0.4968
GATAD2B	-0.443	0.6711	-0.309	0.513	0.501	0.5017
ZNF707	-0.459	0.6769	0.81	0.466	0.501	0.5017
KMT2A	-0.711	0.7615	-1.46	0.583	0.503	0.5065
CBX6	0.18	0.4284	-0.327	0.482	0.503	0.5065
CHD2	-0.525	0.7003	-1.521	0.578	0.504	0.5098
ZNF781	-0.39	0.6517	0.787	0.458	0.505	0.5106
ZNF837	-0.221	0.5873	0.176	0.479	0.505	0.5122
FOXK1	-0.417	0.6615	0.59	0.469	0.506	0.5138
ARNT	-0.483	0.6856	-0.421	0.516	0.508	0.5187
PRMT5	-0.015	0.5058	0.061	0.471	0.509	0.5211
ZNF101	-0.106	0.5422	0.076	0.474	0.51	0.5227
TAL1	-1.235	0.8916	0.47	0.518	0.51	0.5227
BAHD1	-0.768	0.7787	0.884	0.476	0.51	0.5235
BACH1	-0.983	0.8371	-0.915	0.56	0.515	0.5332
BRD9	-0.133	0.5531	-0.504	0.495	0.515	0.5332
LEO1	0.028	0.4886	-0.094	0.474	0.515	0.534
ZNF133	-0.29	0.614	0.541	0.452	0.521	0.5477
ASXL1	0.201	0.4203	-0.76	0.484	0.523	0.5525
KDM1B	-0.368	0.6437	0.625	0.447	0.528	0.5638
PKNOX1	-0.22	0.5872	0.13	0.466	0.529	0.5646
STAT3	-1.342	0.9103	-0.74	0.562	0.53	0.5662
YBX1	-0.917	0.8205	0.867	0.471	0.53	0.5678
ZNF792	-0.026	0.5105	-0.454	0.475	0.533	0.5742
POU2F1	-0.46	0.6771	0.853	0.441	0.534	0.5758
CEBPG	-0.474	0.6823	0.3	0.467	0.536	0.5797
E2F7	-0.51	0.6951	-0.302	0.494	0.536	0.5813
ZNF788	-0.327	0.6283	0.268	0.458	0.537	0.5821
HOXA9	-0.5	0.6914	0.079	0.479	0.537	0.5837
ERCC3	-0.165	0.5653	0.028	0.462	0.538	0.5861
KDM4C	0.16	0.4364	-0.901	0.482	0.539	0.5869
KMT2B	-0.133	0.5528	-0.069	0.464	0.54	0.5901
CEBPD	-0.215	0.5852	-0.701	0.489	0.542	0.5932
ZNF623	-0.151	0.56	-0.243	0.468	0.542	0.5948
ZNF384	-0.546	0.7074	-0.213	0.49	0.543	0.5956
SP3	0.117	0.4533	-0.974	0.483	0.545	0.5996
HBP1	-0.053	0.521	-0.82	0.482	0.549	0.6082
PRMT1	-0.351	0.6371	-0.062	0.469	0.549	0.6082
LANA	-0.183	0.5725	-1.047	0.496	0.549	0.609
POLR2M	-0.077	0.5308	-0.91	0.486	0.549	0.6098
TAF7	-1.346	0.9108	-1.278	0.575	0.551	0.6129
ATF2	-1.485	0.9313	-1.493	0.609	0.551	0.6129
GTF2F1	-0.35	0.6369	-1.084	0.505	0.551	0.6137
ZFAT	-0.332	0.63	0.228	0.449	0.551	0.6137
NKX3-1	-0.621	0.7328	0.455	0.455	0.552	0.6161
ZNF26	-0.444	0.6717	0.474	0.442	0.554	0.6192
ARID2	-0.14	0.5559	-1.069	0.492	0.554	0.6192
INSM2	-0.117	0.5465	-0.59	0.471	0.554	0.6208
ZNF48	-0.522	0.6993	0.719	0.436	0.555	0.6215
MECOM	-0.241	0.5951	-0.029	0.456	0.556	0.6239
KLF15	-0.534	0.7033	-1.134	0.515	0.559	0.6316
ERG	-1.911	0.972	-1.349	0.612	0.56	0.6324
CAMTA2	-0.287	0.613	0.004	0.452	0.56	0.634
HEY1	-0.316	0.6241	-1.112	0.502	0.561	0.6347
SP2	-0.54	0.7054	-1.11	0.512	0.562	0.6363
ZNF71	-0.19	0.5753	-0.984	0.488	0.562	0.6363
MEF2B	-1.751	0.9601	-0.241	0.54	0.562	0.6371
SPIB	-0.906	0.8176	0.127	0.482	0.563	0.6386
ZNF558	-0.264	0.6042	-0.285	0.46	0.563	0.6394
ZNF354C	-0.549	0.7086	0.64	0.433	0.564	0.6425
MAF	-1.133	0.8713	-1.132	0.543	0.565	0.6432
KDM1A	-1.18	0.8809	-0.51	0.52	0.565	0.644
SPI1	-5.349	1	-1.038	0.628	0.565	0.644
ZKSCAN1	-0.484	0.6859	-0.072	0.468	0.565	0.6448
ZNF391	-0.283	0.6114	-0.92	0.487	0.566	0.6463
ZNF585B	-0.639	0.7387	0.335	0.452	0.567	0.6471
CBX5	-1.052	0.8537	-0.92	0.526	0.569	0.6516
ZNF687	-0.253	0.5997	-0.424	0.462	0.569	0.6524
SETX	-0.038	0.5153	-0.912	0.47	0.569	0.6532
ZNF440	-0.504	0.6927	0.396	0.437	0.571	0.6562
SPDEF	-0.465	0.6792	-0.53	0.476	0.572	0.6577
GTF3C2	-0.125	0.5497	-0.921	0.474	0.573	0.66
ZFP28	-0.751	0.7737	0.441	0.448	0.574	0.663
ZBTB33	-1.936	0.9736	-1.282	0.587	0.575	0.6653
PRDM12	-0.6	0.7258	0.604	0.43	0.575	0.6653
SIX4	-0.631	0.7361	0.655	0.427	0.576	0.6668
ESRRA	-0.481	0.6847	-0.925	0.492	0.576	0.6668
CHD4	-0.297	0.617	-0.793	0.475	0.576	0.6676
BCAT1	-0.47	0.6809	-0.132	0.459	0.577	0.6691
ZSCAN2	-0.394	0.6532	0.04	0.445	0.578	0.6721
MYCN	-0.668	0.748	-0.983	0.503	0.581	0.6773
ZNF580	-0.194	0.5768	-0.77	0.464	0.582	0.6788
RFX1	-0.914	0.8196	-0.189	0.483	0.583	0.6825
TBP	-1.157	0.8765	-1.799	0.587	0.584	0.684
SIRT6	-0.37	0.6442	-0.11	0.446	0.584	0.684
ZNF324	-0.221	0.5874	-0.868	0.469	0.585	0.6847
RFX5	-0.724	0.7656	-1.377	0.52	0.585	0.6862
SAP30	-0.88	0.8107	-1.249	0.523	0.586	0.6869
ILK	-0.736	0.769	0.347	0.442	0.588	0.6913
SUMO2	-2.066	0.9806	0.078	0.516	0.589	0.6935
INTS12	-0.067	0.5266	-1.141	0.468	0.591	0.6972
IKZF1	-1.6	0.9452	-0.32	0.513	0.594	0.7037
MAFG	-0.631	0.7361	0.116	0.443	0.594	0.7045
BATF	-1.585	0.9435	-1.001	0.536	0.597	0.7095
HMGN3	-0.143	0.5569	-1.057	0.463	0.597	0.7095
ZNF175	-1.031	0.8488	-0.029	0.474	0.597	0.7109
DPF1	-0.412	0.66	-0.587	0.455	0.598	0.7117
FOXP1	-1.747	0.9597	-1.633	0.59	0.601	0.7174
TAF1	-1.731	0.9583	-1.64	0.59	0.602	0.7195
HOXA4	-0.129	0.5514	-1.175	0.464	0.604	0.723
LIN9	-0.468	0.6799	-0.141	0.44	0.604	0.723
CBFB	-1.371	0.9149	-1.908	0.593	0.604	0.7244
SETD1A	-0.191	0.5759	-1.366	0.476	0.605	0.7258
TP53	-2.157	0.9845	-0.364	0.523	0.607	0.7293
PBX2	-0.843	0.8003	-0.532	0.474	0.609	0.7335
XBP1	-1.029	0.8483	-0.715	0.49	0.609	0.7342
ZNF24	-0.819	0.7937	-0.832	0.486	0.61	0.7356
ZSCAN23	-0.443	0.671	-0.802	0.457	0.611	0.7377
BANP	-0.82	0.7939	-0.311	0.463	0.611	0.7377
ZNF239	-0.639	0.7387	-0.403	0.451	0.614	0.7438
ZNF808	-0.774	0.7804	0.395	0.415	0.617	0.7493
ERF	-0.97	0.8339	-0.095	0.457	0.619	0.7533
ZNF574	-0.244	0.5964	-1.144	0.455	0.62	0.7553
SMARCC2	-0.435	0.6683	-0.848	0.451	0.621	0.756
TET1	-0.267	0.6053	-1.103	0.454	0.621	0.7566
EP400	-0.358	0.6397	-0.877	0.447	0.622	0.7586
MED1	-3.813	0.9999	-1.515	0.59	0.624	0.7626
NELFE	-4.46	1	-1.554	0.597	0.627	0.7672
H3F3B	-0.701	0.7582	0.065	0.421	0.628	0.7685
C17orf49	-0.48	0.6843	-1.369	0.477	0.628	0.7685
MRE11A	-0.545	0.7071	-0.718	0.449	0.628	0.7698
ZNF765	-0.692	0.7556	0.054	0.422	0.628	0.7698
HSF1	-1.126	0.87	-1.854	0.551	0.629	0.7711
TEAD2	-0.746	0.7721	-0.086	0.436	0.631	0.7743
POLR3A	-0.841	0.7998	-0.959	0.476	0.631	0.7749
PTRF	-0.902	0.8164	0.147	0.428	0.633	0.7781
CCNT2	-0.306	0.6203	-1.151	0.451	0.633	0.7781
ZNF138	-0.658	0.7447	-0.057	0.425	0.634	0.7794
PIAS1	-2.133	0.9835	0.384	0.473	0.634	0.7807
YY1	-4.236	1	-1.7	0.615	0.636	0.7826
ID3	-0.507	0.6941	-0.864	0.447	0.636	0.7826
ZC3H8	-0.646	0.7407	-1.114	0.47	0.637	0.7845
USP49	-0.884	0.8115	0.396	0.404	0.637	0.7845
KLF7	-0.526	0.7004	-1.15	0.464	0.637	0.7857
PHF6	-0.311	0.6223	-1.179	0.45	0.638	0.7863
FXR2	-0.508	0.6943	-0.676	0.437	0.639	0.7888
CHAMP1	-0.563	0.7132	-0.871	0.45	0.64	0.7895
ZNF592	-0.734	0.7686	-0.331	0.436	0.64	0.7907
ZNF143	-2.4	0.9918	-1.592	0.57	0.64	0.7907
BRCA1	-1.702	0.9556	-1.476	0.539	0.641	0.7913
CENPT	-0.89	0.8134	0.354	0.404	0.641	0.7919
FXR1	-0.452	0.6745	-0.896	0.441	0.641	0.7919
RUNX1	-6.09	1	-1.725	0.616	0.641	0.7919
ZNF430	-0.846	0.8013	0.239	0.408	0.641	0.7925
ADNP	-0.591	0.7229	-0.815	0.446	0.642	0.7932
ZNF84	-0.587	0.7216	-0.475	0.431	0.642	0.7938
FOS	-1.774	0.962	-0.463	0.496	0.642	0.7944
ZNF641	-0.617	0.7312	-0.763	0.445	0.643	0.795
MBOAT4	-0.413	0.6603	-1.068	0.443	0.643	0.7962
RB1	-1.164	0.8777	-1.197	0.496	0.644	0.7974
CEBPA	-2.529	0.9943	-1.256	0.544	0.645	0.7986
POU3F2	-0.729	0.7669	-0.52	0.44	0.646	0.7999
ZFP41	-1.038	0.8504	0.165	0.421	0.647	0.8017
RELB	-1.293	0.902	-0.717	0.479	0.647	0.8029
NONO	-1.143	0.8736	0.312	0.419	0.648	0.8041
MIER1	-0.647	0.7411	-0.829	0.446	0.649	0.8058
POLR2A	-24.07	1	-1.764	0.61	0.649	0.8058
BRPF3	-0.442	0.6709	-1.45	0.462	0.651	0.8082
AEBP2	-0.946	0.8279	-0.159	0.433	0.652	0.8105
HOXB13	-2.452	0.9929	0.28	0.471	0.654	0.8135
STAT1	-1.383	0.9166	-1.356	0.508	0.654	0.814
PTTG1	-0.976	0.8354	-0.018	0.425	0.654	0.814
ZBTB1	-0.641	0.7394	-0.922	0.447	0.655	0.8146
ZNF76	-0.948	0.8284	-1.273	0.481	0.656	0.8175
XCL1	-0.425	0.6647	-1.199	0.442	0.657	0.8186
BRD2	-1.839	0.967	-1.668	0.552	0.657	0.8186
MYC	-4.864	1	-1.545	0.569	0.657	0.8192
BRD1	-0.352	0.6375	-1.4	0.448	0.658	0.8203
GABPA	-4.389	1	-2.096	0.634	0.66	0.8226
PHF2	-0.467	0.6797	-1.353	0.45	0.663	0.827
FOXM1	-2.302	0.9893	-1.117	0.519	0.665	0.8303
E2F2	-0.638	0.7384	-0.718	0.427	0.665	0.8303
ZNF8	-1.218	0.8885	-0.67	0.46	0.665	0.8309
ATF1	-1.691	0.9546	-1.379	0.516	0.666	0.8325
ZNF280D	-0.595	0.7242	-1.192	0.447	0.668	0.8352
KAT7	-0.382	0.6487	-1.461	0.446	0.668	0.8352
ZNF287	-0.984	0.8374	0.124	0.393	0.669	0.8368
E2F5	-0.575	0.7175	-1.334	0.45	0.67	0.8379
E2F3	-0.402	0.6561	-1.476	0.444	0.675	0.8452
PTPN11	-0.481	0.6847	-1.265	0.439	0.675	0.8462
GATAD1	-0.742	0.7709	-1.149	0.447	0.676	0.8467
ZSCAN5A	-0.732	0.7678	-1.204	0.45	0.677	0.8477
GLI4	-0.706	0.76	-1.065	0.439	0.677	0.8487
PPARD	-0.561	0.7127	-1.105	0.432	0.678	0.8502
PBX1	-0.929	0.8236	-0.707	0.434	0.679	0.8512
KDM5C	-0.814	0.7922	-1.488	0.469	0.68	0.8527
KRAB	-1.125	0.8697	-0.684	0.442	0.682	0.8557
GRHL1	-0.784	0.7835	-0.625	0.414	0.683	0.8562
BPTF	-0.387	0.6507	-1.553	0.445	0.683	0.8571
ZNF586	-1.1	0.8643	0.169	0.378	0.684	0.8586
PLRG1	-1.415	0.9215	0.332	0.397	0.686	0.8605
IRF9	-1.099	0.8641	-0.348	0.418	0.687	0.8615
ZNF264	-1.195	0.8839	-1.253	0.473	0.687	0.8624
ZNF260	-0.727	0.7663	-0.891	0.419	0.688	0.8639
KLF12	-0.504	0.6929	-1.389	0.437	0.689	0.8643
ZNF350	-0.7	0.7579	-1.024	0.421	0.691	0.8667
TCOF1	-0.519	0.6981	-1.385	0.436	0.692	0.868
BIRA	-1.431	0.9239	-0.618	0.45	0.692	0.868
BRD4	-7.943	1	-2.094	0.585	0.692	0.8685
GABP	-0.804	0.7894	-1.505	0.46	0.694	0.8708
C11orf30	-0.976	0.8354	-1.089	0.442	0.695	0.8717
LRWD1	-1.173	0.8795	0.164	0.366	0.696	0.8735
BRD3	-1.938	0.9737	-2.027	0.55	0.696	0.8735
KLF3	-0.805	0.7897	-0.841	0.412	0.699	0.8771
ETV5	-1.043	0.8514	-0.777	0.428	0.699	0.8775
RAD51	-1.366	0.914	-0.882	0.451	0.7	0.8784
EWSR1	-1.472	0.9295	-0.929	0.463	0.7	0.8788
JUNB	-2.072	0.9809	-1.603	0.521	0.702	0.8806
NR4A1	-1.37	0.9147	-1.043	0.457	0.703	0.8818
SOX9	-0.907	0.8177	-1.581	0.467	0.703	0.8827
MCRS1	-0.614	0.7305	-1.362	0.429	0.704	0.8831
NOTCH1	-2.482	0.9935	-1.986	0.553	0.705	0.8844
ZSCAN29	-0.845	0.8009	-1.305	0.441	0.706	0.8857
NUP98-HOXA9	-1.021	0.8463	-0.452	0.388	0.71	0.8898
CDK9	-4.877	1	-2.544	0.574	0.711	0.8914
ZSCAN22	-1.072	0.8581	-1.425	0.453	0.714	0.8942
ZNF248	-1.134	0.8716	-0.144	0.372	0.714	0.8946
CUX1	-1.817	0.9654	-0.722	0.46	0.714	0.8946
CDK6	-0.527	0.7008	-1.562	0.435	0.715	0.8954
ZNF740	-0.944	0.8275	-1.283	0.437	0.716	0.897
ORC2	-0.767	0.7786	-1.176	0.415	0.717	0.8978
E2F1	-4.033	1	-1.474	0.513	0.721	0.902
RELA	-7.878	1	-2.041	0.558	0.721	0.9024
PYGO2	-1.244	0.8933	-0.551	0.408	0.721	0.9028
ZNF146	-1.189	0.8827	-1.239	0.445	0.724	0.9054
HDAC1	-2.128	0.9833	-1.938	0.53	0.724	0.9057
ZNF207	-1.901	0.9714	0.087	0.41	0.724	0.9057
HLTF	-0.952	0.8295	-1.23	0.425	0.725	0.9068
OVOL3	-1.05	0.8532	-1.174	0.429	0.726	0.9072
MEF2A	-1.206	0.8861	-1.538	0.465	0.726	0.9072
PRAME	-0.623	0.7334	-1.539	0.428	0.727	0.9083
ZNF518A	-0.76	0.7765	-1.582	0.441	0.728	0.909
ZNF274	-1.631	0.9485	-0.092	0.407	0.729	0.9101
ASH1L	-0.662	0.7461	-1.508	0.425	0.729	0.9101
PMEL	-1.205	0.8858	-1.489	0.454	0.73	0.9115
DNMT1	-1.164	0.8779	-1.382	0.446	0.73	0.9115
EHF	-1.34	0.9099	-1.213	0.442	0.735	0.9164
RFX2	-0.833	0.7976	-1.276	0.41	0.735	0.9164
IRAK4	-0.718	0.7636	-1.51	0.419	0.735	0.9167
KLF6	-0.551	0.709	-1.699	0.433	0.738	0.9187
HDGF	-2.119	0.983	-1.384	0.479	0.739	0.9201
MEF2D	-1.262	0.8965	-0.858	0.408	0.741	0.9214
GLI2	-2.328	0.99	-2.563	0.533	0.741	0.9217
CPSF3L	-1.614	0.9468	-1.521	0.473	0.742	0.9224
MNT	-1.349	0.9113	-1.244	0.441	0.743	0.9236
ZNF711	-0.859	0.8048	-1.329	0.407	0.744	0.9243
SETDB1	-3.535	0.9998	-1.508	0.499	0.746	0.9262
THAP1	-0.73	0.7672	-1.58	0.418	0.746	0.9265
MTA2	-1.625	0.9479	-1.203	0.449	0.747	0.9268
AFF4	-2.652	0.996	-1.598	0.502	0.747	0.9268
MCM3	-1.263	0.8966	-0.978	0.407	0.75	0.9296
MCM7	-1.815	0.9652	-0.622	0.425	0.75	0.9299
PAF1	-2.678	0.9963	-1.463	0.486	0.751	0.9302
ZNF486	-1.715	0.9568	0.023	0.363	0.752	0.9311
IRF4	-2.573	0.995	-1.298	0.475	0.752	0.9317
MEIS1	-1.666	0.9521	-0.539	0.408	0.754	0.9329
LMO2	-2.032	0.9789	-0.774	0.437	0.754	0.9329
CDC5L	-1.261	0.8964	-1.055	0.406	0.755	0.9335
HINFP	-1.143	0.8735	-1.508	0.436	0.755	0.9337
ZNF318	-1.717	0.957	-1.106	0.441	0.757	0.9355
ETV1	-1.143	0.8735	-2.123	0.477	0.757	0.9358
HJURP	-1.138	0.8725	-0.92	0.372	0.759	0.9369
XRN2	-2.045	0.9796	-1.462	0.466	0.762	0.9397
SUPT5H	-3.07	0.9989	-1.925	0.516	0.765	0.9416
PHF8	-3.125	0.9991	-1.634	0.493	0.766	0.9421
CSDE1	-1.636	0.9491	-1.35	0.442	0.766	0.9421
GRIP1	-1.655	0.951	-0.656	0.393	0.766	0.9421
TRRAP	-1.273	0.8985	-1.484	0.432	0.766	0.9421
OGT	-1.808	0.9647	-1.599	0.473	0.766	0.9426
MLLT3	-0.75	0.7734	-1.684	0.417	0.767	0.9429
TAF3	-0.786	0.7841	-1.644	0.414	0.768	0.9437
ELF1	-2.22	0.9868	-2.097	0.509	0.769	0.9442
AGO2	-0.867	0.807	-1.539	0.407	0.769	0.9442
ZBTB7B	-0.988	0.8384	-1.403	0.392	0.769	0.9442
NRF1	-3.767	0.9999	-1.634	0.493	0.77	0.9455
ZNF649	-1.49	0.9319	-0.402	0.308	0.771	0.946
RAG2	-0.593	0.7233	-2.035	0.43	0.772	0.9465
RUNX3	-1.006	0.8427	-1.427	0.39	0.773	0.947
CREB3L4	-1.123	0.8693	-1.16	0.374	0.773	0.947
RBPJ	-3.115	0.9991	-2.368	0.519	0.775	0.9485
BCL6	-2.805	0.9975	-1.891	0.506	0.776	0.9495
GTF2A2	-1.174	0.8798	-1.144	0.366	0.779	0.9512
DDX20	-1.706	0.956	-0.996	0.411	0.78	0.9519
ETV6	-2.2	0.9861	-1.177	0.441	0.782	0.9531
ZNF280A	-1.389	0.9176	-0.819	0.329	0.782	0.9533
FAM208A	-1.185	0.8821	-1.597	0.423	0.783	0.9538
MBTD1	-0.784	0.7836	-1.768	0.414	0.783	0.954
RUVBL1	-1.026	0.8475	-1.49	0.388	0.783	0.954
CREB3	-1.376	0.9156	-1.223	0.394	0.784	0.9547
ZNF197	-1.073	0.8584	-1.666	0.419	0.787	0.9562
NCOR1	-2.119	0.983	-2.453	0.499	0.787	0.9562
RPE	-1.726	0.9578	-1.623	0.454	0.788	0.9569
ASCL2	-0.985	0.8377	-1.589	0.393	0.79	0.9582
POLR2B	-1.344	0.9105	-1.638	0.433	0.79	0.9582
CENPC	-1.669	0.9525	-0.39	0.247	0.79	0.9586
GTF2B	-3.681	0.9999	-1.641	0.482	0.791	0.9588
HDAC8	-1.532	0.9372	-1.335	0.412	0.791	0.959
CSNK2A1	-1.06	0.8553	-1.498	0.384	0.792	0.9593
BTAF1	-0.998	0.8409	-1.584	0.391	0.792	0.9595
RBL2	-2.755	0.9971	-1.525	0.464	0.793	0.9603
ETV7	-1.091	0.8624	-1.497	0.379	0.794	0.9605
ZKSCAN8	-1.327	0.9078	-1.485	0.403	0.794	0.9609
AUTS2	-0.837	0.7986	-1.784	0.409	0.795	0.9611
HOXA6	-0.861	0.8055	-1.761	0.407	0.796	0.9617
RUNX1T1	-2.23	0.9871	-1.073	0.417	0.796	0.9619
ZNF589	-1.226	0.89	-1.628	0.415	0.797	0.9623
NCOA1	-1.377	0.9157	-1.439	0.401	0.797	0.9623
NFKB2	-1.525	0.9364	-1.175	0.386	0.799	0.9633
COPS2	-0.977	0.8356	-1.669	0.394	0.799	0.9637
BCL11B	-2.303	0.9894	-1.677	0.467	0.8	0.9639
SPIN1	-1.056	0.8544	-1.581	0.384	0.801	0.9647
ZNF644	-1.268	0.8975	-1.649	0.416	0.802	0.9653
LYL1	-2.869	0.9979	-0.677	0.397	0.802	0.9653
CCDC101	-1.469	0.9291	-1.531	0.416	0.803	0.9654
ZNF584	-1.338	0.9095	-1.607	0.412	0.804	0.9662
TBL1XR1	-1.364	0.9137	-2.132	0.454	0.805	0.9664
VDR	-3.228	0.9994	-2.263	0.499	0.806	0.9669
NFE2L1	-2.458	0.993	-0.796	0.392	0.806	0.9673
ZNF136	-1.689	0.9544	-0.64	0.236	0.807	0.9678
ARNTL	-1.985	0.9764	-1.526	0.44	0.808	0.9682
ELL2	-2.724	0.9968	-1.602	0.459	0.809	0.9686
FOXG1	-1.157	0.8764	-1.531	0.369	0.811	0.9694
EBNA2	-1.392	0.918	-1.239	0.328	0.813	0.9705
NFE2L2	-2.661	0.9961	-1.432	0.438	0.814	0.971
CDK8	-3.49	0.9998	-2.686	0.496	0.817	0.9726
ZNF83	-1.344	0.9105	-1.84	0.431	0.817	0.9726
TFDP1	-1.928	0.9731	-1.583	0.435	0.819	0.9731
NFE2	-2.724	0.9968	-2.084	0.484	0.82	0.9736
MTA3	-1.885	0.9703	-2.001	0.464	0.82	0.9739
SRSF3	-1.425	0.9229	-1.539	0.39	0.82	0.9739
KDM3A	-1.367	0.9143	-1.682	0.41	0.821	0.9742
ZNF639	-2.026	0.9786	-1.778	0.453	0.821	0.9742
CCND2	-0.81	0.7912	-2.829	0.412	0.821	0.9742
E2F4	-2.268	0.9883	-1.766	0.457	0.821	0.9744
TERF1	-1.291	0.9016	-1.5	0.348	0.822	0.9747
SKI	-1.342	0.9102	-1.486	0.338	0.823	0.9751
ETS1	-4.578	1	-2.065	0.489	0.823	0.9751
NPAT	-1.031	0.8488	-1.777	0.387	0.824	0.9754
EBNA3	-1.488	0.9316	-1.237	0.308	0.825	0.9759
MAFB	-1.262	0.8965	-1.554	0.352	0.826	0.9765
JMJD1C	-1.94	0.9738	-1.494	0.414	0.826	0.9765
ATOH1	-1.105	0.8654	-1.71	0.377	0.827	0.9766
TDRD3	-1.341	0.91	-1.511	0.338	0.828	0.9771
STAT5A	-1.784	0.9628	-2.058	0.458	0.829	0.9773
KDM4B	-1.438	0.9248	-1.763	0.417	0.829	0.9776
EBNA3C	-2.412	0.9921	-1.101	0.379	0.831	0.9782
FOXK2	-2.374	0.9912	-1.465	0.416	0.831	0.9783
MED12	-1.76	0.9608	-2.289	0.456	0.834	0.9795
MKL1	-1.093	0.8627	-1.823	0.379	0.837	0.9805
BCL3	-4.545	1	-1.674	0.455	0.837	0.9805
THAP11	-1.051	0.8534	-1.895	0.384	0.838	0.9807
FOXD2	-1.11	0.8666	-1.782	0.376	0.838	0.9807
E2F8	-1.116	0.8677	-1.78	0.375	0.838	0.981
VEZF1	-1.477	0.9301	-1.694	0.402	0.838	0.981
MEN1	-1.6	0.9452	-1.572	0.384	0.839	0.9811
WRNIP1	-0.966	0.8329	-2.483	0.395	0.839	0.9811
HCFC1	-2.665	0.9961	-1.77	0.452	0.839	0.9812
FOXJ2	-1.432	0.924	-1.688	0.392	0.84	0.9815
PML	-2.939	0.9984	-2.21	0.47	0.844	0.9828
TLX1	-1.482	0.9308	-1.491	0.309	0.844	0.9829
ZBTB11	-2.524	0.9942	-1.847	0.45	0.845	0.9833
NFYB	-1.777	0.9622	-1.913	0.441	0.846	0.9836
TAFII	-1.606	0.9458	-1.639	0.389	0.847	0.9837
MXD3	-1.429	0.9235	-1.579	0.32	0.847	0.9837
ORC1	-1.225	0.8897	-1.743	0.358	0.848	0.9841
MGEA5	-1.006	0.8428	-2.52	0.39	0.849	0.9844
TRIM22	-1.529	0.9369	-1.656	0.384	0.849	0.9846
TAT	-1.558	0.9404	-1.47	0.289	0.85	0.9848
YBX3	-1.769	0.9616	-1.477	0.363	0.85	0.9848
BATF3	-1.666	0.9521	-1.337	0.249	0.851	0.9851
HDAC6	-1.669	0.9525	-1.885	0.426	0.851	0.9852
NKRF	-1.589	0.944	-1.756	0.403	0.852	0.9855
BARX1	-1.302	0.9036	-1.702	0.346	0.852	0.9855
LMO1	-1.202	0.8853	-1.788	0.361	0.853	0.9856
FEV	-1.302	0.9035	-1.726	0.346	0.854	0.9861
ZBTB16	-2.194	0.9859	-1.581	0.398	0.857	0.9869
DLX1	-1.249	0.8941	-1.831	0.354	0.86	0.9875
ZBTB10	-1.384	0.9168	-1.699	0.33	0.86	0.9877
DIDO1	-1.646	0.9501	-1.651	0.376	0.86	0.9877
KLF13	-1.64	0.9495	-1.678	0.379	0.861	0.9879
ARNT2	-1.287	0.901	-1.807	0.348	0.862	0.9883
ELK3	-1.191	0.8832	-1.953	0.363	0.864	0.9886
KDM6A	-1.271	0.8982	-1.852	0.351	0.864	0.9887
SNAPC1	-1.702	0.9556	-1.461	0.225	0.864	0.9887
DCP1A	-1.727	0.9579	-1.658	0.383	0.866	0.9891
CASP8AP2	-1.443	0.9255	-1.681	0.317	0.866	0.9892
NFKB1	-2.067	0.9806	-1.856	0.422	0.868	0.9897
TERF2	-1.404	0.9198	-1.745	0.324	0.869	0.9899
RXRG	-2.847	0.9978	-1.697	0.421	0.87	0.99
NFYA	-2.846	0.9978	-1.787	0.433	0.872	0.9906
KLF10	-1.766	0.9613	-1.748	0.391	0.873	0.9907
HMG20A	-1.688	0.9543	-1.516	0.237	0.873	0.9907
IRF1	-3.587	0.9998	-2.372	0.453	0.873	0.9908
CDK12	-1.175	0.88	-2.394	0.365	0.873	0.9908
NFAT5	-1.459	0.9277	-1.742	0.314	0.875	0.9912
NBN	-2.594	0.9953	-1.989	0.438	0.875	0.9913
NFRKB	-1.785	0.9629	-1.64	0.36	0.876	0.9914
ZBTB40	-2.609	0.9955	-2.454	0.445	0.877	0.9916
RBCK1	-1.543	0.9386	-1.665	0.293	0.877	0.9916
SND1	-2.641	0.9959	-1.418	0.32	0.877	0.9917
FUS	-1.608	0.9461	-1.826	0.372	0.88	0.9922
DEAF1	-1.467	0.9289	-1.771	0.312	0.88	0.9923
NFYC	-1.514	0.935	-1.726	0.302	0.881	0.9924
ETS2	-1.953	0.9746	-1.852	0.406	0.881	0.9925
TARDBP	-2.009	0.9778	-2.797	0.433	0.882	0.9926
HOXA1	-1.526	0.9365	-1.72	0.299	0.883	0.9927
NR2C2	-3.808	0.9999	-1.861	0.435	0.884	0.9929
MYB	-3.924	1	-1.796	0.43	0.884	0.993
BARX2	-1.653	0.9508	-1.653	0.257	0.886	0.9934
GMEB1	-1.72	0.9573	-1.596	0.205	0.887	0.9935
POLR2H	-1.574	0.9423	-2.022	0.378	0.888	0.9936
U2AF1	-2.425	0.9923	-1.631	0.367	0.888	0.9937
ZNF131	-1.685	0.954	-1.64	0.238	0.888	0.9937
SREBF1	-2.206	0.9863	-1.906	0.408	0.891	0.9941
GTF2E2	-1.446	0.9259	-1.926	0.317	0.893	0.9945
POU2F2	-1.95	0.9744	-2.27	0.41	0.894	0.9946
EMSY	-1.65	0.9505	-1.715	0.259	0.894	0.9946
EPC1	-2.206	0.9863	-1.617	0.315	0.894	0.9946
BCLAF1	-1.543	0.9386	-2.823	0.39	0.895	0.9948
ZNF75A	-1.649	0.9505	-1.735	0.259	0.895	0.9949
ZIC2	-1.513	0.9349	-1.873	0.302	0.895	0.9949
KMT2D	-3.71	0.9999	-1.873	0.419	0.896	0.995
ELF2	-1.729	0.9581	-1.65	0.186	0.897	0.995
ZNF597	-1.613	0.9466	-1.779	0.273	0.898	0.9952
CD59	-1.516	0.9352	-1.883	0.302	0.898	0.9953
HDAC4	-1.386	0.9171	-2.486	0.329	0.899	0.9954
RBP2	-1.656	0.9511	-1.747	0.255	0.899	0.9954
SIX5	-2.851	0.9978	-1.899	0.411	0.901	0.9957
IRF3	-1.915	0.9723	-1.902	0.376	0.902	0.9958
HOXA2	-1.433	0.9241	-2.279	0.319	0.902	0.9958
HMGN1	-1.483	0.931	-2.065	0.309	0.904	0.9961
DDX21	-1.991	0.9767	-1.78	0.324	0.908	0.9965
NELFA	-4.5	1	-1.729	0.391	0.91	0.9967
ARID5B	-1.604	0.9456	-1.972	0.276	0.911	0.9969
STAT2	-2.403	0.9919	-2.177	0.401	0.913	0.9971
GMEB2	-2.296	0.9892	-1.705	0.291	0.915	0.9972
MEF2C	-1.515	0.9351	-2.473	0.302	0.916	0.9973
PAX5	-3.802	0.9999	-1.98	0.409	0.916	0.9973
SREBF2	-1.615	0.9468	-2.05	0.272	0.918	0.9975
MLLT1	-3.433	0.9997	-2.787	0.417	0.92	0.9977
ELK1	-3.765	0.9999	-1.98	0.4	0.922	0.9979
KAT5	-2.482	0.9935	-1.833	0.335	0.924	0.998
NCOR2	-2.171	0.985	-1.877	0.313	0.925	0.9981
CD74	-2.994	0.9986	-1.652	0.192	0.928	0.9983
KAT8	-2.449	0.9928	-2.015	0.356	0.931	0.9985
KDM5A	-3.199	0.9993	-1.711	0.289	0.931	0.9985
TBX21	-2.538	0.9944	-1.905	0.326	0.934	0.9987
NFATC1	-2.263	0.9882	-2.619	0.371	0.934	0.9987
STAT5B	-3.953	1	-2.527	0.401	0.937	0.9989
REL	-2.144	0.984	-2.576	0.336	0.939	0.999
ELK4	-3.209	0.9993	-1.8	0.31	0.939	0.999
BACH2	-3.153	0.9992	-1.856	0.32	0.939	0.999
CDK7	-3.089	0.999	-2.631	0.388	0.941	0.9991
SMAD5	-2.39	0.9916	-1.922	0.243	0.944	0.9992
STAT5	-3.206	0.9993	-2.039	0.348	0.945	0.9993
ZBED1	-2.333	0.9902	-2.075	0.28	0.947	0.9993
FOXP3	-2.417	0.9922	-1.961	0.223	0.949	0.9994

## Sheet: darkgrey_results.txt
TR	statistic	pvalue	zscore	max_auc	re_rank	irwin_hall_pvalue
SIX2	6.025	8.456e-10	2.488	0.622	0.033	0.000166
RXRA	6.799	5.279e-12	2.195	0.62	0.041	0.0003209
TET1	4.524	3.037e-06	2.013	0.636	0.047	0.0004591
ESR1	4.876	5.424e-07	1.866	0.638	0.054	0.0006982
SOX9	2.973	0.001472	2.546	0.62	0.054	0.0007212
PITX1	2.758	0.002912	2.462	0.622	0.061	0.001038
TCF12	2.993	0.001382	2.294	0.605	0.068	0.001436
WT1	3.194	0.0007005	1.875	0.625	0.076	0.00197
AR	4.287	9.059e-06	1.631	0.632	0.078	0.002109
GATA4	3.343	0.0004139	2.148	0.594	0.08	0.002306
ISL1	5.898	1.842e-09	2.104	0.586	0.081	0.002356
FOXA2	3.881	5.191e-05	1.873	0.604	0.081	0.002408
HNF4A	6.023	8.559e-10	1.412	0.647	0.082	0.002513
PTF1A	4.361	6.473e-06	2.48	0.583	0.082	0.002513
MBD3	3.342	0.0004155	1.98	0.599	0.084	0.002622
ASCL1	3.311	0.0004648	2.081	0.596	0.084	0.002622
EZH2	9.961	1.126e-23	1.177	0.741	0.087	0.002966
AHR	3.311	0.0004641	1.903	0.6	0.088	0.003087
MYOD1	5.122	1.51e-07	2.067	0.583	0.091	0.003339
HNF1B	2.131	0.01654	1.905	0.632	0.091	0.003404
CTNNB1	2.215	0.01338	2.093	0.605	0.092	0.003537
BMI1	3.351	0.0004029	1.324	0.734	0.094	0.003742
SP7	2.902	0.001856	1.83	0.61	0.094	0.003742
SMC1A	5.396	3.401e-08	1.535	0.612	0.095	0.003812
ZIC2	2.838	0.00227	2.22	0.59	0.098	0.004176
STAG1	4.565	2.494e-06	1.748	0.593	0.099	0.004328
OTX2	2.594	0.004746	2.023	0.596	0.099	0.004405
HOXA13	1.571	0.05809	2.325	0.61	0.1	0.004483
UTF1	2.367	0.008975	1.747	0.629	0.1	0.004562
SHOX2	2.135	0.0164	2.038	0.604	0.101	0.004642
JARID2	4.671	1.496e-06	1.121	0.73	0.102	0.004723
RAD21	6.442	5.881e-11	1.283	0.624	0.102	0.004805
NR1H2	2.734	0.003132	1.574	0.636	0.105	0.005142
NANOG	4.153	1.64e-05	1.606	0.598	0.106	0.005317
HOXD13	1.54	0.06175	2.519	0.6	0.106	0.005405
SUZ12	14.585	1.739e-48	0.925	0.735	0.11	0.005958
SMARCA4	2.997	0.001364	1.308	0.643	0.111	0.00615
AEBP2	2.427	0.007617	1.381	0.645	0.115	0.006855
CRY1	3.15	0.0008165	1.763	0.592	0.116	0.00696
RNF2	9.104	4.346e-20	0.916	0.73	0.116	0.007066
PPARA	3.34	0.0004196	1.38	0.614	0.117	0.007173
KMT2B	3.604	0.0001569	1.428	0.603	0.119	0.007501
PAX6	2.154	0.01563	2.691	0.579	0.121	0.008069
HAND2	1.501	0.06673	2.331	0.594	0.123	0.008304
NFIB	3.688	0.000113	1.687	0.586	0.123	0.008423
CTCF	7.224	2.533e-13	1.092	0.609	0.124	0.008543
CHD4	2.266	0.01173	1.697	0.601	0.124	0.008543
HOXD11	1.47	0.07081	2.96	0.589	0.127	0.009162
PHIP	2.279	0.01134	1.362	0.632	0.127	0.009162
TFAP2A	2.744	0.003034	2.502	0.573	0.127	0.009289
H2AZ	9.698	1.536e-22	0.915	0.634	0.128	0.009418
PER2	2.855	0.002149	1.704	0.59	0.128	0.009547
LHX3	2.406	0.008055	2.1	0.58	0.129	0.009678
MYOG	2.792	0.002618	1.927	0.581	0.13	0.00981
NR5A2	1.815	0.03475	2.494	0.58	0.13	0.009943
OLIG2	2.611	0.004514	2.014	0.58	0.13	0.009943
TDG	1.508	0.06582	2.039	0.595	0.131	0.01021
HDAC3	3.521	0.0002149	1.043	0.627	0.132	0.01035
TBX3	2.042	0.02058	2.349	0.577	0.136	0.01134
TCF4	2.05	0.02019	2.22	0.578	0.136	0.01134
PCGF6	2.976	0.001461	0.925	0.731	0.137	0.01164
CRY2	3.103	0.0009565	1.6	0.587	0.138	0.01179
RBPJL	1.869	0.0308	2.524	0.576	0.14	0.01224
SMARCC2	1.214	0.1124	1.922	0.618	0.14	0.01239
NR5A1	1.43	0.07634	2.679	0.584	0.14	0.01239
CBX7	3.389	0.0003508	0.886	0.72	0.141	0.01255
ESRRB	1.907	0.02828	2.28	0.577	0.141	0.01271
PHC1	1.881	0.02999	2.393	0.577	0.141	0.01271
NR1D1	3.474	0.0002562	1.249	0.594	0.144	0.01335
BHLHA15	2.235	0.01272	2.204	0.574	0.144	0.01351
NR3C1	4.098	2.082e-05	0.914	0.629	0.144	0.01351
RYBP	3.655	0.0001288	0.79	0.668	0.145	0.01368
ONECUT2	3.177	0.0007447	1.908	0.571	0.15	0.01504
BCL6	2.017	0.02187	1.482	0.598	0.15	0.01522
PHF19	2.307	0.01052	0.972	0.681	0.151	0.0154
SOX2	4.243	1.101e-05	1.628	0.573	0.152	0.01576
LHX2	1.57	0.0582	1.696	0.594	0.154	0.01631
TFCP2	1.409	0.07944	2.271	0.582	0.154	0.0165
C17orf96	3.608	0.0001543	0.621	0.716	0.155	0.01688
PCGF2	2.424	0.007681	0.895	0.727	0.156	0.01707
MTF2	2.9	0.001863	0.773	0.712	0.159	0.01804
NACC1	1.35	0.08856	2.781	0.577	0.159	0.01824
EED	1.664	0.04806	1.014	0.684	0.161	0.01865
MECP2	1.635	0.05098	1.692	0.59	0.161	0.01885
ZACN	1.767	0.03861	2.08	0.573	0.162	0.01906
KDM2B	4.672	1.494e-06	0.559	0.632	0.162	0.01926
PROX1	2.412	0.007923	1.567	0.583	0.162	0.01926
STAG2	1.939	0.02627	1.611	0.585	0.164	0.01968
PER1	1.488	0.06843	1.729	0.592	0.164	0.01989
CUX2	1.454	0.073	1.859	0.587	0.165	0.02011
CBX6	1.718	0.04291	0.929	0.72	0.166	0.02076
POU5F1	4.052	2.54e-05	1.445	0.574	0.167	0.02098
NEUROG2	1.658	0.04863	1.878	0.574	0.176	0.02445
EBF2	2.228	0.01295	1.544	0.578	0.181	0.02671
SMAD2-SMAD3	1.89	0.0294	1.109	0.596	0.183	0.02776
KDM4C	2.946	0.00161	0.788	0.603	0.185	0.02856
SOX17	1.592	0.05573	1.848	0.572	0.187	0.02938
MSX1	1.441	0.07474	1.618	0.585	0.187	0.02938
TP63	1.356	0.08762	1.869	0.578	0.189	0.0305
SMAD1-SMAD5	1.549	0.06074	2.051	0.565	0.19	0.03106
RUNX2	4.113	1.949e-05	1.223	0.571	0.191	0.03135
PPARGC1A	1.477	0.06984	2.17	0.566	0.192	0.03164
KDM4A	2.262	0.01186	0.663	0.628	0.193	0.03252
RARA	2.072	0.01912	2.041	0.559	0.195	0.03341
PRDM15	2.317	0.01025	0.767	0.604	0.197	0.03432
CBX2	1.581	0.05693	0.913	0.614	0.199	0.03555
PRDM5	1.336	0.09077	1.797	0.576	0.199	0.03555
HIRA	1.196	0.1158	2.41	0.567	0.2	0.03618
TAF9B	1.408	0.07962	1.558	0.582	0.203	0.03746
ESRRA	1.235	0.1083	1.587	0.585	0.203	0.03779
CTCFL	1.259	0.104	1.889	0.571	0.21	0.04149
RXRG	2.443	0.007284	0.771	0.59	0.211	0.04253
PRDM14	1.233	0.1088	1.948	0.569	0.212	0.04289
FOXP1	1.303	0.09621	1.702	0.574	0.213	0.04324
MBD1	0.79	0.2147	1.125	0.652	0.213	0.04324
SMC3	2.337	0.009726	1.036	0.575	0.219	0.04728
PR	1.717	0.04295	1.361	0.572	0.219	0.04728
NR0B1	1.508	0.06583	1.9	0.561	0.219	0.04728
ONECUT1	2.555	0.005303	1.377	0.562	0.22	0.04804
SOX3	1.676	0.04685	1.733	0.561	0.221	0.04843
NFIL3	1.332	0.09135	1.57	0.576	0.221	0.04843
DDX21	1.375	0.08455	1.375	0.579	0.222	0.0492
NCOR1	0.902	0.1834	1.016	0.63	0.222	0.0492
THRB	1.541	0.0616	1.445	0.571	0.223	0.04959
CHRM2	1.038	0.1497	1.005	0.604	0.225	0.05117
NKX3-2	0.721	0.2354	2.182	0.573	0.227	0.05237
KMT2D	3.117	0.0009132	-0.013	0.619	0.228	0.05319
GATA6	1.448	0.07382	1.292	0.577	0.228	0.05319
FAIRE	1.563	0.05908	0.859	0.592	0.231	0.05526
DPPA2	1.254	0.1049	1.626	0.571	0.233	0.05695
NR1D2	1.005	0.1575	0.975	0.603	0.234	0.05782
GRHL2	1.234	0.1086	1.64	0.569	0.235	0.05825
SALL4	1.505	0.06617	1.754	0.56	0.235	0.05868
SMARCB1	1.889	0.02942	0.555	0.592	0.238	0.0609
TEAD4	1.811	0.03505	1.239	0.565	0.239	0.0618
DLX5	1.569	0.05831	1.471	0.562	0.239	0.0618
PDX1	1.077	0.1408	1.934	0.561	0.242	0.06362
INSM1	1.086	0.1387	1.872	0.561	0.244	0.06548
CDK8	1.468	0.07108	1.577	0.562	0.245	0.06643
ARNTL	1.143	0.1264	0.831	0.598	0.248	0.06883
PAX7	1.482	0.06914	1.505	0.562	0.248	0.06883
HNF4G	1.802	0.03577	1.134	0.564	0.252	0.07179
SRC	1.594	0.0555	1.12	0.565	0.257	0.07638
TFAP2C	1.256	0.1046	1.793	0.556	0.259	0.07795
ELL3	1.062	0.1441	1.765	0.56	0.26	0.07901
VDR	1.651	0.04937	0.425	0.587	0.26	0.07955
JMJD6	1.045	0.1481	1.766	0.559	0.262	0.08062
NIPBL	1.049	0.1472	0.985	0.582	0.263	0.0817
PBX3	1.136	0.128	1.491	0.564	0.263	0.0817
NKX2-5	1.112	0.133	1.621	0.561	0.263	0.08225
TGIF2	1.063	0.144	1.656	0.56	0.268	0.08614
HEXIM1	1.241	0.1074	1.166	0.57	0.269	0.08784
NFIA	1.398	0.08101	1.346	0.561	0.271	0.08957
TMPRSS4	1.291	0.09828	1.295	0.562	0.272	0.09015
CREBBP	1.324	0.09279	0.953	0.572	0.275	0.09369
RFX6	1.096	0.1365	1.421	0.562	0.275	0.09369
KLF4	2.191	0.01421	0.908	0.561	0.277	0.09609
MED12	1.658	0.04869	0.39	0.582	0.277	0.09609
THRA	0.984	0.1626	1.696	0.556	0.28	0.09854
NRF1	1.352	0.08821	0.326	0.592	0.282	0.1004
GLI1	0.859	0.1952	2.006	0.551	0.284	0.1036
SIX4	1.037	0.15	1.557	0.559	0.284	0.1036
USF1	1.487	0.06849	1.222	0.556	0.288	0.1074
TOP2B	0.59	0.2777	0.32	0.637	0.297	0.1182
HOXC9	0.98	0.1635	1.709	0.549	0.299	0.1203
FEZF2	1.489	0.06822	0.546	0.572	0.3	0.121
ELK1	0.775	0.219	1.928	0.548	0.302	0.1239
KDM5C	1.274	0.1013	0.175	0.588	0.303	0.1253
BIRA	0.224	0.4115	0.943	0.594	0.304	0.1261
HSF1	0.703	0.2409	1.779	0.553	0.304	0.1268
PPARG	2.99	0.001394	0.685	0.551	0.306	0.129
ARID3A	0.938	0.1742	1.094	0.563	0.308	0.1312
NR6A1	1.02	0.1538	0.922	0.568	0.308	0.1312
YAP1	0.978	0.1641	1.256	0.556	0.312	0.1373
MAFG	0.925	0.1776	1.468	0.552	0.312	0.1373
ATRX	0.924	0.1779	1.249	0.559	0.312	0.1373
RAD23B	0.676	0.2494	0.934	0.577	0.313	0.1381
NFATC1	0.831	0.2029	1.22	0.561	0.314	0.1388
NEUROD1	0.958	0.1689	1.628	0.547	0.314	0.1388
PAX3	0.669	0.2516	2.039	0.545	0.315	0.1412
TLE	0.746	0.2279	1.843	0.547	0.317	0.1428
KDM1A	0.857	0.1956	-0.368	0.648	0.32	0.1476
ZFP281	0.735	0.2312	0.535	0.585	0.322	0.1508
SMARCC1	0.952	0.1706	1.19	0.555	0.325	0.1549
NR4A1	0.846	0.1987	1.592	0.547	0.327	0.1575
NCAPH2	1.528	0.06325	0.248	0.568	0.328	0.1583
KLF5	0.877	0.1903	1.043	0.56	0.329	0.1609
SMARCA5	0.57	0.2844	1.512	0.555	0.331	0.1634
SIRT1	1.171	0.1208	0.494	0.564	0.338	0.1731
FOXA3	0.885	0.1881	1.207	0.552	0.338	0.174
NUP153	0.799	0.2123	1.357	0.549	0.341	0.1777
FOXF1	1.207	0.1137	0.901	0.555	0.342	0.1795
MEF2D	0.762	0.2231	1.31	0.549	0.345	0.1851
ZBTB17	0.619	0.2679	0.294	0.583	0.348	0.1898
NCOR2	0.558	0.2883	0.571	0.577	0.35	0.1936
CHD7	0.193	0.4235	1.228	0.562	0.35	0.1936
KDM4B	0.821	0.2058	1.19	0.55	0.351	0.1946
CBX8	0.202	0.4201	0.099	0.606	0.353	0.1984
FOXL2	0.941	0.1733	0.982	0.551	0.355	0.2014
DAXX	-0.148	0.5587	0.922	0.581	0.36	0.2103
MAFA	0.469	0.3196	1.766	0.537	0.361	0.2113
ATOH1	0.758	0.2244	1.023	0.552	0.361	0.2113
SF1	0.922	0.1784	0.902	0.554	0.362	0.2134
SMAD2	0.608	0.2717	1.277	0.547	0.364	0.2164
KDM6B	0.544	0.2931	0.92	0.561	0.365	0.2185
SMAD3	-0.183	0.5726	0.14	0.631	0.368	0.2236
PRDM13	0.969	0.1663	0.665	0.555	0.371	0.2299
CLOCK	0.958	0.1689	0.265	0.564	0.372	0.231
HEY1	0.572	0.2838	0.422	0.571	0.373	0.232
TCF7L1	0.029	0.4885	0.597	0.579	0.376	0.2373
RBFOX2	0.887	0.1876	0.768	0.552	0.377	0.2406
HMGA2	1.015	0.155	0.275	0.558	0.387	0.2592
NEUROD2	0.39	0.3482	0.695	0.562	0.388	0.2603
HOXB4	-0.073	0.5293	0.285	0.586	0.389	0.2625
ESR2	0.787	0.2157	0.586	0.555	0.39	0.2648
TET2	-0.155	0.5614	-0.191	0.606	0.397	0.2784
CDX2	0.255	0.3992	1.08	0.549	0.398	0.2796
FOXA1	0.91	0.1814	0.333	0.554	0.401	0.2853
NKX2-1	0.686	0.2463	0.991	0.54	0.404	0.2911
PHOX2A	0.408	0.3417	1.302	0.535	0.404	0.2923
RORA	0.65	0.2577	0.396	0.558	0.404	0.2923
FAM60A	0.964	0.1676	0.127	0.556	0.406	0.2958
NPAS3	0.744	0.2284	0.728	0.547	0.408	0.3005
STAT5B	-0.629	0.7352	-0.036	0.636	0.408	0.3005
SMAD4	0.378	0.3525	-0.212	0.578	0.41	0.3041
POLR2B	1.283	0.09981	-0.093	0.552	0.411	0.3053
CRX	0.302	0.3815	1.173	0.541	0.411	0.3065
ZFAT	0.808	0.2096	0.708	0.543	0.412	0.3077
ARID1A	0.321	0.3741	-0.449	0.585	0.412	0.3089
NKX2-2	0.502	0.308	1.16	0.533	0.414	0.3124
SRF	0.607	0.272	0.43	0.554	0.415	0.3136
DLX3	0.551	0.291	0.952	0.54	0.415	0.3148
RAP1A	0.381	0.3517	1.233	0.534	0.415	0.3148
TBX5	0.671	0.251	0.764	0.545	0.418	0.3209
MCRS1	0.845	0.1992	0.392	0.547	0.42	0.3245
DICER1	1.032	0.1511	0.068	0.55	0.421	0.3257
TEAD1	0.442	0.3293	0.335	0.559	0.421	0.3269
MYF5	0.17	0.4325	0.995	0.545	0.423	0.3318
EHF	0.741	0.2295	0.439	0.547	0.426	0.3379
TAF3	0.911	0.1812	-0.192	0.556	0.428	0.3416
SS18	-0.332	0.6299	0.891	0.561	0.429	0.3429
DMRT1	0.374	0.3543	1.145	0.531	0.429	0.3429
CAPG	0.371	0.3552	0.333	0.557	0.433	0.3515
LMO2	-0.133	0.5527	0.316	0.569	0.434	0.354
NKX6-1	0.391	0.348	0.978	0.534	0.434	0.354
DPY30	0.79	0.2147	0.186	0.549	0.435	0.3565
RBPJ	0.054	0.4786	0.057	0.57	0.437	0.3603
ZFP57	0.478	0.3162	0.758	0.541	0.44	0.3678
METTL3	0.397	0.3458	0.727	0.542	0.443	0.3728
LHX6	0.505	0.3068	0.696	0.539	0.445	0.3779
ZC3H11A	0.22	0.413	0.759	0.545	0.445	0.3779
WIZ	0.613	0.27	0.431	0.541	0.447	0.383
POU3F3	0.263	0.3961	0.995	0.529	0.447	0.383
SP1	0.205	0.4189	-0.285	0.568	0.45	0.3893
ZIC1	0.175	0.4306	1.048	0.527	0.452	0.3932
KDM5A	0.902	0.1834	-0.328	0.552	0.452	0.3932
EHMT2	0.114	0.4548	1.26	0.523	0.452	0.3932
MED1	-0.543	0.7063	0.019	0.582	0.453	0.3944
BTAF1	0.778	0.2184	0.06	0.546	0.454	0.397
ZMYND8	0.577	0.2819	0.386	0.541	0.454	0.3983
HSF2	0.178	0.4295	1.061	0.525	0.456	0.4008
FOXO3	0.363	0.3581	0.852	0.533	0.456	0.4021
NP23	-0.036	0.5144	1.398	0.516	0.46	0.4111
H2AFX	-0.034	0.5135	-0.1	0.565	0.46	0.4111
PBX1	0.061	0.4756	0.631	0.545	0.461	0.4137
NELFA	0.694	0.2439	0.059	0.545	0.462	0.415
PRDM16	0.443	0.3288	0.253	0.546	0.463	0.4176
HDAC1	-0.189	0.5751	-0.873	0.593	0.466	0.4241
POU3F1	-0.151	0.5599	0.785	0.545	0.468	0.4292
LDB1	-0.177	0.5702	0.49	0.551	0.473	0.4383
INO80	0.397	0.3455	-0.114	0.551	0.475	0.4436
ZIC1-ZIC2	0.581	0.2805	0.137	0.541	0.475	0.4436
NCAPD3	0.504	0.3072	0.275	0.539	0.475	0.4449
BAZ1B	-0.084	0.5333	0.974	0.528	0.477	0.4475
EP300	-1.455	0.9271	-0.181	0.614	0.477	0.4475
POLR3D	-0.44	0.67	0.803	0.548	0.478	0.4501
MEIS1	-1.361	0.9132	0.001	0.597	0.478	0.4501
HOXB5	0.599	0.2746	-0.067	0.542	0.481	0.4579
FGFR1	0.428	0.3341	0.411	0.529	0.484	0.4645
GRHL3	0.708	0.2395	-0.221	0.541	0.487	0.4697
SALL1	-0.007	0.5026	0.949	0.518	0.491	0.4789
SMAD1	-0.159	0.563	-0.058	0.557	0.494	0.4868
PRDM9	-0.873	0.8086	0.486	0.56	0.494	0.4868
TOP2A	0.417	0.3384	-0.433	0.551	0.495	0.4881
GMNN	-0.104	0.5414	0.922	0.519	0.502	0.5039
H1F0	-0.055	0.522	0.948	0.516	0.502	0.5039
ASH2L	-0.393	0.653	-0.427	0.565	0.505	0.5117
RCOR2	0.194	0.423	0.403	0.526	0.506	0.5131
DGCR8	-0.024	0.5094	0.444	0.531	0.507	0.5157
KAT8	0.02	0.4921	-0.262	0.548	0.514	0.5314
STAT5A	-0.525	0.7002	0.141	0.554	0.515	0.5341
REST	-0.412	0.6599	0.891	0.527	0.515	0.5341
TLX1	0.161	0.436	0.336	0.525	0.516	0.5367
SAP130	0.529	0.2985	-0.463	0.54	0.518	0.5406
NUCKS1	0.471	0.319	-0.353	0.537	0.519	0.5419
FOXG1	-0.086	0.5342	0.847	0.514	0.52	0.5445
TAL1	-1.233	0.8912	0.176	0.567	0.522	0.5498
CRTC2	0.167	0.4338	0.329	0.523	0.523	0.5524
XBP1	-0.042	0.5168	-0.219	0.547	0.524	0.5537
ELOB	0.349	0.3637	-0.117	0.532	0.524	0.5537
KDM2A	0.424	0.3359	-0.219	0.531	0.526	0.5576
NCOA2	0.277	0.3909	-0.351	0.54	0.526	0.5589
GFI1	-0.576	0.7178	-1.012	0.58	0.53	0.5667
PRDM4	-0.136	0.5539	0.79	0.512	0.53	0.568
DNMT3B	-0.304	0.6193	-0.509	0.558	0.531	0.5693
MZF1	0.161	0.4359	0.175	0.523	0.534	0.5758
TEAD2	-0.138	0.5549	0.582	0.517	0.535	0.5784
SRSF2	0.15	0.4402	0.148	0.524	0.536	0.5797
TBX19	-0.243	0.5959	0.371	0.527	0.539	0.5874
POU3F2	-0.557	0.7113	0.485	0.534	0.539	0.5874
NKX3-1	0.065	0.4741	0.218	0.521	0.539	0.5874
TEC	0.126	0.4498	0.096	0.525	0.539	0.5874
RORC	-0.635	0.7372	-0.849	0.571	0.541	0.5913
EGR1	-0.076	0.5304	-0.509	0.548	0.541	0.5913
ETV5	0.049	0.4806	0.206	0.52	0.543	0.5952
KLF15	-0.008	0.5033	-0.366	0.537	0.549	0.6092
KANSL3	0.202	0.4201	-0.264	0.526	0.551	0.6143
MBD2	-0.267	0.6053	0.077	0.533	0.554	0.6194
EOMES	-0.228	0.5904	0.722	0.506	0.555	0.622
MYC	-1.401	0.9194	-0.851	0.583	0.559	0.6308
H3F3B	-0.436	0.6687	0.577	0.516	0.56	0.6321
ATF2	-0.102	0.5405	0.065	0.523	0.56	0.6333
GATA2	-2.564	0.9948	-0.331	0.585	0.561	0.6346
HRAS	-0.013	0.505	-0.611	0.54	0.561	0.6358
CEBPB	-1.664	0.9519	-0.155	0.569	0.562	0.6383
MEN1	-0.13	0.5518	-0.92	0.552	0.562	0.6383
PBRM1	0.313	0.3773	-0.73	0.533	0.562	0.6383
TP53	-2.057	0.9802	-0.657	0.589	0.563	0.6396
IKZF3	0.152	0.4398	-0.294	0.524	0.563	0.6396
HELLS	0.222	0.4122	-0.598	0.53	0.563	0.6396
EGR2	-0.322	0.6263	-0.415	0.543	0.564	0.6408
HMGA1	0.157	0.4377	-0.413	0.524	0.568	0.6496
ATF7IP	-0.218	0.5862	0.459	0.507	0.568	0.6496
RBBP5	0.043	0.4828	-0.683	0.537	0.569	0.652
FOXD3	-0.517	0.6973	0.016	0.536	0.569	0.6533
ELK3	-0.59	0.7225	0.655	0.514	0.573	0.6607
DNMT3A	-0.617	0.7313	0.604	0.514	0.574	0.6632
ETV6	-1.055	0.8542	-1.094	0.575	0.574	0.6632
ELF5	-0.424	0.6641	-0.004	0.529	0.575	0.6656
AFF3	-0.21	0.5832	0.263	0.507	0.583	0.6814
NOTCH1	-1.142	0.8732	-1.041	0.571	0.589	0.6934
RFX3	-0.015	0.5059	-0.482	0.517	0.593	0.7028
ATF7	-0.192	0.5763	0.058	0.508	0.594	0.704
ZFPM1	-0.252	0.5995	0.111	0.505	0.599	0.7145
YY1	-1.275	0.8988	-0.552	0.556	0.6	0.7157
H4K8BU	-0.025	0.5102	-0.572	0.517	0.602	0.7203
PHF5A	-0.385	0.65	0.208	0.496	0.606	0.7272
ERF	-0.483	0.6856	-0.582	0.534	0.606	0.7283
E2F3	-0.604	0.727	-0.503	0.535	0.608	0.7317
MAX	-0.32	0.6255	-1.308	0.552	0.609	0.734
EBF1	-1.693	0.9548	-0.227	0.552	0.612	0.7396
EZH1	-0.272	0.6072	-0.582	0.523	0.613	0.7418
TAF7L	-0.264	0.604	-0.641	0.523	0.614	0.744
POLR2A	-10.199	1	-1.042	0.597	0.616	0.7473
ZNF384	-0.727	0.7665	-0.264	0.527	0.617	0.7495
CDK9	-1.55	0.9394	-0.979	0.567	0.617	0.7495
MTOR	-0.423	0.6637	0.125	0.493	0.618	0.7506
CBX3	-0.158	0.5628	-0.49	0.51	0.621	0.7561
NELFB	-0.094	0.5373	-0.676	0.514	0.621	0.7571
KDM5B	-0.04	0.5161	-0.811	0.516	0.621	0.7571
ETV4	-0.322	0.6263	-0.188	0.501	0.624	0.7615
ZBTB2	-0.177	0.5704	-0.744	0.518	0.624	0.7615
SAP18	-0.34	0.6332	-0.151	0.499	0.624	0.7625
FOSL2	-1.142	0.8732	0.003	0.527	0.625	0.7636
DPF2	-0.329	0.6291	-0.467	0.514	0.627	0.7668
CEBPA	-3.422	0.9997	-0.508	0.564	0.635	0.7824
BRD4	-5.902	1	-1.3	0.597	0.636	0.7835
TCF3	-2.958	0.9984	-1.434	0.592	0.638	0.7865
MSL2	-0.423	0.6638	-0.345	0.503	0.639	0.7885
RUNX1	-2.324	0.9899	-1.349	0.581	0.641	0.7916
E2F1	-0.778	0.7817	-0.872	0.537	0.644	0.7975
TGIF1	-1.161	0.8773	-1.492	0.563	0.645	0.7995
GTF2E2	-0.763	0.7773	-0.887	0.537	0.646	0.8005
ETV2	-0.443	0.6713	-0.245	0.492	0.646	0.8005
EPOP	-0.486	0.6866	-0.802	0.519	0.649	0.8063
GTF2B	-1.095	0.8633	-0.876	0.541	0.65	0.8072
RFX1	-0.203	0.5804	-0.819	0.508	0.65	0.8072
HDAC2	-1.712	0.9565	-2.168	0.591	0.652	0.8101
KLF1	-0.563	0.7133	-0.888	0.526	0.652	0.8101
EP400	-0.827	0.7959	-0.715	0.525	0.654	0.8129
CBX5	-0.754	0.7746	0.391	0.461	0.654	0.8129
TRIM28	-2.493	0.9937	0.229	0.532	0.656	0.8167
JUN	-2.563	0.9948	-0.863	0.56	0.657	0.8185
SMCHD1	-0.473	0.6819	-0.496	0.489	0.664	0.8285
SOX10	-0.437	0.6689	-0.75	0.505	0.664	0.8294
GATA1	-2.795	0.9974	-0.209	0.541	0.668	0.8347
ERCC3	-0.665	0.7469	0.039	0.471	0.668	0.8356
BRD2	-1.898	0.9711	-1.105	0.558	0.671	0.8399
KLF3	-0.679	0.7515	-0.977	0.522	0.675	0.845
NFYC	-0.453	0.6749	-0.684	0.491	0.675	0.8458
TFE3	-1.552	0.9397	-0.149	0.516	0.679	0.8515
TBP	-1.544	0.9387	-0.89	0.543	0.679	0.8515
LEO1	-0.984	0.8375	0.365	0.434	0.682	0.8548
ATF4	-0.417	0.6616	-1.106	0.508	0.687	0.8626
PKNOX1	-0.651	0.7426	-0.867	0.507	0.688	0.8634
DMC1	-3.228	0.9994	0.448	0.513	0.688	0.8634
DDIT3	-0.681	0.7522	-0.283	0.469	0.689	0.8649
DMRTB1	-0.551	0.709	-0.714	0.482	0.691	0.8672
MAFK	-1.142	0.8732	-0.779	0.514	0.696	0.8738
CDK7	-0.509	0.6947	-0.886	0.486	0.699	0.8767
NFYB	-0.56	0.7123	-0.773	0.482	0.699	0.8767
AFF4	-1.662	0.9517	-0.951	0.537	0.7	0.8789
KMT2C	-0.634	0.737	-1.148	0.513	0.705	0.8844
KDM3A	-0.645	0.7404	-0.653	0.473	0.706	0.8858
OSR1	-0.724	0.7654	-0.857	0.489	0.708	0.8885
ARID4B	-0.48	0.6844	-1.086	0.489	0.71	0.8898
CREB1	-4.69	1	-1.541	0.568	0.712	0.8925
MYBL1	-0.548	0.7082	-0.99	0.483	0.712	0.8925
SPI1	-13.798	1	-1.8	0.575	0.715	0.8957
OBOX1	-0.561	0.7125	-0.964	0.482	0.715	0.8964
ZFX	-0.575	0.7173	-0.911	0.48	0.717	0.8976
STAT3	-5.344	1	-2.329	0.583	0.717	0.8976
TAF1	-1	0.8413	-0.744	0.482	0.719	0.9001
ZNF143	-1.096	0.8634	-1.037	0.511	0.721	0.9026
CTR9	-0.894	0.8143	-0.365	0.445	0.722	0.9032
MTA2	-0.288	0.6132	-1.565	0.503	0.722	0.9038
PRDM1	-0.426	0.6651	-1.509	0.507	0.724	0.905
POLR3GL	-0.926	0.8228	-1.092	0.503	0.724	0.9056
SIRT6	-0.511	0.6953	-1.168	0.486	0.725	0.9062
PHF6	-0.573	0.7167	-1.058	0.48	0.727	0.908
HNRNPU	-0.739	0.77	-1.058	0.487	0.728	0.9098
HCFC1	-1.299	0.903	-1.861	0.543	0.729	0.9104
PKNOX1-PKNOX2	-0.622	0.7329	-1.02	0.476	0.73	0.9109
ASCL2	-0.817	0.7932	-0.618	0.454	0.731	0.9127
CEBPG	-0.853	0.8032	-0.572	0.45	0.732	0.9132
ZBTB16	-1.086	0.8612	-1.01	0.494	0.733	0.9144
LYL1	-1.529	0.9369	-0.509	0.487	0.735	0.916
UBTF	-0.982	0.8369	-1.136	0.497	0.736	0.9171
SIN3A	-1.923	0.9728	-1.279	0.539	0.737	0.9182
SUPT5H	-1.626	0.948	-1.111	0.522	0.744	0.9246
KDM6A	-1.341	0.9101	-1.207	0.515	0.746	0.9266
RAD51	-2.617	0.9956	-0.553	0.507	0.751	0.9306
RFX2	-1.195	0.884	-0.54	0.452	0.752	0.9316
NPAS4	-1.388	0.9175	-0.303	0.436	0.753	0.9321
KAT5	-0.768	0.7789	-1.031	0.46	0.755	0.934
POLR3G	-0.779	0.782	-1.018	0.458	0.756	0.9345
MEF2A	-1.464	0.9283	-0.721	0.477	0.756	0.9345
MXI1	-1.085	0.8611	-1.58	0.514	0.758	0.9359
BHLHE40	-0.95	0.8291	-1.262	0.485	0.758	0.9363
MYCN	-1.244	0.8932	-0.853	0.471	0.758	0.9363
JUND	-3.658	0.9999	-1.084	0.533	0.76	0.9377
SUMO2	-1.31	0.905	-0.843	0.469	0.761	0.9386
TOP1	-0.656	0.7441	-1.357	0.471	0.764	0.9408
PHF8	-1.035	0.8497	-1.126	0.47	0.766	0.9426
KCR	-1.423	0.9226	-1.284	0.508	0.767	0.943
NFYA	-1.527	0.9366	-1.064	0.494	0.769	0.9443
NRDC	-1.09	0.8621	-0.767	0.423	0.771	0.9459
SMARCAD1	-1.093	0.8627	-0.781	0.423	0.774	0.948
SETD1A	-1.132	0.8711	-1.094	0.467	0.775	0.9488
TERF2	-1.447	0.9261	-1.195	0.495	0.777	0.9504
MAFF	-1.102	0.8648	-0.788	0.422	0.778	0.9508
MAPK8	-1.371	0.9148	-1.14	0.486	0.778	0.9508
H4K5BU	-0.717	0.7633	-1.409	0.465	0.779	0.9511
STAT4	-2.646	0.9959	-2.117	0.547	0.783	0.9542
FOSB	-2.269	0.9884	-0.437	0.457	0.784	0.9549
FOXK1	-1.003	0.8422	-1.103	0.432	0.787	0.9567
KAT2B	-2.003	0.9774	-1.566	0.522	0.79	0.9581
USP16	-1.426	0.9231	-1.392	0.493	0.792	0.9595
GFI1B	-1.105	0.8654	-1.555	0.484	0.793	0.9598
STAT5	-2.68	0.9963	-2.129	0.542	0.793	0.9602
CXXC1	-2.444	0.9927	-1.172	0.511	0.794	0.9609
AUTS2	-1.047	0.8524	-1.116	0.427	0.795	0.9612
AIRE	-1.105	0.8654	-2.002	0.505	0.796	0.9615
ZKSCAN1	-0.994	0.8399	-1.696	0.482	0.796	0.9615
HIF1A	-1.866	0.969	-1.189	0.497	0.796	0.9618
E2F4	-1.751	0.96	-1.182	0.493	0.796	0.9618
MORC3	-1.539	0.9381	-1.022	0.461	0.798	0.9631
RCOR1	-1.135	0.8719	-1.441	0.468	0.804	0.9663
ERG	-2.004	0.9775	-2.183	0.531	0.805	0.9669
MAZ	-0.873	0.8086	-2.134	0.486	0.805	0.9669
BRDT	-1.058	0.8549	-1.226	0.426	0.807	0.9674
NSL1	-1.061	0.8556	-1.271	0.426	0.81	0.9692
HLF	-1.298	0.9028	-0.93	0.4	0.811	0.9695
MSL1	-1.523	0.9361	-1.133	0.455	0.812	0.9703
FOS	-4.293	1	-1.402	0.519	0.814	0.9709
TRIM33	-2.136	0.9837	-0.786	0.441	0.814	0.9711
SPNS1	-1.708	0.9561	-1.156	0.468	0.815	0.9714
SREBF1	-2.84	0.9977	-2.024	0.529	0.817	0.9725
SOX4	-1.151	0.8751	-1.171	0.417	0.82	0.9738
NELFE	-1.024	0.847	-1.967	0.465	0.822	0.9748
REPIN1	-0.765	0.7778	-2.082	0.46	0.822	0.9748
POLR3A	-1.066	0.8568	-1.428	0.426	0.824	0.9753
SPIN1	-1.108	0.8661	-1.296	0.421	0.824	0.9753
IKZF2	-1.191	0.8832	-1.201	0.413	0.828	0.9772
BCL11B	-1.405	0.92	-2.009	0.489	0.829	0.9774
USF2	-1.173	0.8796	-1.763	0.461	0.83	0.9779
MEF2C	-2.121	0.983	-0.6	0.379	0.831	0.9781
RPA	-4.542	1	-0.991	0.48	0.831	0.9781
PAX5	-4.195	1	-1.598	0.519	0.832	0.9786
NR0B2	-1.513	0.9349	-1.217	0.434	0.832	0.9786
ATF3	-2.931	0.9983	-1.449	0.505	0.832	0.9786
SETDB1	-1.563	0.941	-2.005	0.493	0.836	0.9803
NFE2	-2.134	0.9836	-0.848	0.412	0.836	0.9803
CHD1	-1.194	0.8838	-1.924	0.468	0.837	0.9805
ING1	-1.734	0.9586	-1.149	0.439	0.837	0.9805
JUNB	-5.619	1	-1.298	0.502	0.839	0.9813
WDR5	-2.958	0.9985	-2.072	0.519	0.84	0.9817
IKZF1	-2.852	0.9978	-1.912	0.511	0.845	0.9831
RARB	-1.151	0.8752	-1.506	0.417	0.845	0.9833
BACH2	-1.825	0.966	-2.67	0.512	0.846	0.9835
ZMIZ1	-1.413	0.9211	-1.967	0.47	0.846	0.9835
SFMBT1	-1.353	0.912	-1.29	0.395	0.847	0.9839
CEBPE	-1.557	0.9403	-1.383	0.433	0.847	0.984
H3S28ph	-1.708	0.9562	-1.377	0.437	0.849	0.9846
TFAP4	-1.525	0.9363	-1.42	0.43	0.849	0.9846
BHLHE41	-1.464	0.9284	-1.537	0.431	0.854	0.9861
BRD9	-1.575	0.9424	-1.724	0.46	0.857	0.987
IRF2	-1.847	0.9676	-1.577	0.461	0.858	0.9871
MITF	-1.176	0.8801	-1.681	0.415	0.859	0.9874
CHD2	-1.218	0.8884	-2.14	0.454	0.86	0.9876
HES1	-2.861	0.9979	-1.866	0.495	0.86	0.9877
TAF10	-1.37	0.9146	-1.441	0.393	0.86	0.9877
NFATC2	-1.415	0.9215	-1.404	0.387	0.862	0.9882
BATF	-6.26	1	-1.574	0.498	0.862	0.9882
GATA3	-3.762	0.9999	-1.103	0.452	0.863	0.9883
HOXA9	-1.809	0.9648	-1.359	0.42	0.867	0.9895
AICDA	-1.637	0.9492	-1.913	0.456	0.869	0.9898
RAG2	-2.826	0.9976	-1.794	0.482	0.87	0.9902
POU2F1	-1.071	0.858	-2.29	0.425	0.871	0.9904
FLI1	-4.959	1	-2.188	0.514	0.874	0.9911
CHD8	-1.339	0.9097	-2.22	0.438	0.876	0.9913
GTF3C1	-2.021	0.9783	-1.232	0.385	0.878	0.9918
RAG1	-3.273	0.9995	-1.588	0.474	0.878	0.9919
CBFB	-2.276	0.9886	-2.087	0.474	0.883	0.9927
TBX21	-1.464	0.9284	-2.264	0.448	0.884	0.993
TCF7	-1.808	0.9647	-1.785	0.429	0.886	0.9933
MYB	-2.225	0.987	-1.806	0.453	0.887	0.9934
ASXL1	-1.728	0.9581	-1.394	0.293	0.887	0.9935
TRIM63	-1.549	0.9393	-2.048	0.426	0.888	0.9937
TAF2	-1.351	0.9117	-2.05	0.395	0.89	0.9939
AURKB	-1.721	0.9574	-1.465	0.304	0.892	0.9943
LEF1	-2.109	0.9825	-1.424	0.377	0.896	0.9949
BATF3	-2.168	0.9849	-1.463	0.389	0.898	0.9952
GPS2	-3.103	0.999	-2.072	0.474	0.898	0.9953
IRF7	-1.727	0.9579	-1.57	0.298	0.9	0.9955
MAF	-3.062	0.9989	-1.589	0.432	0.904	0.996
GRIP1	-2.371	0.9911	-1.412	0.338	0.904	0.996
TNFSF11	-2.027	0.9787	-1.613	0.39	0.905	0.9961
NFE2L2	-2.643	0.9959	-2.168	0.459	0.908	0.9965
RELA	-11.875	1	-2.163	0.484	0.909	0.9967
MAFB	-2.458	0.993	-1.635	0.405	0.911	0.9968
OGT	-2.092	0.9818	-1.872	0.406	0.911	0.9968
ETS1	-4.647	1	-2.225	0.479	0.913	0.9971
SATB1	-3.214	0.9993	-1.923	0.448	0.915	0.9972
TAF12	-2.023	0.9784	-2.241	0.428	0.916	0.9974
KMT2A	-1.726	0.9578	-2.275	0.413	0.919	0.9976
FOXP3	-4.958	1	-2.135	0.466	0.92	0.9977
FOXO1	-2.385	0.9915	-1.913	0.408	0.92	0.9977
GABPA	-2.925	0.9983	-1.7	0.405	0.922	0.9979
RUNX3	-3.518	0.9998	-1.673	0.42	0.923	0.998
PAXIP1	-2.208	0.9864	-1.853	0.369	0.923	0.998
CEBPD	-3.099	0.999	-1.54	0.378	0.924	0.998
PARP14	-3.229	0.9994	-1.488	0.361	0.926	0.9982
STAT1	-8.973	1	-2.522	0.48	0.928	0.9983
IRF3	-3.076	0.999	-1.712	0.396	0.928	0.9983
NR1H3	-3.161	0.9992	-1.679	0.395	0.928	0.9983
MLLT3	-3.038	0.9988	-2.464	0.451	0.93	0.9985
IRF4	-9.281	1	-2.113	0.455	0.933	0.9987
STAT2	-3.666	0.9999	-2.208	0.442	0.935	0.9988
IRF1	-6.712	1	-2.048	0.436	0.937	0.9989
STAT6	-6.684	1	-1.811	0.422	0.937	0.9989
IRF8	-7.255	1	-1.595	0.368	0.947	0.9993
SPIB	-2.327	0.99	-2.262	0.357	0.95	0.9994
ELF1	-2.69	0.9964	-2.335	0.383	0.956	0.9996
ELF4	-3.063	0.9989	-2.408	0.387	0.961	0.9997

## Sheet: darkred_human_results.txt
TR	statistic	pvalue	zscore	max_auc	re_rank	irwin_hall_pvalue
SUZ12	5.824	2.868e-09	1.573	0.882	0.015	1.549e-05
EZH2	7.371	8.491e-14	1.239	0.888	0.027	9.176e-05
ZFX	3.638	0.0001373	1.396	0.881	0.029	0.000107
TET2	2.937	0.001656	1.884	0.861	0.029	0.0001153
EZH1	2.906	0.001829	1.29	0.892	0.038	0.000249
KDM2B	5.818	2.986e-09	1.064	0.922	0.039	0.0002633
WDR5	3.217	0.0006484	1.198	0.898	0.039	0.0002707
JARID2	5.238	8.118e-08	1.173	0.869	0.042	0.0003263
SP1	3.616	0.0001493	1.247	0.859	0.045	0.0003986
KDM4A	2.463	0.006892	1.731	0.851	0.047	0.0004593
KDM5B	2.636	0.004191	1.54	0.854	0.047	0.0004808
MYC	9.233	1.311e-20	0.891	0.901	0.051	0.000586
ZBTB7A	4.652	1.644e-06	1.188	0.836	0.057	0.0008403
JMJD6	3.182	0.0007325	1.265	0.843	0.058	0.0008724
MAX	3.473	0.0002577	1.483	0.823	0.06	0.0009562
MBD2	3.001	0.001345	1.82	0.815	0.06	0.0009736
TET3	1.944	0.02594	1.333	0.884	0.06	0.0009912
HDAC2	2.592	0.00477	1.182	0.856	0.064	0.001179
TRIM25	2.041	0.02063	1.559	0.848	0.065	0.00124
CNOT3	2.21	0.01355	1.605	0.833	0.067	0.001345
RYBP	2.411	0.007956	1.132	0.864	0.067	0.001345
AFF1	2.901	0.001863	1.814	0.808	0.069	0.00148
DROSHA	2.016	0.02192	1.401	0.846	0.073	0.001749
MYCN	3.422	0.0003107	0.935	0.849	0.077	0.00202
KLF9	3.381	0.0003617	1.15	0.821	0.079	0.002196
EMX1	2.55	0.005381	1.711	0.803	0.079	0.002196
ZBTB48	3.863	5.6e-05	1.861	0.779	0.079	0.002256
PCGF1	2.396	0.008284	0.991	0.86	0.08	0.002287
NCAPH2	2.437	0.00741	0.856	0.888	0.082	0.002445
SRF	2.257	0.012	1.273	0.829	0.083	0.00261
BMI1	1.751	0.03999	1.429	0.84	0.084	0.002644
HEXIM1	2.08	0.01876	1.41	0.825	0.084	0.002678
RNF2	1.848	0.03227	1.004	0.886	0.084	0.002713
SAP30	3.543	0.0001975	0.871	0.843	0.085	0.002783
INO80	2.532	0.005674	0.909	0.858	0.086	0.002818
GTF2I	2.015	0.02196	1.187	0.842	0.087	0.002999
ERG	1.952	0.02546	0.927	0.889	0.088	0.003037
HDAC1	3.122	0.0008974	0.777	0.877	0.088	0.003074
ZNF263	2.379	0.008685	1.583	0.801	0.089	0.003188
ZNF143	3.478	0.0002525	1.118	0.809	0.091	0.003385
MYH11	1.916	0.02767	1.03	0.861	0.091	0.003385
INTS11	2.547	0.005435	1.139	0.817	0.092	0.003507
RBBP5	3.489	0.0002427	0.84	0.833	0.095	0.003803
ZMYND8	2.315	0.01031	1.444	0.802	0.096	0.003934
E2F1	8.914	2.453e-19	0.73	0.846	0.097	0.004069
FGFR1	2.333	0.009828	0.926	0.839	0.101	0.004589
PHF8	5.489	2.016e-08	0.588	0.87	0.108	0.005701
PAF1	4.5	3.396e-06	0.727	0.836	0.109	0.005758
KDM5A	3.309	0.0004679	0.735	0.844	0.109	0.005815
SP4	1.901	0.02864	1.123	0.822	0.109	0.005815
SP140	1.731	0.04172	1.609	0.796	0.109	0.005873
E2F6	2.705	0.003416	1.151	0.79	0.111	0.006108
NRF1	6.432	6.294e-11	0.749	0.818	0.112	0.006288
ZNF483	1.605	0.05423	1.237	0.825	0.112	0.006349
SETD1A	1.685	0.04597	1.108	0.833	0.114	0.006596
GLIS2	2.081	0.01874	1.188	0.802	0.114	0.006722
POLR2A	29.95	2.217e-197	0.546	0.87	0.114	0.006722
UHRF2	1.563	0.05908	1.318	0.816	0.115	0.00685
PRDM11	1.364	0.08632	1.409	0.826	0.115	0.00685
POLR3D	1.218	0.1117	1.207	0.851	0.116	0.006979
MAZ	2.876	0.002013	1.039	0.79	0.116	0.00711
CTCFL	2.684	0.00364	1.518	0.763	0.117	0.007242
SIN3A	3.588	0.0001668	0.694	0.83	0.12	0.007859
EGR1	2.38	0.008656	1.007	0.8	0.121	0.007929
BCL11B	2.933	0.00168	0.785	0.817	0.121	0.007929
KDM4C	1.697	0.04482	0.823	0.857	0.123	0.008289
MAPK1	2.152	0.01572	0.946	0.81	0.124	0.008584
GRHL3	1.763	0.03897	1.593	0.776	0.125	0.008886
BRPF3	2.912	0.001794	0.564	0.873	0.125	0.008886
ZBTB14	1.721	0.04261	0.715	0.881	0.127	0.009273
NELFE	5.025	2.516e-07	0.658	0.817	0.128	0.009352
SON	1.425	0.07712	1.687	0.794	0.128	0.009511
RPE	3.126	0.0008861	0.579	0.856	0.128	0.009511
SRSF3	2.286	0.01114	0.758	0.833	0.128	0.009511
ZNF783	1.728	0.04202	0.678	0.898	0.128	0.009511
CREB1	3.436	0.0002952	0.741	0.812	0.129	0.009591
TBL1X	1.432	0.07606	1.574	0.795	0.129	0.009753
BRD2	3.843	6.074e-05	0.746	0.806	0.129	0.009753
PHF2	2.429	0.007563	0.569	0.878	0.13	0.009834
ZNF76	1.957	0.02517	1.109	0.797	0.13	0.009916
SP2	2.816	0.002428	0.88	0.794	0.13	0.009916
ZNF282	2.092	0.01821	0.946	0.803	0.131	0.01008
POLR2AphosphoS5	1.971	0.02436	1.515	0.768	0.131	0.01016
TET1	1.666	0.04786	0.823	0.842	0.132	0.01042
OGT	2.827	0.002348	0.697	0.823	0.133	0.01059
CHD1	4.322	7.722e-06	0.537	0.845	0.134	0.01076
HCFC1	2.762	0.002875	0.687	0.827	0.134	0.01085
PHF6	1.715	0.0432	0.701	0.872	0.134	0.01094
DDX21	2.34	0.009644	0.653	0.845	0.135	0.01102
NELFA	4.438	4.538e-06	0.545	0.841	0.135	0.01102
SCML2	1.562	0.05918	1.725	0.775	0.135	0.01111
BCOR	1.503	0.06636	1.034	0.818	0.135	0.01111
UBTF	2.393	0.008361	0.987	0.782	0.136	0.0112
SPIN1	1.719	0.04281	0.664	0.878	0.136	0.01138
ZNF202	0.802	0.2112	1.122	0.892	0.136	0.01138
KMT2D	3.16	0.0007893	0.615	0.829	0.137	0.01165
CBFB	2.226	0.01301	0.663	0.843	0.138	0.01174
ZNF610	1.913	0.0279	0.813	0.822	0.138	0.01184
XRN2	3.68	0.0001167	0.531	0.845	0.139	0.01212
YY1	4.559	2.571e-06	0.505	0.847	0.14	0.0123
KMT2A	2.237	0.01264	0.766	0.817	0.14	0.0123
RBP2	1.705	0.04409	0.676	0.862	0.143	0.01308
KAT5	2.563	0.005193	0.741	0.808	0.144	0.01338
FAM208A	2.143	0.01606	0.737	0.82	0.144	0.01348
RBL2	2.895	0.001897	0.56	0.84	0.145	0.01358
CDK9	3.804	7.126e-05	0.469	0.853	0.145	0.01378
KLF12	1.626	0.05202	0.797	0.832	0.147	0.0142
ZNF711	1.612	0.05347	0.819	0.827	0.148	0.01451
GTF2B	3.604	0.0001565	0.54	0.829	0.148	0.01451
PATZ1	2.057	0.01985	0.892	0.787	0.148	0.01462
BRD1	1.717	0.043	0.594	0.875	0.149	0.01483
ASH1L	1.575	0.05761	0.827	0.819	0.15	0.01527
IRAK1	1.708	0.04385	0.608	0.864	0.151	0.01538
GPS2	1.323	0.09285	1.514	0.778	0.151	0.01549
GABPA	3.681	0.0001162	0.557	0.816	0.151	0.01549
H2AZ	5.998	9.997e-10	0.322	0.876	0.152	0.01571
AFF4	3.7	0.0001079	0.564	0.811	0.153	0.01616
KLF1	2.051	0.02015	1.208	0.75	0.155	0.01674
KAT7	1.707	0.04389	0.584	0.864	0.156	0.01709
DNMT3B	1.702	0.04439	2.225	0.732	0.157	0.01757
ZSCAN22	2.331	0.009867	0.694	0.807	0.159	0.01793
ZNF519	1.412	0.07896	1.048	0.792	0.161	0.01892
KDM3A	1.797	0.03621	0.853	0.782	0.164	0.01982
SNAI2	2.061	0.01963	1.111	0.75	0.164	0.01995
TAFII	2.167	0.01513	0.641	0.811	0.165	0.02008
TAF3	1.651	0.04935	0.648	0.838	0.165	0.02035
ORC1	1.553	0.06027	0.782	0.813	0.167	0.02088
CHD8	0.905	0.1826	1.558	0.782	0.17	0.02198
GTF3C5	1.642	0.0503	1.11	0.764	0.17	0.02212
PRDM2	1.553	0.06017	1.273	0.752	0.171	0.0224
ELF1	2.55	0.005394	0.387	0.852	0.171	0.02269
SUPT5H	2.818	0.002415	0.566	0.802	0.171	0.02269
TFDP1	2.302	0.01066	0.828	0.763	0.173	0.02312
E2F4	2.733	0.00314	0.51	0.816	0.175	0.02414
U2AF1	2.874	0.002024	0.538	0.806	0.175	0.02414
LEO1	1.137	0.1278	1.732	0.751	0.176	0.02459
EP400	1.244	0.1068	1.271	0.766	0.177	0.02474
ZNF618	1.142	0.1268	1.634	0.752	0.177	0.0249
EGR2	1.835	0.03324	1.328	0.723	0.177	0.0249
TAF1	3.521	0.0002149	0.505	0.806	0.177	0.0249
AGO1	1.421	0.0777	2.083	0.728	0.178	0.0252
THAP1	1.461	0.07198	0.812	0.8	0.179	0.02582
REST	0.935	0.1749	1.296	0.781	0.18	0.02629
TCOF1	1.529	0.06313	0.73	0.809	0.18	0.02644
ATOH1	1.485	0.06875	0.776	0.803	0.181	0.0266
AUTS2	1.631	0.05147	0.559	0.833	0.184	0.02806
HCFC1R1	1.095	0.1367	1.687	0.746	0.184	0.02806
ZBTB11	2.499	0.006234	0.586	0.785	0.184	0.02822
SOX4	1.51	0.06552	1.528	0.725	0.185	0.02872
RAG2	1.364	0.08624	0.846	0.784	0.185	0.02872
BRD3	2.182	0.01454	0.669	0.779	0.186	0.02889
CTBP2	1.159	0.1232	1.558	0.743	0.187	0.02922
MCRS1	1.555	0.06001	0.649	0.814	0.187	0.02922
FXR1	1.276	0.101	0.99	0.771	0.188	0.0299
ZNF273	1.283	0.09967	0.978	0.772	0.188	0.0299
NOTCH1	1.589	0.05598	0.781	0.781	0.189	0.0306
ZNF423	1.475	0.07006	1.142	0.745	0.19	0.03077
ZBTB8A	1.631	0.05143	0.883	0.76	0.191	0.03112
ETS1	3.613	0.0001516	0.455	0.795	0.191	0.03147
CDK7	2.098	0.01797	0.433	0.83	0.191	0.03147
POLR2B	1.766	0.03872	0.533	0.817	0.193	0.03237
GMEB2	2.05	0.02016	0.565	0.799	0.193	0.03237
ZNF468	1.25	0.1057	1.004	0.767	0.193	0.03255
ASCL1	1.681	0.04635	1.33	0.711	0.195	0.03328
TRIM24	0.617	0.2685	0.801	0.861	0.195	0.03328
ZNF100	1.411	0.07907	0.838	0.775	0.196	0.03365
CPSF3L	1.941	0.02615	0.566	0.797	0.196	0.03403
ZSCAN5A	1.537	0.06213	0.94	0.751	0.198	0.03478
NR2C2	2.269	0.01162	0.537	0.788	0.2	0.03612
ZNF71	1.452	0.07321	0.733	0.785	0.201	0.03632
DCP1A	2.003	0.0226	0.546	0.795	0.201	0.03651
MORC2	1.647	0.04983	0.82	0.754	0.202	0.03711
ING2	1.03	0.1515	1.535	0.737	0.203	0.0375
KDM5C	1.778	0.03767	0.507	0.811	0.203	0.0375
THAP11	1.302	0.09651	0.814	0.775	0.203	0.0377
ZNF343	1.411	0.07915	0.709	0.792	0.203	0.0379
LARP7	0.43	0.3335	1.295	0.806	0.205	0.03871
ARID2	1.662	0.0483	0.566	0.8	0.206	0.03953
CTCF	2.623	0.004358	0.249	0.828	0.207	0.03974
KLF17	1.379	0.08402	1.067	0.735	0.207	0.04016
IRAK4	1.479	0.06956	0.598	0.802	0.208	0.04058
SP3	1.688	0.04568	0.719	0.766	0.209	0.041
MECP2	1.804	0.03558	0.892	0.723	0.209	0.041
HMGN3	1.233	0.1088	0.861	0.765	0.21	0.04185
MXI1	1.909	0.02812	0.775	0.742	0.211	0.0425
LMTK3	0.956	0.1695	1.867	0.721	0.212	0.04315
ZNF341	1.56	0.05932	0.82	0.745	0.215	0.04448
USF2	1.212	0.1128	0.715	0.785	0.216	0.04538
PTPN11	1.365	0.0861	0.649	0.785	0.217	0.04629
RBL1	0.94	0.1735	1.491	0.725	0.22	0.04768
TDRD3	1.262	0.1034	0.761	0.769	0.22	0.04792
SIX5	2.115	0.01721	0.49	0.78	0.221	0.04862
RFX1	0.607	0.2721	1.156	0.778	0.221	0.04862
ZNF121	1.039	0.1495	1.452	0.715	0.223	0.04958
EPC1	1.619	0.05267	0.617	0.77	0.223	0.04982
GLI4	1.26	0.1039	0.972	0.726	0.228	0.05352
EGR3	0.912	0.1809	1.325	0.721	0.229	0.05429
CBX1	1	0.1587	0.902	0.751	0.23	0.0548
CSNK2A1	1.25	0.1056	0.706	0.767	0.231	0.05531
BPTF	1.05	0.1468	0.96	0.74	0.233	0.05662
CDCA2	0.858	0.1955	1.551	0.714	0.234	0.05741
DDX5	0.339	0.3672	1.354	0.77	0.235	0.05874
ARNTL	1.159	0.1231	0.802	0.746	0.236	0.05901
ELK1	2.362	0.009086	0.417	0.767	0.238	0.06065
KLF10	1.486	0.06867	0.556	0.775	0.239	0.0612
NFATC3	0.84	0.2003	1.502	0.712	0.239	0.0612
ZNF441	1.071	0.142	0.846	0.742	0.24	0.06203
KDM4B	1.493	0.0677	0.683	0.745	0.24	0.06203
IKZF2	1.044	0.1481	1.174	0.709	0.241	0.06315
ELL2	2.382	0.008602	0.402	0.758	0.244	0.06573
BRCA1	1.46	0.07221	0.523	0.779	0.245	0.06631
ZBTB33	1.674	0.04703	0.63	0.732	0.247	0.06778
EMSY	1.346	0.08914	0.522	0.782	0.248	0.06837
ZIC2	1.2	0.115	0.624	0.761	0.251	0.07139
PHIP	2.52	0.005873	0.034	0.808	0.251	0.07139
NKRF	1.304	0.0961	0.595	0.754	0.252	0.0717
ELK4	2.047	0.02032	0.396	0.764	0.252	0.07201
ZNF189	1.007	0.1571	0.822	0.734	0.252	0.07232
DEAF1	1.266	0.1028	0.551	0.769	0.253	0.07263
SETX	0.973	0.1654	0.876	0.729	0.253	0.07263
ZNF682	0.98	0.1636	1.132	0.705	0.254	0.07356
ZNF2	1.171	0.1207	1.059	0.698	0.255	0.07419
RAC3	0.789	0.215	1.273	0.706	0.255	0.07482
ZNF674	0.978	0.1641	0.832	0.73	0.256	0.07545
ZBTB6	1.074	0.1414	0.994	0.706	0.256	0.07545
HMGN1	1.182	0.1186	0.604	0.758	0.256	0.07577
ZNF28	0.775	0.2192	1.335	0.704	0.257	0.07673
ZNF611	0.823	0.2053	1.161	0.71	0.257	0.07673
HBP1	1.28	0.1002	0.63	0.743	0.258	0.07737
CBX4	1.12	0.1313	0.676	0.75	0.258	0.07737
KLF7	1.25	0.1056	0.766	0.721	0.259	0.07835
CDK6	1.161	0.1228	0.6	0.756	0.259	0.07835
ZNF687	1.082	0.1397	0.907	0.707	0.261	0.07966
NFYA	1.767	0.03864	0.424	0.754	0.261	0.07966
GLIS1	1.107	0.1341	0.985	0.702	0.261	0.08032
TBP	1.263	0.1034	0.037	0.859	0.263	0.08165
ZNF547	0.888	0.1873	1.127	0.703	0.263	0.08233
ZFP57	0.778	0.2182	1.114	0.712	0.264	0.083
XBP1	0.664	0.2533	1.245	0.706	0.27	0.08854
SMAD5	1.565	0.05882	0.397	0.76	0.272	0.09104
ZNF391	1.116	0.1323	0.75	0.719	0.273	0.09176
ZEB1	1.159	0.1232	0.472	0.773	0.275	0.09322
ASXL1	1.149	0.1253	0.535	0.753	0.277	0.09581
ELK3	1.167	0.1215	0.522	0.756	0.278	0.09618
ZFP2	1.044	0.1481	0.831	0.703	0.279	0.09768
ZNF786	0.917	0.1797	0.755	0.722	0.281	0.09996
EED	0.287	0.3872	0.614	0.81	0.282	0.1007
RB1	1.493	0.06772	0.299	0.773	0.282	0.1007
HSF1	0.982	0.1632	0.118	0.831	0.283	0.1023
ZNF281	0.895	0.1854	0.763	0.72	0.285	0.1046
KLF13	1.239	0.1077	0.572	0.724	0.287	0.1066
CHD2	1.332	0.09146	0.479	0.743	0.288	0.1074
ZNF75A	1.099	0.136	0.527	0.746	0.289	0.1082
ZNF792	0.954	0.17	0.863	0.696	0.29	0.1095
ZFP64	0.26	0.3975	0.801	0.767	0.29	0.1103
BRD4	1.828	0.03376	-0.449	0.858	0.292	0.1115
AGO2	0.86	0.1948	0.769	0.715	0.292	0.1115
KLF15	1.537	0.0622	0.04	0.796	0.295	0.1153
DNMT3A	0.707	0.2399	0.702	0.739	0.295	0.1161
USF1	0.799	0.2121	0.492	0.774	0.296	0.1165
NFYC	1.115	0.1324	0.461	0.749	0.299	0.1204
TCF7L1	0.352	0.3624	0.55	0.799	0.3	0.1213
KLF8	1.065	0.1434	0.532	0.73	0.303	0.1252
ZNF257	0.704	0.2409	0.948	0.696	0.303	0.1252
ZNF467	0.76	0.2236	0.821	0.703	0.303	0.1257
SREBF1	0.794	0.2136	0.354	0.786	0.303	0.1257
ELF2	1.086	0.1388	0.444	0.745	0.306	0.1293
ATF1	1.162	0.1227	0.26	0.77	0.307	0.1302
MBOAT4	0.769	0.2209	0.785	0.704	0.307	0.1302
ZNF837	0.686	0.2463	1.213	0.677	0.307	0.1307
RBPJ	0.898	0.1847	0.353	0.772	0.309	0.133
TAF7	1.252	0.1053	0.42	0.73	0.31	0.1334
ZNF438	0.615	0.2692	1.199	0.679	0.313	0.1377
SMC1A	1.213	0.1125	0.092	0.781	0.313	0.1386
ZNF141	0.553	0.2902	1.241	0.68	0.315	0.1405
ING5	0.478	0.3163	1.576	0.67	0.316	0.1415
MBD1	1.238	0.1079	0.606	0.693	0.316	0.142
ZNF501	1.129	0.1294	0.529	0.712	0.316	0.1425
ZMIZ1	0.747	0.2274	0.712	0.707	0.317	0.1434
ZNF131	1.061	0.1444	0.384	0.741	0.32	0.1469
RFX2	0.91	0.1815	0.534	0.721	0.321	0.1489
PPARD	0.651	0.2574	0.879	0.691	0.321	0.1489
RBCK1	0.997	0.1594	0.426	0.732	0.322	0.1504
RARG	0.791	0.2146	0.689	0.702	0.324	0.1524
FOXK1	-0.11	0.5437	0.999	0.732	0.324	0.1529
POU3F2	0.785	0.2162	0.838	0.683	0.325	0.1544
ZNF436	0.527	0.2991	1.175	0.677	0.325	0.1544
TERC	0.736	0.2309	1.097	0.664	0.326	0.1555
PSIP1	0.375	0.3538	0.466	0.783	0.327	0.157
NFATC1	1.003	0.158	0.079	0.784	0.327	0.1575
ZNF534	0.682	0.2477	0.785	0.694	0.328	0.1586
HDAC6	0.861	0.1946	0.352	0.752	0.328	0.1591
RARA	0.011	0.4956	0.504	0.809	0.329	0.1607
ZNF239	0.604	0.2728	1.137	0.666	0.332	0.1644
CBFA2T2	0.464	0.3215	1.272	0.669	0.332	0.1649
ERCC6	0.183	0.4274	0.086	0.869	0.333	0.166
TFAP2A	0.494	0.3105	0.623	0.729	0.333	0.1665
HEY1	1.081	0.1399	0.36	0.726	0.334	0.1671
GTF2F1	1.041	0.149	0.271	0.743	0.334	0.1676
MNT	0.756	0.2247	0.78	0.686	0.334	0.1681
ZBTB26	0.6	0.2742	-0.189	0.871	0.335	0.1692
ZBTB10	0.961	0.1683	0.383	0.728	0.336	0.1703
LEF1	0.507	0.306	0.146	0.811	0.336	0.1709
EGLN2	0.541	0.2943	0.962	0.679	0.338	0.1736
ZNF623	0.575	0.2826	1.079	0.667	0.339	0.1747
REL	1.14	0.1271	0.328	0.72	0.34	0.177
TFAP2C	0.584	0.2795	0.797	0.688	0.343	0.1809
ZNF528	0.539	0.2949	0.905	0.678	0.344	0.1826
ZNF479	0.475	0.3174	1.088	0.67	0.344	0.1838
ZNF18	0.634	0.2631	0.557	0.714	0.345	0.1849
GMEB1	0.925	0.1774	0.354	0.724	0.345	0.1855
CCNT2	0.777	0.2184	0.541	0.705	0.346	0.1861
LANA	0.804	0.2108	0.217	0.747	0.354	0.1997
NPAT	0.909	0.1817	0.317	0.721	0.356	0.2027
MBTD1	0.835	0.2018	0.411	0.712	0.356	0.2027
BARX2	0.888	0.1873	0.335	0.718	0.358	0.2063
ARID5B	0.682	0.2475	0.583	0.694	0.359	0.2088
NFAT5	0.877	0.1904	0.33	0.717	0.36	0.21
APOBEC3B	0.468	0.3201	0.884	0.669	0.361	0.2113
INTS12	0.893	0.186	0.306	0.719	0.361	0.2119
STAT5B	0.688	0.2458	0.24	0.746	0.363	0.2156
ZNF16	0.199	0.4212	1.116	0.666	0.363	0.2156
ZNF600	0.708	0.2394	0.653	0.679	0.364	0.2169
ZFP69B	0.898	0.1845	0.508	0.69	0.364	0.2169
TAZ	0.511	0.3048	0.788	0.675	0.365	0.2182
HIC1	0.75	0.2266	0.612	0.678	0.369	0.2258
CDK12	0.73	0.2328	0.481	0.7	0.37	0.2265
RUVBL1	0.787	0.2156	0.377	0.706	0.37	0.2277
VEZF1	0.677	0.2491	0.123	0.752	0.371	0.2284
ZBTB17	0.157	0.4376	0.2	0.792	0.372	0.2303
KRAB	0.835	0.2018	0.58	0.672	0.373	0.2323
TGIF2	0.874	0.1909	0.481	0.69	0.373	0.2323
ZNF335	0.987	0.1619	0.186	0.711	0.373	0.2336
KAT8	0.557	0.2887	0.067	0.771	0.378	0.2422
GLYR1	0.758	0.2243	0.365	0.703	0.38	0.2455
ZNF692	0.863	0.1941	0.398	0.691	0.381	0.2468
CBX8	0.443	0.3288	-0.06	0.795	0.382	0.2502
ZKSCAN5	0.647	0.2588	0.526	0.69	0.382	0.2502
ASCL2	0.724	0.2345	0.382	0.699	0.384	0.2536
GABP	0.789	0.2151	0.282	0.703	0.387	0.2584
STAG1	0.971	0.1658	-0.051	0.73	0.388	0.2597
ZNF574	0.717	0.2368	0.36	0.698	0.39	0.2639
REPIN1	0.055	0.4782	0.56	0.712	0.39	0.2639
CBX2	0.669	0.2518	0.453	0.693	0.39	0.2645
TTF2	0.074	0.4706	-0.164	0.837	0.39	0.2652
ZNF445	0.187	0.4258	1.009	0.641	0.392	0.2687
MXD3	0.684	0.247	0.389	0.694	0.393	0.2701
PRDM14	0.342	0.3661	0.794	0.656	0.394	0.2729
ZNF44	0.401	0.3442	0.739	0.662	0.395	0.2743
ZBTB7B	0.706	0.2402	0.342	0.696	0.396	0.2757
BANP	0.049	0.4803	0.909	0.66	0.397	0.2778
ZBTB1	0.518	0.3023	0.591	0.672	0.397	0.2778
FOXM1	0.476	0.3169	0.023	0.764	0.398	0.2799
ZNF414	0.863	0.1941	0.312	0.689	0.399	0.2821
COPS2	0.583	0.28	0.523	0.683	0.399	0.2821
ZNF639	0.941	0.1733	0.266	0.687	0.4	0.2849
ZNF768	0.17	0.4326	0.981	0.639	0.401	0.2856
CCND2	0.711	0.2384	0.27	0.697	0.403	0.2899
ZNF506	0.155	0.4384	0.977	0.638	0.404	0.2928
AEBP2	0.03	0.488	0.911	0.652	0.405	0.2935
ZNF8	-0.203	0.5805	0.63	0.704	0.405	0.2935
ZFP37	0.876	0.1906	0.267	0.688	0.405	0.2942
ZNF324	0.723	0.2349	0.227	0.701	0.405	0.2942
ZNF770	0.275	0.3915	0.787	0.649	0.406	0.2964
POLR2M	0.641	0.2608	-0.042	0.741	0.408	0.2993
SREBF2	0.708	0.2395	0.258	0.697	0.408	0.2993
ZNF740	0.298	0.3829	0.143	0.742	0.409	0.3029
SMARCB1	0.561	0.2874	-0.243	0.776	0.411	0.3059
LMNB1	0.179	0.4288	0.844	0.64	0.412	0.3073
MYOD1	0.223	0.4117	0.759	0.652	0.412	0.3073
ZXDB	0.862	0.1945	0.227	0.687	0.413	0.3103
IRF3	0.533	0.2971	0	0.74	0.414	0.3125
NR0B1	0.78	0.2177	0.069	0.705	0.414	0.3125
WDHD1	0.491	0.3117	0.575	0.659	0.417	0.3184
NFYB	0.439	0.3305	0.331	0.698	0.419	0.3221
BCL6	0.259	0.3978	0.041	0.751	0.419	0.3221
NCOR1	0.087	0.4652	-0.294	0.81	0.422	0.3288
SIRT1	-0.181	0.5717	0.867	0.654	0.423	0.3311
SOX9	0.565	0.2861	-0.068	0.731	0.424	0.3333
POU2F2	0.449	0.3267	0.294	0.697	0.425	0.3348
SMARCA4	0.034	0.4863	-0.692	0.896	0.425	0.3356
MYF5	0.288	0.3868	0.652	0.65	0.426	0.3364
MED1	0.13	0.4482	-0.446	0.821	0.427	0.3394
HOXA1	0.641	0.2608	0.222	0.69	0.428	0.3424
MAFB	0.634	0.263	0.228	0.689	0.429	0.3432
ZNF138	0.019	0.4925	0.91	0.626	0.43	0.3454
MRE11A	0.411	0.3404	0.486	0.67	0.431	0.3477
ZNF592	0.171	0.432	0.591	0.662	0.432	0.3493
TRAF7	0.866	0.1932	-0.411	0.74	0.432	0.3508
YBX3	0.41	0.341	0.544	0.654	0.433	0.3523
FLI1	-0.519	0.6982	-0.364	0.873	0.436	0.3585
EHMT2	-1.021	0.8463	0.497	0.777	0.437	0.36
ZNF280D	0.49	0.3122	0.485	0.659	0.437	0.3615
HOXA6	0.624	0.2662	0.145	0.688	0.439	0.3639
FOXD2	0.627	0.2652	0.14	0.688	0.439	0.3646
USP49	-0.226	0.5893	1.345	0.607	0.439	0.3654
ZKSCAN1	-0.021	0.5083	0.53	0.685	0.44	0.3669
TP53	-1.082	0.8604	-0.047	0.893	0.441	0.3685
MLLT1	0.21	0.417	-0.339	0.776	0.441	0.37
ZNF93	0.182	0.4277	0.651	0.64	0.442	0.3708
PRAME	0.519	0.3019	0.31	0.676	0.443	0.3739
HDGF	0.201	0.4204	0.407	0.68	0.443	0.3739
FOXP2	0.514	0.3037	0.104	0.694	0.445	0.3778
KLF6	0.681	0.2478	0.02	0.694	0.445	0.3778
ZNF563	0.003	0.4989	0.823	0.625	0.446	0.3794
HOXA4	0.609	0.2712	0.114	0.686	0.446	0.3802
MGEA5	0.492	0.3113	0.327	0.672	0.446	0.3809
SRC	-0.091	0.5364	0.165	0.727	0.448	0.3848
BCL3	0.817	0.2069	-0.463	0.73	0.449	0.3872
GLI2	0.532	0.2975	-0.469	0.764	0.449	0.3872
KDM6B	-0.196	0.5776	-0.353	0.807	0.452	0.3927
NFKB1	0.364	0.3579	0.177	0.691	0.452	0.3935
RFX5	0.586	0.2788	0.028	0.692	0.454	0.3966
ARNT2	0.555	0.2895	0.139	0.68	0.455	0.399
KDM3B	0.589	0.2779	0.104	0.679	0.456	0.4022
PBX1	-0.116	0.5462	0.691	0.642	0.457	0.4045
MYNN	0.034	0.4866	0.336	0.69	0.459	0.4085
ESRRA	0.068	0.473	0.079	0.714	0.46	0.4101
NEUROG2	0.089	0.4647	0.517	0.658	0.46	0.4117
TCF12	-0.238	0.5939	0.1	0.737	0.46	0.4117
ZNF580	0.517	0.3027	0.273	0.661	0.462	0.4148
ZNF394	0.617	0.2685	0.114	0.667	0.462	0.4156
ICE1	0.58	0.2811	0.174	0.665	0.464	0.4188
ZSCAN23	0.406	0.3424	0.317	0.662	0.465	0.422
CSDE1	-0.015	0.506	0.102	0.708	0.465	0.422
FEV	0.498	0.3094	0.134	0.673	0.467	0.4252
FOXP3	0.497	0.3097	0.199	0.667	0.467	0.426
PITX3	0.058	0.477	0.629	0.629	0.468	0.4284
SMC3	0.42	0.3372	0.043	0.691	0.468	0.4284
HINFP	0.011	0.4957	-0.138	0.742	0.468	0.4284
LMO1	0.224	0.4115	0.471	0.644	0.469	0.43
DPPA2	0.012	0.4954	0.661	0.626	0.469	0.43
HLTF	0.348	0.3639	0.279	0.664	0.47	0.4324
ZNF778	-0.055	0.5219	0.36	0.68	0.472	0.4364
MIER1	0.311	0.378	0.395	0.648	0.472	0.4372
SPDEF	0.005	0.4981	0.062	0.707	0.474	0.442
ZNF641	0.242	0.4043	0.332	0.655	0.477	0.4484
KLF5	0.094	0.4624	0.006	0.701	0.481	0.4565
ZBTB42	0.172	0.4317	0.453	0.639	0.482	0.4589
HIF1A	-0.2	0.5792	0.37	0.679	0.482	0.4605
KLF4	-0.204	0.581	0.144	0.703	0.483	0.4613
CDK8	0.355	0.3612	-0.516	0.743	0.484	0.4637
STAT2	0.309	0.3787	-0.17	0.703	0.485	0.4653
PAX5	-0.37	0.6444	-0.158	0.758	0.486	0.4686
DIDO1	0.391	0.3479	0.201	0.651	0.489	0.4742
XCL1	0.411	0.3404	0.089	0.663	0.49	0.4774
ZNF320	-0.221	0.5874	0.652	0.625	0.491	0.4807
CDC5L	0.13	0.4482	0.422	0.636	0.492	0.4823
E2F3	0.51	0.3051	-0.069	0.675	0.493	0.4839
NCAPG	-0.236	0.5934	0.469	0.662	0.493	0.4839
ZNF765	-0.238	0.5942	0.776	0.606	0.494	0.4855
SMAD2-SMAD3	-0.504	0.6929	-0.032	0.733	0.496	0.4904
TOP1	-0.078	0.531	-0.152	0.715	0.497	0.4928
INSM2	0.31	0.3781	0.027	0.671	0.499	0.4976
SATB1	-0.761	0.7768	-0.023	0.758	0.5	0.5001
ZNF346	0.572	0.2836	-0.108	0.663	0.501	0.5025
ZNF585B	-0.323	0.6267	0.742	0.609	0.502	0.5041
WHSC1	0.006	0.4975	0.505	0.625	0.502	0.5049
ZNF264	0.061	0.4757	0.315	0.647	0.504	0.509
GTF3C2	0.2	0.4208	-0.395	0.708	0.505	0.5106
BCL11A	-0.324	0.627	-0.28	0.744	0.509	0.5195
ZNF197	0.359	0.3599	0.085	0.648	0.509	0.5203
ESCO2	0.384	0.3506	-0.039	0.66	0.51	0.5235
DPF1	0.022	0.4914	0.261	0.651	0.511	0.5243
HDAC8	0.126	0.4497	0.107	0.659	0.511	0.5243
SUMO1	-0.524	0.6998	-0.098	0.729	0.511	0.5251
RAD21	-0.806	0.7899	0.014	0.742	0.514	0.5316
TFAP4	0.123	0.4512	0.11	0.653	0.515	0.5332
ZTA	-0.529	0.7017	0.733	0.611	0.516	0.5364
L3MBTL4	0.312	0.3776	0.005	0.653	0.517	0.5389
ZNF697	-0.395	0.6534	0.339	0.666	0.518	0.5405
SCRT1	-0.173	0.5686	0.443	0.63	0.519	0.5421
ZFP41	-0.507	0.6938	0.681	0.61	0.521	0.5469
SMAD4	-0.587	0.7215	-0.283	0.752	0.522	0.5485
GTF2E2	0.348	0.3641	-0.077	0.656	0.522	0.5501
RUNX1	-1.419	0.9221	-0.305	0.831	0.523	0.5509
ZMYM3	-0.372	0.645	0.081	0.692	0.523	0.5525
ZNF707	-0.705	0.7596	0.585	0.637	0.525	0.5565
TARDBP	0.177	0.4299	-0.424	0.699	0.525	0.5565
ZNF146	-0.217	0.5858	0.238	0.657	0.526	0.559
FOXO3	-0.153	0.5608	-0.146	0.694	0.527	0.5598
CDK2	-0.44	0.6702	0.536	0.625	0.528	0.5622
ZNF134	-0.11	0.5437	0.46	0.617	0.528	0.5622
ID3	0.192	0.424	0.054	0.641	0.529	0.5646
ZNF605	-0.202	0.5802	0.517	0.609	0.531	0.5694
OVOL3	0.081	0.4675	0.075	0.648	0.532	0.5718
PR	-4.001	1	-0.129	0.851	0.536	0.5813
TRRAP	-0.021	0.5082	-0.352	0.696	0.537	0.5829
ZSCAN16	-0.148	0.5588	-0.113	0.68	0.537	0.5837
ERCC2	-0.158	0.5628	0.422	0.613	0.537	0.5837
SF1	-0.411	0.6593	0.683	0.588	0.537	0.5837
DMC1	-0.28	0.6103	0.544	0.602	0.538	0.5861
SSRP1	-0.642	0.7396	0.526	0.633	0.54	0.5885
NEUROD1	-0.695	0.7566	0.197	0.684	0.541	0.5909
BRD7	0.316	0.3761	-0.205	0.653	0.541	0.5909
ETV1	0.154	0.4387	-0.251	0.674	0.542	0.5932
C17orf49	0.15	0.4404	-0.583	0.703	0.542	0.5948
CCDC101	0.105	0.4584	-0.21	0.67	0.543	0.5956
SP7	0.334	0.3692	-0.163	0.645	0.544	0.598
ZNF101	-0.21	0.583	-0.153	0.684	0.546	0.6027
ZNF24	-0.069	0.5274	-0.189	0.678	0.547	0.6051
ERCC3	-0.061	0.5244	0.258	0.62	0.548	0.6074
ATF3	-0.716	0.763	-0.817	0.802	0.548	0.6074
MCM3	-0.156	0.5622	0.304	0.619	0.549	0.6082
ESR1	-13.053	1	-0.12	0.838	0.549	0.6098
WT1	0.187	0.4258	-0.137	0.643	0.549	0.6098
ZNF429	-0.255	0.6005	0.478	0.605	0.55	0.6106
KDM1A	-1.064	0.8564	-0.417	0.78	0.551	0.6129
SCRT2	-0.059	0.5235	0.154	0.624	0.553	0.6176
UBE2I	0.07	0.472	0.045	0.63	0.554	0.6192
HJURP	-0.295	0.6158	0.491	0.601	0.554	0.62
MTA3	-0.353	0.6379	0.098	0.656	0.555	0.6215
ZNF788	-0.312	0.6224	0.297	0.626	0.555	0.6231
BHLHE40	0.083	0.4669	-0.473	0.687	0.557	0.6262
ZNF780A	-0.325	0.6272	0.496	0.598	0.557	0.627
SS18	0.01	0.4962	-0.596	0.702	0.558	0.6285
MKL1	0.234	0.4076	-0.221	0.644	0.558	0.6293
ZNF260	-0.09	0.5358	0.207	0.618	0.558	0.6293
SNAPC1	0.103	0.4589	-0.057	0.633	0.559	0.6301
MITF	-0.745	0.7719	0.082	0.682	0.562	0.6378
GATAD2B	-0.142	0.5563	0.082	0.632	0.563	0.6386
CHD5	-0.129	0.5513	0.189	0.615	0.564	0.6425
PRDM10	0.199	0.4211	-0.215	0.638	0.565	0.6432
MAF	-0.522	0.6993	-0.329	0.699	0.566	0.6455
INTS3	0.16	0.4364	-0.206	0.638	0.568	0.6494
CHRM2	-0.519	0.6983	-1.094	0.782	0.568	0.6501
MEN1	0.079	0.4686	-0.211	0.646	0.568	0.6509
E2F5	0.146	0.4418	-0.216	0.64	0.57	0.6539
CREBBP	-1.318	0.9063	-0.932	0.842	0.574	0.6623
DRAP1	0.207	0.4181	-0.374	0.642	0.574	0.6638
SETDB1	-1.203	0.8855	0.104	0.693	0.575	0.6645
FANCD2	-0.33	0.6292	0.377	0.597	0.576	0.666
AR	-18.092	1	-0.449	0.856	0.578	0.6721
ZBTB40	-0.064	0.5256	-0.24	0.652	0.578	0.6721
IRF5	-0.401	0.6558	0.445	0.59	0.579	0.6728
CHD7	-0.344	0.6347	-0.132	0.658	0.581	0.6765
RELB	-0.308	0.6211	0.053	0.633	0.581	0.6773
TRIM28	-3.811	0.9999	-0.503	0.849	0.582	0.6795
CRY1	-0.601	0.7261	0.599	0.566	0.582	0.6803
ZNF701	-0.186	0.5739	0.097	0.611	0.583	0.6818
L3MBTL2	0.035	0.4859	-0.192	0.63	0.584	0.6832
PML	-0.581	0.7193	-0.562	0.713	0.585	0.6847
TAL1	-3.374	0.9996	-0.15	0.782	0.586	0.6877
EBNA2	-0.205	0.5814	0.106	0.609	0.586	0.6884
ZNF425	-0.064	0.5256	-0.063	0.62	0.587	0.6899
BRD9	-0.161	0.5639	-0.539	0.683	0.587	0.6906
TBL1XR1	-0.082	0.5326	-0.453	0.668	0.588	0.6913
WRNIP1	0.168	0.4331	-0.404	0.639	0.588	0.6913
CHAMP1	-0.05	0.52	-0.163	0.63	0.588	0.6921
ZNF83	0.037	0.4851	-0.271	0.636	0.589	0.6935
YAP1	-2.574	0.995	-0.818	0.88	0.589	0.6935
CASP8AP2	-0.023	0.5091	-0.133	0.623	0.589	0.6935
GATAD1	-0.379	0.6478	-0.824	0.719	0.591	0.6979
ARNT	-0.576	0.7178	-0.579	0.707	0.592	0.6994
ZC3H8	-0.024	0.5095	-0.337	0.64	0.593	0.7023
ORC2	-0.077	0.5308	-0.092	0.619	0.593	0.7023
ZNF518A	0.136	0.4457	-0.399	0.635	0.594	0.7037
TP63	-3.449	0.9997	-0.159	0.777	0.594	0.7045
NBN	-0.329	0.629	-0.062	0.631	0.596	0.7073
ZNF793	-0.537	0.7042	0.292	0.605	0.596	0.7081
ZNF675	-0.466	0.6795	0.383	0.582	0.596	0.7088
HAND2	-0.464	0.6785	0.362	0.582	0.597	0.7109
NR2F1	-0.534	0.7034	-0.1	0.651	0.598	0.7117
SPIB	-1.219	0.8886	-0.071	0.695	0.599	0.7138
ZNF781	-0.755	0.7749	0.401	0.603	0.599	0.7145
KLF11	0.271	0.3932	-0.68	0.65	0.601	0.7174
POLR3A	-0.526	0.7007	-0.522	0.691	0.603	0.7223
RUNX1T1	-0.996	0.8405	-0.352	0.704	0.604	0.723
ZBTB2	-0.295	0.616	-0.009	0.617	0.604	0.723
RAD51	-0.533	0.7029	0.095	0.618	0.604	0.7244
ZEB2	-0.205	0.5812	-0.577	0.673	0.605	0.7265
ZNF488	-0.693	0.756	0.361	0.592	0.606	0.7286
ZNF292	-0.562	0.713	0.445	0.571	0.607	0.7293
H2AFX	-1.388	0.9174	-0.07	0.697	0.609	0.7335
GATA1	-4.083	1	-0.474	0.808	0.609	0.7342
BCLAF1	-0.025	0.5099	-0.511	0.648	0.61	0.7356
ZNF573	-0.443	0.6712	0.267	0.584	0.61	0.7363
CTBP1	-0.478	0.6836	-0.039	0.622	0.611	0.7383
KLF16	-0.278	0.6093	-0.085	0.615	0.613	0.7411
CBX6	-0.076	0.5304	-0.705	0.667	0.613	0.7411
MYB	-0.688	0.7543	-0.22	0.662	0.614	0.7431
NCOA1	-0.253	0.5998	-0.245	0.63	0.615	0.7459
SMAD3	-2.102	0.9822	-0.469	0.768	0.618	0.7513
STAT5	-0.996	0.8404	-0.39	0.695	0.619	0.7533
MCM2	-0.55	0.7089	0.335	0.572	0.62	0.7546
ZKSCAN8	-0.232	0.5916	-0.268	0.625	0.621	0.756
RUNX2	-0.709	0.7609	-0.129	0.64	0.623	0.7593
ZNF671	-0.167	0.5662	-0.233	0.612	0.624	0.7613
SUMO2	-3.137	0.9991	-0.462	0.778	0.625	0.7639
KDM6A	-0.232	0.5917	-0.165	0.606	0.627	0.7678
POU2F1	-0.759	0.776	0.475	0.545	0.631	0.7737
ZNF644	-0.211	0.5836	-0.381	0.624	0.631	0.7737
ARRB1	-0.615	0.7306	0.158	0.587	0.633	0.7781
LMO2	-1.076	0.8591	-0.22	0.677	0.633	0.7788
ATF7IP	-0.755	0.7747	0.074	0.613	0.634	0.7801
SRCAP	-0.53	0.702	0.185	0.574	0.636	0.7826
RELA	-2.886	0.998	-0.876	0.814	0.636	0.7832
PMEL	-0.353	0.6381	-0.697	0.667	0.636	0.7838
PAX6	-0.753	0.7742	-0.046	0.621	0.638	0.7863
MBD3	-0.991	0.8392	-0.88	0.727	0.638	0.787
BTAF1	-0.247	0.5976	-0.262	0.605	0.642	0.7938
ETS2	-0.533	0.7031	-0.223	0.623	0.643	0.795
CLOCK	-0.917	0.8204	-0.137	0.637	0.646	0.8011
FOXA2	-6.253	1	-1.108	0.84	0.648	0.8041
SOX10	-0.586	0.7211	0.115	0.568	0.65	0.8064
SSU72	-0.334	0.6308	-0.208	0.597	0.65	0.807
NIPBL	-1.039	0.8505	-1.413	0.769	0.65	0.8076
FOSL1	-2.083	0.9814	-1.008	0.785	0.65	0.8076
ZSCAN29	-0.203	0.5806	-0.534	0.62	0.652	0.81
GATA2	-6.654	1	-0.949	0.815	0.654	0.814
CD59	-0.291	0.6147	-0.311	0.602	0.654	0.814
SMARCA5	-0.577	0.7181	-0.199	0.609	0.655	0.8146
PRKDC	-0.926	0.8227	-1.164	0.728	0.656	0.8169
TCF7L2	-1.954	0.9747	-1.773	0.833	0.657	0.818
STAT4	-0.7	0.758	-0.062	0.597	0.658	0.8198
HIRA	-1.382	0.9165	-0.396	0.686	0.659	0.8214
EP300	-9.803	1	-1.506	0.876	0.659	0.8214
ZNF48	-0.814	0.7922	0.325	0.539	0.659	0.8214
SPI1	-5.225	1	-1.011	0.808	0.661	0.8248
ZNF304	-0.63	0.7357	0.094	0.563	0.661	0.8254
ZNF654	-0.343	0.6343	-0.402	0.606	0.663	0.827
RING1	-0.747	0.7724	-0.404	0.634	0.665	0.8303
PPARGC1A	-0.281	0.6107	-0.432	0.602	0.666	0.833
FOXH1	-0.92	0.8212	-0.077	0.611	0.666	0.833
SMAD1	-2.707	0.9966	-1.041	0.789	0.668	0.8357
PBX2	-0.748	0.7728	-0.424	0.633	0.669	0.8363
ADNP	-0.323	0.6265	-0.474	0.608	0.669	0.8368
ZNF92	-0.517	0.6974	-0.137	0.576	0.67	0.8384
ZNF169	-0.664	0.7467	0.084	0.559	0.67	0.8384
TSHZ1	-0.4	0.6555	-0.554	0.621	0.67	0.8384
DACOR1	-0.771	0.7798	0.169	0.544	0.672	0.8405
ZNF354C	-0.858	0.8046	0.265	0.533	0.672	0.8415
FOXA1	-17.506	1	-0.797	0.77	0.675	0.8452
NR3C1	-11.556	1	-1.169	0.813	0.675	0.8457
E2F7	-1.539	0.9381	-0.911	0.726	0.675	0.8462
SIX4	-0.895	0.8147	0.28	0.529	0.676	0.8467
NCAPG2	-0.716	0.7631	0.091	0.551	0.676	0.8472
ZNF554	-0.34	0.6331	-0.458	0.596	0.68	0.8522
PRDM12	-0.896	0.8148	0.239	0.529	0.683	0.8562
ZNF350	-0.387	0.6507	-0.42	0.591	0.683	0.8562
DLX1	-0.235	0.5927	-0.671	0.606	0.683	0.8571
IRF4	-1.234	0.8914	-0.512	0.663	0.686	0.861
CBX3	-1.575	0.9424	0.09	0.611	0.687	0.862
NOTCH3	-0.942	0.827	0.264	0.523	0.688	0.8639
NCOR2	-0.652	0.7428	-0.548	0.617	0.692	0.8685
HDAC4	-0.25	0.5986	-0.756	0.605	0.693	0.8694
BACH1	-1.01	0.8438	-0.944	0.685	0.693	0.8703
POU5F1	-2.906	0.9982	-0.278	0.685	0.693	0.8703
ZNF750	-0.53	0.7018	-0.298	0.574	0.694	0.8708
MYBL2	-0.272	0.6072	-0.721	0.603	0.694	0.8713
TERF2	-0.409	0.6588	-0.491	0.588	0.696	0.8735
NONO	-1.221	0.889	0.229	0.55	0.696	0.8735
ZNF284	-0.694	0.756	-0.125	0.554	0.696	0.874
ZNF207	-1.668	0.9523	0.268	0.581	0.697	0.8753
SMAD2	-1.362	0.9133	-0.144	0.617	0.697	0.8753
MYOG	-1.103	0.865	-0.04	0.585	0.698	0.8757
FOXJ2	-0.468	0.6801	-0.615	0.602	0.7	0.8779
ZNF17	-0.807	0.7903	-0.027	0.539	0.7	0.8788
NR2F2	-1.849	0.9678	-0.841	0.705	0.7	0.8788
TCF7	-1.231	0.8908	-0.875	0.683	0.701	0.8797
ASH2L	-0.816	0.7928	-0.155	0.575	0.701	0.8801
GRHL2	-3.285	0.9995	-0.214	0.671	0.702	0.8806
ZNF695	-0.2	0.5792	-0.947	0.609	0.702	0.881
BARX1	-0.369	0.644	-0.642	0.593	0.702	0.881
BRDU	-2.151	0.9843	0.341	0.578	0.706	0.8857
CEBPD	-0.728	0.7668	-1.637	0.691	0.706	0.8857
RCOR1	-0.902	0.8166	-1.12	0.678	0.706	0.8861
EBF1	-0.855	0.8038	-0.484	0.612	0.707	0.8869
FAIRE	-1.715	0.9568	-1.114	0.72	0.708	0.8882
KLF3	-0.5	0.6914	-0.476	0.578	0.708	0.8882
CBX5	-0.766	0.7782	-0.565	0.614	0.709	0.8886
NR5A2	-1.14	0.8729	-0.064	0.58	0.709	0.889
ZXDC	-0.588	0.7217	-0.365	0.568	0.71	0.8902
SIX1	-1.043	0.8516	-0.628	0.637	0.712	0.8922
CEBPA	-2.585	0.9951	-1.288	0.761	0.714	0.8946
STAT5A	-0.653	0.743	-0.809	0.617	0.715	0.8962
FOXK2	-1.049	0.8529	-0.447	0.614	0.715	0.8962
ARID1A	-1.479	0.9304	-0.516	0.65	0.716	0.8966
NFRKB	-0.57	0.7156	-0.616	0.591	0.716	0.8974
CD74	-1.201	0.8851	-0.577	0.636	0.716	0.8974
BATF	-1.51	0.9345	-0.951	0.692	0.716	0.8974
ZNF140	-1.436	0.9245	0.014	0.582	0.718	0.8986
TCF4	-2.171	0.985	-0.199	0.635	0.719	0.9001
FOS	-3.472	0.9997	-1.228	0.752	0.72	0.9016
PBX3	-0.851	0.8027	-1.267	0.671	0.72	0.9016
STAT1	-1.673	0.9528	-1.548	0.731	0.723	0.9039
MEF2C	-0.348	0.6361	-0.87	0.595	0.723	0.9039
NFKB2	-0.748	0.7727	-0.447	0.581	0.723	0.9046
FOXP1	-1.261	0.8964	-1.124	0.684	0.724	0.9054
ETV4	-0.827	0.7959	-1.124	0.652	0.724	0.9057
PROX1	-1.071	0.8579	-0.67	0.63	0.725	0.9061
HOTAIR	-1.504	0.9337	0.094	0.561	0.725	0.9065
LRWD1	-1.187	0.8823	0.148	0.493	0.726	0.9076
ZNF485	-0.859	0.8048	-0.18	0.533	0.727	0.9083
MBD4	-0.379	0.6476	-0.863	0.592	0.727	0.9083
VDR	-1.677	0.9533	-1.265	0.71	0.727	0.9087
EPAS1	-0.654	0.7434	-0.428	0.56	0.728	0.909
TBX5	-1.591	0.9442	0.045	0.577	0.728	0.9094
CREB3	-0.71	0.7612	-0.534	0.582	0.729	0.9105
ZNF584	-0.592	0.7231	-0.717	0.591	0.73	0.9112
HDAC3	-1.428	0.9234	-0.632	0.641	0.73	0.9119
EBF3	-1.429	0.9236	-0.246	0.603	0.731	0.9122
NFIA	-0.807	0.7901	-0.408	0.571	0.732	0.9129
EWSR1	-1.218	0.8884	-0.664	0.63	0.732	0.9129
OSR2	-0.867	0.8071	-0.643	0.604	0.732	0.9133
TERF1	-0.554	0.7102	-0.595	0.572	0.733	0.9143
PKNOX1	-0.72	0.7642	-0.59	0.586	0.733	0.9147
SFPQ	-1.108	0.866	0.061	0.503	0.734	0.915
NFE2	-1.32	0.9066	-0.961	0.667	0.734	0.9157
BIRA	-1.185	0.8819	-0.349	0.585	0.735	0.9167
ZNF331	-1.034	0.8494	-0.04	0.512	0.737	0.9177
ATF2	-1.413	0.9211	-1.41	0.697	0.737	0.9184
CHD4	-0.705	0.7596	-1.081	0.623	0.738	0.9191
MCM7	-1.322	0.907	-0.18	0.577	0.739	0.9197
MTA2	-1.187	0.8823	-0.838	0.636	0.739	0.9197
RUNX3	-0.528	0.7011	-0.763	0.575	0.74	0.9211
ZNF175	-1.21	0.8868	-0.217	0.572	0.741	0.9214
ZNF589	-0.594	0.7238	-0.849	0.592	0.741	0.9214
NME2	-1.295	0.9024	-0.014	0.528	0.742	0.9224
PARP1	-1.097	0.8636	-0.063	0.504	0.746	0.9262
JUNB	-1.9	0.9713	-1.455	0.708	0.747	0.9271
CTNNB1	-0.871	0.8081	-0.357	0.531	0.747	0.9274
IKZF1	-2.11	0.9826	-0.535	0.641	0.748	0.928
ERF	-1.289	0.9013	-0.395	0.588	0.748	0.9284
DNMT1	-0.912	0.8192	-1.062	0.626	0.749	0.9287
SOX2	-3.757	0.9999	-0.453	0.653	0.749	0.9287
ZNF597	-0.624	0.7335	-0.67	0.564	0.749	0.929
ZNF680	-2.159	0.9846	-0.195	0.6	0.754	0.9329
ZNF430	-1.133	0.8714	-0.117	0.5	0.754	0.9329
SMARCC2	-0.578	0.7183	-1	0.588	0.754	0.9332
SOX13	-0.887	0.8125	-0.74	0.589	0.756	0.9343
SMARCC1	-2.355	0.9907	-1.206	0.698	0.756	0.9343
MKL2	-0.785	0.7838	-1.104	0.615	0.756	0.9343
ZNF35	-0.426	0.665	-1.138	0.586	0.76	0.9377
GREB1	-2.18	0.9854	-0.208	0.593	0.76	0.938
DEK	-0.595	0.7239	-1.497	0.621	0.761	0.9383
SMARCE1	-0.966	0.8331	-0.694	0.587	0.762	0.9397
JUND	-3.769	0.9999	-1.508	0.722	0.763	0.94
GTF2A2	-0.809	0.7908	-0.559	0.539	0.764	0.9405
NANOG	-4.569	1	-0.552	0.65	0.767	0.9429
ZNF22	-0.984	0.8375	-0.367	0.518	0.767	0.9434
ZNF366	-0.613	0.73	-1.237	0.601	0.77	0.9452
C11orf30	-0.817	0.7929	-0.847	0.576	0.774	0.948
RXRA	-2.553	0.9947	-1.3	0.695	0.776	0.9493
YBX1	-2.529	0.9943	-0.016	0.552	0.776	0.9497
STAT3	-2.729	0.9968	-1.421	0.701	0.776	0.9497
SND1	-1.266	0.8973	-0.52	0.574	0.777	0.9502
PDX1	-1.283	0.9002	-0.563	0.58	0.777	0.9502
ZBED1	-0.917	0.8203	-0.849	0.582	0.777	0.9502
NFIC	-0.974	0.835	-1.263	0.623	0.778	0.9507
GATA4	-5.086	1	-0.815	0.662	0.78	0.9519
BCAT1	-0.937	0.8256	-0.683	0.559	0.78	0.9521
ZNF549	-0.886	0.8122	-0.636	0.53	0.78	0.9521
ETV7	-0.658	0.7448	-0.943	0.559	0.781	0.9526
POLR2H	-0.713	0.7621	-1.11	0.582	0.781	0.9528
ZNF490	-1.167	0.8783	-0.309	0.496	0.782	0.9531
SMN1	-1.243	0.8931	-0.217	0.485	0.782	0.9533
NR4A1	-1.267	0.8974	-0.939	0.61	0.782	0.9535
HOXC9	-1.267	0.8974	-0.411	0.529	0.783	0.954
CREM	-1.293	0.902	-1.041	0.619	0.785	0.9551
KMT2B	-0.774	0.7805	-0.836	0.544	0.785	0.9553
ZNF823	-1.177	0.8803	-0.357	0.494	0.787	0.9564
IRF1	-2.389	0.9916	-1.669	0.692	0.789	0.9575
NFE2L2	-2.421	0.9923	-1.289	0.682	0.789	0.9575
FOXG1	-0.715	0.7628	-0.945	0.551	0.789	0.958
GATA6	-5.396	1	-0.856	0.656	0.79	0.9582
MED12	-1.109	0.8662	-1.535	0.631	0.792	0.9597
BAHD1	-2.307	0.9895	-0.243	0.565	0.793	0.9601
PHOX2B	-1.204	0.8857	-0.385	0.491	0.793	0.9601
HES1	-1.135	0.8719	-0.901	0.583	0.794	0.9609
ICE2	-0.595	0.7242	-1.216	0.567	0.796	0.9615
OTX2	-4.477	1	-0.61	0.625	0.796	0.9615
ZNF362	-0.686	0.7537	-1.274	0.58	0.797	0.9621
LDB1	-1.043	0.8515	-0.55	0.511	0.798	0.9627
SIRT6	-0.882	0.8111	-0.848	0.53	0.799	0.9637
ZSCAN20	-0.766	0.7781	-1.182	0.577	0.799	0.9637
ZSCAN2	-0.976	0.8354	-0.678	0.519	0.801	0.9643
NR2F6	-1.492	0.9321	-0.712	0.581	0.802	0.9653
ZNF382	-1.991	0.9768	-0.897	0.62	0.803	0.9654
GRHL1	-0.933	0.8245	-0.795	0.524	0.803	0.9656
ZNF649	-1.376	0.9155	-0.268	0.465	0.803	0.9656
SOX11	-1.58	0.9429	-0.332	0.507	0.805	0.9666
HNF4A	-3.47	0.9997	-0.803	0.627	0.806	0.9669
HNF4G	-2.211	0.9865	-0.655	0.599	0.806	0.9669
PRMT5	-0.941	0.8267	-0.8	0.523	0.806	0.9669
PAX3	-1.21	0.8868	-0.479	0.49	0.808	0.9682
TAT	-0.98	0.8365	-0.769	0.518	0.809	0.9686
ZNF766	-1.152	0.8754	-1.253	0.602	0.809	0.9687
ZNF287	-1.369	0.9144	-0.356	0.466	0.809	0.9687
FUS	-0.953	0.8298	-1.107	0.574	0.81	0.9691
EBNA3	-1.006	0.8427	-0.764	0.515	0.811	0.9698
ZNF558	-0.926	0.8228	-1.326	0.591	0.812	0.9703
TEAD4	-3.043	0.9988	-0.886	0.626	0.813	0.9706
PRMT1	-1.269	0.8978	-0.826	0.552	0.817	0.9723
ZNF384	-1.38	0.9163	-1.022	0.587	0.817	0.9725
TTF1	-1.206	0.886	-0.847	0.538	0.817	0.9726
MLLT3	-0.651	0.7425	-1.509	0.56	0.819	0.9731
SIX2	-2.44	0.9926	-0.379	0.542	0.819	0.9733
FXR2	-0.791	0.7855	-1.215	0.541	0.821	0.9742
ZNF84	-0.889	0.8129	-1.078	0.53	0.821	0.9742
TRIM22	-0.959	0.8312	-1.118	0.558	0.821	0.9744
CHAT	-1.796	0.9637	-0.298	0.484	0.822	0.9745
AHR	-2.007	0.9776	-0.507	0.547	0.822	0.9745
ZNF217	-1.26	0.8962	-0.568	0.483	0.823	0.975
FEZF1	-1.273	0.8985	-0.925	0.559	0.825	0.976
ZNF800	-1.37	0.9147	-0.723	0.528	0.826	0.9762
JMJD1C	-1.669	0.9525	-1.288	0.618	0.828	0.9772
ZNF512	-1.444	0.9257	-0.767	0.534	0.829	0.9775
TLX1	-1.033	0.8493	-0.93	0.512	0.831	0.9785
ZNF664	-0.917	0.8205	-1.309	0.564	0.832	0.9786
BANF1	-1.801	0.9642	-0.736	0.562	0.833	0.9789
EOMES	-2.239	0.9874	-0.492	0.532	0.833	0.979
DPF2	-1.503	0.9335	-1.038	0.579	0.834	0.9793
DDX20	-1.937	0.9736	-1.179	0.61	0.835	0.9798
ZNF75D	-1.814	0.9652	-0.432	0.491	0.835	0.9799
NKX2-1	-2.341	0.9904	-0.939	0.597	0.838	0.9808
ZNF586	-1.624	0.9478	-0.42	0.405	0.838	0.981
GFI1B	-1.305	0.904	-1.382	0.592	0.838	0.981
TBX21	-1.509	0.9343	-1.13	0.585	0.838	0.981
E2F8	-0.833	0.7976	-1.395	0.536	0.839	0.9812
ZNF585A	-0.858	0.8045	-1.375	0.533	0.84	0.9816
TEAD2	-1.435	0.9244	-0.83	0.525	0.84	0.9817
HMBOX1	-0.946	0.828	-1.159	0.522	0.84	0.9817
RXRG	-1.977	0.976	-1.186	0.602	0.845	0.9833
ZNF182	-0.894	0.8142	-1.309	0.529	0.845	0.9833
CENPT	-1.628	0.9483	-0.473	0.404	0.846	0.9836
HHEX	-1.532	0.9372	-0.766	0.509	0.848	0.9841
MAML3	-2.429	0.9924	-0.428	0.497	0.848	0.9843
EHF	-1.315	0.9058	-1.19	0.562	0.848	0.9843
PLRG1	-2.27	0.9884	-0.351	0.413	0.849	0.9844
BACH2	-2.063	0.9804	-1.166	0.595	0.85	0.9849
WWTR1	-1.543	0.9385	-0.784	0.511	0.85	0.9849
LMNA	-1.673	0.9528	-0.725	0.512	0.851	0.9851
ETV6	-1.68	0.9536	-0.808	0.523	0.852	0.9853
CENPC	-1.715	0.9568	-0.44	0.338	0.852	0.9854
JUN	-5.5	1	-1.383	0.637	0.852	0.9854
ZIM3	-1.739	0.959	-0.644	0.499	0.853	0.9856
GATA3	-10.134	1	-0.849	0.592	0.854	0.986
MEF2A	-1.258	0.8957	-1.6	0.578	0.855	0.9863
PPARG	-5.851	1	-1.823	0.647	0.856	0.9864
ZNF808	-1.59	0.9441	-0.592	0.417	0.857	0.9867
E2F2	-1.03	0.8485	-1.233	0.512	0.857	0.9867
MEF2D	-1.411	0.9209	-1.023	0.52	0.859	0.9873
KDM1B	-1.503	0.9336	-0.71	0.442	0.86	0.9875
H3F3B	-1.383	0.9167	-0.813	0.464	0.86	0.9875
TSC22D4	-2.425	0.9923	-0.65	0.522	0.861	0.9878
HOXA2	-0.916	0.8201	-1.685	0.526	0.862	0.9881
NKX3-1	-1.925	0.9729	-0.657	0.486	0.862	0.9882
ZNF274	-2.124	0.9832	-0.574	0.48	0.862	0.9883
HLF	-1.657	0.9512	-0.862	0.497	0.869	0.9899
SKI	-1.138	0.8724	-1.26	0.499	0.87	0.9902
ETV5	-1.593	0.9445	-1.315	0.574	0.871	0.9903
PGBD3	-1.256	0.8954	-1.127	0.484	0.872	0.9907
ZNF133	-1.353	0.912	-1.02	0.468	0.874	0.9909
CUX1	-2.492	0.9937	-1.197	0.587	0.874	0.9911
ATF4	-3.787	0.9999	-1.449	0.614	0.875	0.9912
PYGO2	-1.636	0.9491	-0.962	0.504	0.875	0.9913
ZNF486	-2.38	0.9914	-0.513	0.39	0.876	0.9914
ZNF248	-1.651	0.9506	-0.774	0.397	0.876	0.9915
PIAS1	-5.5	1	-0.669	0.524	0.877	0.9916
TEAD1-TEAD4	-1.352	0.9118	-1.076	0.468	0.877	0.9917
ZNF440	-1.439	0.9249	-0.943	0.454	0.879	0.992
ZNF136	-1.731	0.9583	-0.69	0.242	0.881	0.9924
HNF1A	-2.474	0.9933	-1.033	0.554	0.881	0.9924
ZNF26	-1.553	0.9397	-0.91	0.43	0.883	0.9928
TLE3	-3.441	0.9997	-0.661	0.496	0.883	0.9928
TCF21	-2.318	0.9898	-0.942	0.521	0.885	0.9932
CDX2	-3.068	0.9989	-1.181	0.578	0.886	0.9934
FOSL2	-9.322	1	-1.294	0.604	0.886	0.9934
ZBTB16	-1.891	0.9707	-1.3	0.56	0.887	0.9935
MAFF	-1.705	0.9559	-1.064	0.498	0.889	0.9938
MAFK	-2.729	0.9968	-1.52	0.593	0.89	0.9941
TP73	-2.657	0.9961	-0.883	0.517	0.891	0.9941
DAXX	-1.54	0.9382	-1.263	0.505	0.894	0.9946
PCGF2	-1.645	0.95	-1.266	0.518	0.894	0.9947
ZNF318	-1.926	0.973	-1.27	0.534	0.895	0.9948
CAMTA2	-1.322	0.9069	-1.269	0.474	0.895	0.9948
ZFP28	-2.286	0.9889	-0.782	0.416	0.895	0.9948
MAFG	-1.813	0.9651	-1.037	0.482	0.896	0.995
CREB3L4	-1.284	0.9005	-1.37	0.48	0.897	0.995
ZNF280A	-1.563	0.941	-1.079	0.426	0.897	0.9951
LYL1	-3.411	0.9997	-0.905	0.517	0.898	0.9953
IRF9	-1.83	0.9664	-1.084	0.488	0.899	0.9954
PRDM1	-2.093	0.9818	-1.589	0.567	0.9	0.9955
HMG20A	-1.421	0.9223	-1.256	0.458	0.903	0.9958
ELF3	-1.469	0.9291	-1.566	0.514	0.903	0.9958
CEBPB	-12.723	1	-1.679	0.601	0.904	0.996
PTRF	-2.1	0.9822	-0.956	0.452	0.906	0.9962
MECOM	-1.36	0.9131	-1.456	0.467	0.908	0.9965
NFIL3	-1.416	0.9217	-1.304	0.459	0.908	0.9965
EBNA3C	-2.295	0.9891	-1.029	0.479	0.908	0.9965
DUX4	-2.66	0.9961	-0.881	0.467	0.909	0.9966
ZNF317	-2.582	0.9951	-0.897	0.466	0.91	0.9967
ARID3A	-1.942	0.9739	-1.425	0.527	0.91	0.9967
BATF3	-1.569	0.9417	-1.25	0.424	0.913	0.997
FOXO1	-2.39	0.9916	-1.171	0.511	0.913	0.997
ILK	-2.239	0.9874	-1.012	0.428	0.914	0.9971
DLX2	-1.724	0.9577	-1.082	0.313	0.915	0.9973
NUP98-HOXA9	-1.711	0.9565	-1.126	0.347	0.916	0.9974
MEIS1	-2.467	0.9932	-1.055	0.474	0.917	0.9974
HOXB13	-6.414	1	-0.861	0.469	0.917	0.9975
TEAD1	-3.19	0.9993	-1.041	0.493	0.917	0.9975
PGR	-1.682	0.9538	-1.217	0.385	0.922	0.9979
ZFAT	-1.712	0.9566	-1.197	0.345	0.924	0.998
HNF1B	-1.716	0.9569	-1.191	0.338	0.925	0.9981
PTTG1	-2.238	0.9874	-1.135	0.42	0.926	0.9982
NR1H2	-2.489	0.9936	-1.757	0.532	0.929	0.9984
SMARCA2	-2.37	0.9911	-1.135	0.397	0.933	0.9986
NR1H3	-2.356	0.9908	-1.654	0.513	0.935	0.9987
LIN9	-1.668	0.9524	-1.513	0.391	0.936	0.9988
GRIP1	-2.398	0.9918	-1.146	0.38	0.937	0.9989
HOXA9	-2.149	0.9842	-1.357	0.441	0.939	0.999
MEF2B	-4.286	1	-1.271	0.502	0.941	0.9991
LHX2	-2.084	0.9814	-1.667	0.479	0.941	0.9991
PRDM6	-1.688	0.9543	-1.544	0.381	0.941	0.9991
NFE2L1	-3.248	0.9994	-1.284	0.439	0.952	0.9995
CEBPG	-3.057	0.9989	-1.51	0.461	0.959	0.9997
HES2	-8.393	1	-1.447	0.372	0.979	1

## Sheet: darkred_mouse_results.txt
TR	statistic	pvalue	zscore	max_auc	re_rank	irwin_hall_pvalue
TET2	2.174	0.01485	1.678	0.955	0.056	0.0007933
NOTCH1	2.58	0.004941	1.453	0.937	0.065	0.00126
E2F3	2.281	0.01127	1.133	0.962	0.081	0.002356
YY1	3.744	9.048e-05	1.204	0.919	0.087	0.002966
MECP2	1.824	0.03404	1.779	0.933	0.087	0.002966
MSL1	1.966	0.02466	1.231	0.961	0.088	0.003026
KDM4C	3.424	0.0003088	1.055	0.942	0.088	0.003026
NRF1	3.207	0.00067	1.237	0.914	0.094	0.003742
INO80	2.445	0.007236	1.296	0.92	0.095	0.003883
KDM2B	5.669	7.201e-09	0.874	0.959	0.103	0.004888
METTL3	2.078	0.01883	2.056	0.899	0.103	0.004888
CXXC1	5.758	4.245e-09	0.817	0.975	0.106	0.005317
FAIRE	2.24	0.01254	1.267	0.914	0.109	0.00577
KDM2A	2.285	0.01116	1.143	0.924	0.112	0.006346
NFYA	2.793	0.002609	1.128	0.913	0.113	0.006547
GRHL3	2.722	0.003244	0.898	0.958	0.115	0.006855
KMT2D	6.073	6.282e-10	0.8	0.961	0.115	0.006855
PRDM15	3.145	0.0008297	1.22	0.897	0.119	0.007612
EZH2	7.889	1.518e-15	0.818	0.943	0.12	0.007725
FGFR1	1.805	0.03552	1.66	0.904	0.12	0.007725
C17orf96	4.433	4.654e-06	0.964	0.919	0.12	0.007838
KLF1	1.952	0.02547	1.188	0.93	0.121	0.007953
ING1	2.97	0.001487	0.815	0.963	0.123	0.008304
E2F1	3.528	0.000209	0.809	0.959	0.124	0.008543
NCOA2	2.018	0.02179	1.007	0.948	0.125	0.008787
GFI1	1.958	0.02513	1.026	0.947	0.126	0.009036
KDM1A	3.581	0.0001714	0.835	0.94	0.127	0.009162
RNF2	8.656	2.449e-18	0.832	0.935	0.127	0.009162
POLR2A	24.926	1.928e-137	0.718	0.963	0.127	0.009162
SUZ12	13.336	7.182e-41	0.782	0.945	0.128	0.009418
DNMT3B	2.141	0.01614	1.317	0.897	0.128	0.009547
NCAPH2	2.346	0.00948	0.842	0.96	0.13	0.009943
SIRT1	1.955	0.02531	1.163	0.92	0.131	0.01008
BTAF1	1.779	0.03764	0.956	0.961	0.133	0.01063
RYBP	3.655	0.0001285	0.79	0.94	0.137	0.01149
AEBP2	2.043	0.02051	1.125	0.91	0.137	0.01164
MORC3	2.657	0.003937	0.856	0.936	0.137	0.01164
AFF4	2.643	0.004105	1.033	0.907	0.138	0.01194
RBBP5	3.338	0.0004223	0.776	0.954	0.139	0.01209
JARID2	3.726	9.743e-05	0.79	0.936	0.141	0.01255
SIN3A	3.856	5.767e-05	0.737	0.95	0.141	0.01255
MAPK8	2.944	0.001619	0.894	0.922	0.141	0.01271
AUTS2	1.676	0.04689	1.04	0.938	0.144	0.01351
TERF2	2.433	0.007488	0.889	0.931	0.145	0.01384
SPNS1	2.034	0.02097	1.017	0.923	0.146	0.01401
HELLS	2.443	0.007291	0.758	0.966	0.146	0.01401
HEY1	2.044	0.02047	1.647	0.857	0.148	0.01452
KAT8	2.214	0.01341	1.363	0.86	0.15	0.01522
SRSF2	1.507	0.06597	1.579	0.9	0.151	0.01558
TBP	3.448	0.0002821	0.779	0.933	0.153	0.01613
SFMBT1	1.721	0.04264	0.878	0.961	0.153	0.01613
TET1	2.739	0.00308	1.183	0.864	0.155	0.01688
MEN1	3.448	0.0002827	0.65	0.95	0.157	0.01726
CBX7	3.27	0.0005378	0.836	0.909	0.158	0.01765
MTF2	2.855	0.00215	0.749	0.935	0.164	0.01968
MYCN	1.996	0.02297	1.191	0.879	0.164	0.01968
GTF2B	3.781	7.796e-05	0.675	0.933	0.164	0.01968
ASXL1	1.684	0.04614	0.897	0.94	0.164	0.01989
KAT2B	1.672	0.0473	1.12	0.904	0.169	0.02164
IKZF2	1.662	0.04824	0.932	0.935	0.169	0.02164
PHF6	1.699	0.04461	0.836	0.947	0.171	0.02232
LEF1	2.251	0.01218	0.829	0.915	0.173	0.02325
ZFP281	1.818	0.03455	1.28	0.868	0.173	0.02349
MYBL1	1.577	0.0574	1.039	0.911	0.177	0.02494
POLR3D	1.819	0.03444	1.767	0.826	0.181	0.02671
SUPT5H	2.923	0.001732	0.825	0.899	0.181	0.02671
ARID4B	1.723	0.04243	0.743	0.961	0.181	0.02671
ZBTB17	1.471	0.07059	1.2	0.898	0.182	0.02697
NR0B2	2.095	0.01808	0.838	0.908	0.182	0.02723
E2F4	2.857	0.002139	0.67	0.927	0.182	0.02723
SIRT6	1.731	0.04174	0.68	0.972	0.183	0.02749
KDM5C	2.193	0.01414	0.874	0.901	0.183	0.02749
CHRM2	1.066	0.1432	1.028	0.947	0.186	0.02911
BRD4	5.584	1.173e-08	0.564	0.926	0.187	0.02966
SPIN1	1.719	0.0428	0.722	0.96	0.188	0.02993
KDM4A	2.258	0.01197	0.66	0.935	0.188	0.02993
SMAD1	1.09	0.1378	1.768	0.881	0.188	0.02993
HOXB5	1.539	0.06189	1.033	0.905	0.188	0.02993
ZBTB2	2.128	0.01666	0.792	0.912	0.189	0.0305
TFAP4	2.118	0.0171	0.803	0.912	0.189	0.0305
EGR2	1.25	0.1056	2.048	0.86	0.192	0.03164
RFX1	1.524	0.06379	1.033	0.903	0.194	0.03311
EPOP	1.988	0.02343	0.891	0.898	0.196	0.03371
SAP130	1.711	0.04356	0.659	0.955	0.2	0.03618
ZFAT	1.647	0.04974	1.363	0.836	0.201	0.0365
RAG1	3.868	5.497e-05	0.597	0.905	0.201	0.0365
REST	1.769	0.03843	1.832	0.802	0.203	0.03746
NFYB	1.354	0.0879	1.267	0.87	0.206	0.03944
OSR1	1.968	0.02456	0.891	0.883	0.207	0.03978
ZIC1-ZIC2	2.096	0.01806	1.14	0.824	0.207	0.04011
ATRX	0.659	0.2551	1.076	0.942	0.212	0.04289
KDM5B	1.645	0.04998	0.774	0.929	0.213	0.04324
KMT2C	2.567	0.005126	0.488	0.93	0.213	0.04324
POLR3GL	1.546	0.06104	1.038	0.872	0.216	0.04505
RBPJ	1.949	0.02565	1.475	0.796	0.216	0.04505
KAT5	1.559	0.05954	0.834	0.907	0.216	0.04542
EHF	1.354	0.08781	1.149	0.87	0.217	0.04579
DPF2	1.586	0.05634	1	0.879	0.217	0.04616
PCGF6	2.522	0.005827	0.685	0.896	0.218	0.04691
SETDB1	1.112	0.133	1.64	0.85	0.218	0.04691
ARNTL	1.673	0.04715	1.114	0.847	0.22	0.04766
BRD2	3.517	0.0002185	0.743	0.869	0.22	0.04766
PHF8	2.167	0.01513	0.647	0.907	0.22	0.04766
GABPA	2.185	0.01444	0.626	0.908	0.22	0.04804
USP16	1.752	0.03985	0.852	0.886	0.223	0.04959
PKNOX1-PKNOX2	1.358	0.08724	1.073	0.871	0.225	0.05117
PHF19	2.023	0.02155	0.762	0.895	0.226	0.05197
EZH1	1.958	0.02514	0.947	0.848	0.228	0.05319
FOXD3	0.735	0.2313	1.766	0.865	0.231	0.05568
MBD1	1.026	0.1524	1.306	0.857	0.232	0.0561
CAPG	1.25	0.1057	1.366	0.831	0.233	0.05695
HEXIM1	1.263	0.1034	1.195	0.852	0.234	0.05738
CDK9	2.54	0.005545	0.58	0.899	0.235	0.05825
SOX9	0.931	0.1759	0.821	0.939	0.237	0.05956
UBTF	1.764	0.0389	0.901	0.855	0.237	0.05956
NSL1	1.511	0.06536	0.811	0.901	0.238	0.06045
NFYC	1.218	0.1116	1.266	0.844	0.238	0.06045
RAD23B	1.182	0.1186	1.531	0.821	0.241	0.06316
EP400	1.757	0.03948	0.853	0.858	0.242	0.06408
DPY30	1.396	0.08129	0.911	0.88	0.242	0.06408
MED12	2.532	0.005674	0.779	0.846	0.244	0.06502
PCGF2	1.989	0.02336	0.608	0.901	0.244	0.06502
DGCR8	1.33	0.09177	1.69	0.798	0.245	0.06596
CTR9	1.029	0.1518	1.938	0.807	0.246	0.0669
FAM60A	1.527	0.06335	0.754	0.904	0.246	0.06738
OBOX1	1.484	0.0689	0.812	0.897	0.248	0.06834
DNMT3A	0.923	0.1781	1.691	0.826	0.248	0.06883
TMPRSS4	1.522	0.06401	1.486	0.779	0.249	0.06981
NEUROD2	1.276	0.1009	1.123	0.844	0.251	0.07079
CDK7	1.464	0.07161	0.815	0.893	0.251	0.07079
HMGA1	1.357	0.08743	0.921	0.871	0.252	0.07179
ATOH1	1.196	0.1158	1.392	0.814	0.252	0.07229
RBFOX2	1.187	0.1175	1.2	0.837	0.253	0.07279
HIF1A	2.474	0.006688	0.708	0.847	0.255	0.07483
ETS1	1.83	0.03364	0.508	0.908	0.255	0.07483
NUCKS1	1.536	0.06233	0.66	0.905	0.255	0.07483
KANSL3	1.534	0.06252	1.018	0.831	0.256	0.07534
ZFP57	1.303	0.09632	1.322	0.803	0.258	0.0769
HMGA2	1.462	0.07194	0.786	0.893	0.259	0.07795
BRDT	1.511	0.06544	0.705	0.901	0.259	0.07848
ZFX	1.374	0.08473	0.837	0.875	0.26	0.07901
H2AZ	6.972	1.562e-12	0.219	0.886	0.26	0.07901
KDM6B	0.953	0.1703	1.434	0.819	0.261	0.08008
MEF2D	0.807	0.2098	1.347	0.833	0.263	0.08225
SETD1A	1.948	0.02572	0.582	0.893	0.264	0.0828
RARA	0.81	0.2089	1.037	0.878	0.267	0.08558
CBX2	1.449	0.07374	0.77	0.889	0.268	0.08671
ELOB	1.209	0.1134	1.043	0.842	0.269	0.08727
CHD4	1.546	0.06105	1.127	0.792	0.269	0.08727
NIPBL	1.151	0.1248	1.125	0.829	0.269	0.08784
TGIF1	1.512	0.06528	0.68	0.894	0.269	0.08784
H3S28ph	1.703	0.04428	0.741	0.869	0.269	0.08784
PRDM5	1.023	0.1532	1.337	0.805	0.27	0.08842
UTF1	1.439	0.07504	1.068	0.809	0.272	0.09015
EED	1.402	0.0805	0.778	0.881	0.273	0.09132
TAF1	0.393	0.3473	1.516	0.855	0.273	0.09132
POLR2B	3.063	0.001094	0.586	0.838	0.273	0.09191
WDR5	1.599	0.05491	0.322	0.925	0.273	0.09191
MYC	3.128	0.0008802	0.382	0.868	0.274	0.0925
RAG2	3.16	0.0007884	0.485	0.85	0.275	0.09369
ARID1A	2.389	0.008443	0.563	0.852	0.278	0.0967
KCR	1.424	0.07729	1.219	0.777	0.279	0.09792
MCRS1	1.421	0.07767	0.978	0.822	0.28	0.09854
GTF2E2	1.658	0.0487	0.628	0.876	0.281	0.09978
TAF7L	1.26	0.1039	0.782	0.88	0.282	0.101
MSL2	1.215	0.1122	1.28	0.783	0.283	0.1017
CREB1	2.006	0.02244	0.075	0.915	0.287	0.1061
HNRNPU	1.834	0.03332	0.559	0.867	0.29	0.1101
BHLHE41	1.611	0.0536	0.784	0.835	0.291	0.1107
TAF3	2.017	0.02184	0.594	0.843	0.293	0.1134
PHF5A	0.852	0.1972	1.723	0.773	0.294	0.1141
PARP14	1.748	0.04022	0.822	0.805	0.294	0.1141
DDX21	1.126	0.1301	1.003	0.825	0.295	0.1155
RCOR2	0.876	0.1905	1.516	0.778	0.296	0.1169
RFX2	0.945	0.1722	1.481	0.768	0.296	0.1169
SOX4	1.279	0.1005	0.786	0.855	0.298	0.1196
ZMYND8	1.069	0.1425	1.039	0.814	0.298	0.1196
HES1	1.534	0.06253	0.144	0.925	0.298	0.1196
NELFA	1.305	0.096	0.763	0.861	0.3	0.121
DPPA2	0.925	0.1776	1.24	0.788	0.302	0.1239
WIZ	1.233	0.1089	1.073	0.787	0.303	0.1253
POLR3G	1.1	0.1356	0.979	0.82	0.304	0.1261
CTCFL	0.883	0.1887	1.293	0.779	0.304	0.1268
CBX6	1.367	0.08584	0.602	0.873	0.307	0.1305
ZBTB16	1.423	0.07744	0.909	0.794	0.312	0.1373
NCAPD3	0.999	0.1588	1.042	0.802	0.314	0.1396
DMRTB1	0.798	0.2124	1.437	0.762	0.314	0.1396
KDM4B	0.861	0.1945	1.252	0.775	0.317	0.1428
SMCHD1	0.841	0.2003	1.285	0.771	0.317	0.1428
IRF7	1.307	0.0956	0.63	0.861	0.318	0.1443
IKZF1	1.267	0.1026	0.138	0.926	0.319	0.1459
ATF7IP	0.709	0.2393	1.797	0.745	0.321	0.1492
ESRRA	0.752	0.226	1.082	0.805	0.322	0.1508
STAT2	1.32	0.09345	0.054	0.929	0.324	0.1525
TBX5	0.881	0.1892	1.131	0.779	0.324	0.1525
RFX3	0.925	0.1774	1.049	0.788	0.324	0.1533
RARB	0.682	0.2476	1.863	0.738	0.327	0.1575
PRDM13	1.246	0.1064	0.933	0.78	0.328	0.1592
TAF9B	1.006	0.1571	0.933	0.803	0.329	0.16
FEZF2	1.49	0.06817	0.546	0.85	0.33	0.1617
MAX	0.798	0.2126	0.657	0.871	0.343	0.1823
TBX3	0.796	0.213	1.126	0.751	0.349	0.1907
GLI1	0.621	0.2673	1.585	0.727	0.349	0.1907
NR4A1	0.488	0.3127	1.318	0.754	0.35	0.1936
CBX8	0.706	0.2399	1.086	0.769	0.353	0.1975
BMI1	1.595	0.05537	0.418	0.825	0.355	0.2004
AICDA	0.795	0.2132	0.963	0.787	0.355	0.2004
SP1	1.293	0.09799	0.673	0.804	0.359	0.2083
MTOR	0.517	0.3025	1.804	0.707	0.361	0.2113
NP23	0.498	0.3091	2.127	0.704	0.362	0.2124
PRDM9	0.141	0.4441	1.298	0.786	0.363	0.2144
TCF7	1.048	0.1474	0.676	0.815	0.364	0.2164
ARID3A	0.818	0.2068	0.989	0.76	0.364	0.2174
CHD7	0.049	0.4806	1.045	0.828	0.366	0.2195
NKX2-2	0.515	0.3032	1.177	0.752	0.366	0.2195
TFAP2C	0.701	0.2418	1.009	0.776	0.367	0.2216
TP53	0.773	0.2197	0.177	0.899	0.378	0.2427
SIX4	0.727	0.2336	0.956	0.749	0.382	0.2493
CRX	0.367	0.3568	1.238	0.736	0.382	0.2493
BACH2	0.57	0.2845	-0.166	0.949	0.385	0.2548
TRIM28	0.217	0.4142	1.339	0.728	0.385	0.2559
MZF1	0.88	0.1894	1.011	0.715	0.387	0.2592
MYF5	0.141	0.4438	0.941	0.814	0.388	0.2614
ZIC2	0.912	0.181	0.804	0.765	0.39	0.2637
KDM6A	0.903	0.1832	-0.032	0.899	0.39	0.2637
FOXO1	1.011	0.1561	0.461	0.827	0.391	0.2659
DAXX	0.194	0.4229	1.23	0.745	0.391	0.267
ZNF143	1.117	0.1321	0.527	0.807	0.392	0.2682
OGT	0.391	0.3478	0.149	0.917	0.392	0.2682
LEO1	0.347	0.3643	1.937	0.676	0.393	0.2704
CTCF	-0.015	0.5059	0.57	0.902	0.395	0.275
ELK3	0.31	0.3784	1.852	0.671	0.399	0.2819
SMAD2-SMAD3	0.695	0.2436	0.23	0.877	0.4	0.2842
HDAC1	0.717	0.2366	-0.041	0.902	0.402	0.2877
MAFA	0.356	0.361	1.527	0.677	0.402	0.2888
NEUROG2	0.504	0.3072	1.072	0.725	0.402	0.2888
PHOX2A	0.413	0.3397	1.31	0.688	0.402	0.2888
NUP153	0.559	0.2879	1.044	0.715	0.405	0.2947
PRDM1	0.98	0.1636	0.281	0.833	0.406	0.2958
SREBF1	0.222	0.4122	0.585	0.867	0.406	0.2958
CLOCK	1.102	0.1352	0.394	0.805	0.41	0.3041
TGIF2	0.648	0.2584	0.93	0.733	0.411	0.3053
GTF3C1	0.447	0.3273	1.147	0.703	0.411	0.3065
CBX5	0.297	0.3832	1.48	0.666	0.415	0.3136
TOP2A	0.527	0.2991	-0.275	0.932	0.415	0.3136
CDK8	0.786	0.2158	0.869	0.717	0.417	0.3185
WT1	1.332	0.0914	0.426	0.76	0.422	0.3281
SOX10	1.002	0.1583	0.646	0.746	0.422	0.3281
HCFC1	0.879	0.1897	0.405	0.806	0.422	0.3294
TBX19	0.054	0.4785	0.957	0.768	0.426	0.3379
MBD3	0.73	0.2326	0.626	0.779	0.427	0.3392
PHC1	0.658	0.2552	0.932	0.703	0.429	0.3441
RFX6	0.644	0.2598	0.831	0.732	0.43	0.3453
KLF4	0.111	0.4558	-0.244	0.942	0.431	0.3478
PHIP	1.233	0.1089	0.17	0.793	0.433	0.3528
TCF3	1.117	0.132	0.564	0.735	0.437	0.3615
CTNNB1	-0.06	0.5238	0.914	0.767	0.442	0.3703
CBFB	1.015	0.155	0.436	0.751	0.443	0.3741
ASCL1	0.445	0.3281	0.902	0.71	0.443	0.3741
HOXC9	0.05	0.4801	0.567	0.84	0.446	0.3791
ETV6	0.533	0.297	0.087	0.849	0.45	0.388
POLR3A	0.715	0.2373	0.601	0.746	0.451	0.3906
TCF12	0.818	0.2068	0.722	0.707	0.451	0.3919
AFF3	0.363	0.3581	1.024	0.679	0.452	0.3932
SMARCAD1	0.29	0.3859	1.095	0.665	0.453	0.3944
H4K8BU	0.699	0.2424	0.637	0.741	0.453	0.3944
BHLHA15	0.47	0.3191	0.298	0.823	0.454	0.397
GFI1B	0.738	0.2303	0.358	0.782	0.454	0.3983
REPIN1	0.805	0.2104	0.43	0.764	0.457	0.4034
GATA4	0.623	0.2667	0.045	0.843	0.457	0.4034
HDAC2	0.198	0.4215	-0.648	0.939	0.457	0.4047
NPAS3	0.68	0.2484	0.634	0.738	0.459	0.4085
ATF4	0.028	0.4886	-0.42	0.936	0.46	0.4098
ERCC3	0.091	0.4639	1.303	0.63	0.46	0.4111
TNFSF11	0.936	0.1747	0.342	0.741	0.466	0.4228
SMAD4	0.691	0.2448	0.174	0.803	0.466	0.4241
ELL3	0.387	0.3495	0.881	0.683	0.468	0.4292
KDM5A	0.932	0.1756	-0.311	0.828	0.47	0.4318
TDG	0.652	0.2573	0.592	0.734	0.471	0.4357
H4K5BU	0.712	0.2382	0.404	0.745	0.48	0.454
KLF15	-0.087	0.5345	-0.454	0.918	0.484	0.4645
ZACN	0.588	0.2783	0.672	0.701	0.486	0.4684
EHMT2	0.029	0.4884	1.17	0.621	0.487	0.4697
TCF7L1	0.219	0.4133	0.676	0.72	0.495	0.4881
MTA2	0.706	0.2402	0.246	0.744	0.497	0.4933
NEUROD1	0.155	0.4385	0.889	0.665	0.499	0.4973
JMJD6	0.33	0.3708	0.795	0.673	0.499	0.4986
NELFE	0.651	0.2576	0.424	0.726	0.499	0.4986
EGR1	0.374	0.3543	0.085	0.803	0.501	0.5012
SMAD3	-0.451	0.6741	-0.058	0.892	0.502	0.5052
FOXK1	0.609	0.2712	0.389	0.725	0.506	0.5131
LHX6	0.454	0.3249	0.623	0.697	0.508	0.5183
MYOD1	-0.498	0.6906	0.445	0.82	0.508	0.5183
ELK1	0.027	0.4891	1.017	0.621	0.513	0.5301
PKNOX1	0.192	0.4239	-0.012	0.818	0.516	0.5354
TFAP2A	0.554	0.2897	0.286	0.727	0.517	0.538
STAT4	0.296	0.3836	0.139	0.778	0.517	0.5393
ZMIZ1	0.487	0.313	0.475	0.707	0.519	0.5432
SMAD2	0.049	0.4803	0.748	0.692	0.52	0.5445
MYB	-0.706	0.7599	-0.513	0.922	0.521	0.5471
SF1	0.555	0.2896	0.32	0.715	0.521	0.5471
OTX2	-0.528	0.7014	0.481	0.801	0.523	0.5524
STAT5	-0.261	0.6031	-0.321	0.875	0.526	0.5589
EBF1	-0.201	0.5795	0.286	0.794	0.526	0.5589
KLF3	-0.065	0.5259	-0.538	0.88	0.527	0.5615
FOXP3	0.057	0.4772	-0.082	0.822	0.528	0.5628
RBPJL	0.601	0.2739	0.328	0.698	0.529	0.5641
PBX3	0.478	0.3162	0.435	0.701	0.529	0.5641
FLI1	-0.013	0.5051	-0.2	0.843	0.529	0.5641
FOXP1	0.468	0.3198	0.45	0.699	0.529	0.5654
LDB1	-0.608	0.7285	0.113	0.838	0.533	0.5732
IKZF3	0.491	0.3118	0.272	0.703	0.541	0.5913
NRDC	0.281	0.3893	0.599	0.664	0.543	0.5952
POU5F1	-3.082	0.999	0.2	0.905	0.544	0.599
TOP1	0.532	0.2973	0.119	0.711	0.546	0.6016
SOX17	-0.199	0.5788	0.624	0.695	0.552	0.6156
KMT2B	-0.466	0.6793	-0.7	0.892	0.553	0.6169
PAX6	-0.621	0.7326	0.208	0.8	0.554	0.6194
PBRM1	0.793	0.214	-0.228	0.721	0.554	0.6194
PTF1A	0.027	0.489	0.29	0.728	0.555	0.622
PAX5	0.223	0.4119	0.057	0.741	0.556	0.6245
ASCL2	0.197	0.4221	0.584	0.647	0.561	0.6358
PAX3	-0.181	0.5719	0.851	0.597	0.562	0.6383
HSF2	-0.033	0.513	0.778	0.612	0.564	0.6408
SMARCA4	-1.077	0.8592	-1.273	0.94	0.566	0.6458
BIRA	-0.649	0.7418	0.076	0.805	0.566	0.6458
NKX6-1	0.193	0.4235	0.552	0.647	0.569	0.6533
TCF4	-0.107	0.5427	0.021	0.747	0.578	0.6717
SS18	-0.782	0.783	0.604	0.707	0.579	0.6729
TFCP2	0.117	0.4533	0.541	0.635	0.582	0.6802
XBP1	0.143	0.443	-0.111	0.741	0.582	0.6802
MYOG	-0.226	0.5894	0.324	0.705	0.582	0.6802
OLIG2	-0.126	0.5503	0.504	0.671	0.584	0.6838
MAZ	0.294	0.3845	0.231	0.651	0.586	0.6886
CBX3	0.268	0.3945	0.221	0.661	0.587	0.6898
INSM1	0.208	0.4175	0.296	0.649	0.588	0.691
MEF2A	-0.707	0.7602	0.059	0.78	0.589	0.6934
HOXD11	0.073	0.471	0.526	0.628	0.59	0.6958
NR1D1	-0.812	0.7916	-0.342	0.842	0.591	0.6981
SALL4	-0.809	0.7906	0.124	0.771	0.594	0.704
MBD2	-0.204	0.5808	0.167	0.705	0.596	0.7075
SUMO2	-0.109	0.5435	0.54	0.641	0.597	0.7099
BCL11B	0.524	0.3	-0.139	0.676	0.6	0.7157
GPS2	-1.323	0.9072	-0.978	0.902	0.602	0.7191
PAX7	-1.631	0.9485	-0.178	0.851	0.603	0.7214
SATB1	0.174	0.431	0.03	0.683	0.603	0.7226
DLX3	0.207	0.4182	0.161	0.649	0.604	0.7237
HAND2	0.214	0.4152	0.128	0.651	0.604	0.7237
ZKSCAN1	0.094	0.4625	0.253	0.642	0.607	0.7306
POU3F2	-0.55	0.709	0.489	0.668	0.609	0.734
ELF1	0.192	0.424	-0.222	0.709	0.61	0.7362
SAP18	0.089	0.4644	0.283	0.63	0.611	0.7373
PRDM16	-0.368	0.6436	-0.306	0.769	0.612	0.7396
KMT2A	0.342	0.3664	-0.099	0.672	0.612	0.7396
SMARCA5	-0.245	0.5968	0.162	0.682	0.615	0.7451
POU2F1	0.262	0.3968	-0.046	0.66	0.619	0.7528
MXI1	-0.092	0.5365	-0.559	0.747	0.627	0.7668
GATA1	-2.401	0.9918	-0.124	0.846	0.627	0.7668
SMAD1-SMAD5	-0.349	0.6366	0.57	0.596	0.627	0.7678
RUNX1	-1.174	0.8797	-0.754	0.848	0.628	0.7689
MED1	-2.965	0.9985	-0.905	0.912	0.629	0.771
CHD1	0.272	0.393	-0.137	0.653	0.63	0.7721
POU3F3	-0.205	0.5811	0.519	0.595	0.63	0.7731
SOX3	-0.889	0.813	0.367	0.68	0.632	0.7762
STAG1	-1.216	0.888	-0.114	0.774	0.638	0.7875
USF2	-0.082	0.5327	0.118	0.633	0.638	0.7875
NR5A1	-0.242	0.5954	0.462	0.591	0.64	0.7895
KLF5	-0.354	0.6382	-0.188	0.713	0.64	0.7895
PRDM4	-0.326	0.6279	0.545	0.583	0.64	0.7895
ERG	-0.622	0.733	-0.644	0.779	0.642	0.7945
EP300	-5.508	1	-1.624	0.965	0.643	0.7955
CDX2	-2.742	0.9969	-0.513	0.863	0.647	0.8014
SHOX2	-0.828	0.7961	-0.686	0.797	0.65	0.8072
H1F0	-0.407	0.6579	0.544	0.574	0.65	0.8072
CHD2	0.046	0.4818	-0.036	0.624	0.651	0.8082
STAT1	-4.593	1	-1.441	0.935	0.652	0.8101
CHD8	0.209	0.4171	-0.336	0.642	0.659	0.8222
MITF	-0.036	0.5144	0.008	0.612	0.661	0.824
SPIB	-0.471	0.6813	-0.328	0.702	0.666	0.833
SPI1	-10.421	1	-1.349	0.924	0.666	0.833
NKX2-5	-0.274	0.6079	-0.251	0.676	0.667	0.8338
SRF	-1.51	0.9345	-0.826	0.821	0.668	0.8347
ASH2L	-0.206	0.5816	-0.131	0.645	0.669	0.8373
TBX21	-0.028	0.5112	-0.325	0.646	0.673	0.8433
RORA	-0.847	0.8015	-0.634	0.747	0.676	0.8466
SMC1A	-3.441	0.9997	-0.414	0.828	0.676	0.8474
POU3F1	-1.013	0.8446	0.088	0.661	0.677	0.8483
NR0B1	-0.57	0.7155	0.317	0.577	0.679	0.8507
RORC	-0.494	0.6893	-0.686	0.72	0.679	0.8507
SMARCC2	-0.731	0.7677	0.245	0.607	0.679	0.8515
FOXO3	-0.297	0.6166	0.121	0.587	0.68	0.8523
HDAC3	-4.898	1	-1.145	0.893	0.68	0.8532
HSF1	-1.041	0.851	-0.091	0.69	0.682	0.8548
NANOG	-3.117	0.9991	0.077	0.746	0.683	0.8564
SMC3	-1.515	0.9351	0.111	0.68	0.685	0.8595
NR5A2	-0.47	0.6807	0.074	0.604	0.685	0.8595
HRAS	-1.399	0.9191	-1.498	0.842	0.686	0.8611
TLE	-0.239	0.5943	0.01	0.592	0.686	0.8611
EOMES	-0.625	0.7339	0.339	0.548	0.687	0.8618
RUNX3	-0.693	0.7557	-0.072	0.647	0.689	0.8641
STAT3	-1.71	0.9564	-0.881	0.812	0.69	0.8664
MLLT3	-0.583	0.72	-0.472	0.687	0.691	0.8672
RAD21	-2.521	0.9941	-0.057	0.745	0.692	0.8679
KDM3A	-0.165	0.5656	-0.142	0.598	0.693	0.8694
SOX2	-5.842	1	-0.121	0.796	0.694	0.8709
FOXA2	-1.807	0.9646	-0.853	0.812	0.694	0.8716
PAXIP1	-0.265	0.6046	-0.129	0.605	0.696	0.8731
HOXB4	-0.427	0.6652	-0.334	0.642	0.699	0.8774
JUN	-3.926	1	-1.512	0.886	0.701	0.8803
ISL1	-3.457	0.9997	0.081	0.727	0.703	0.8817
STAT5B	-4.016	1	-1.178	0.852	0.706	0.8858
SRC	-0.376	0.6466	-0.619	0.659	0.707	0.8872
LHX3	-1.658	0.9513	0.283	0.618	0.709	0.8892
PRDM14	-0.524	0.7	0.03	0.562	0.713	0.8931
DMRT1	-0.714	0.7624	0.013	0.593	0.713	0.8931
TAF12	-0.256	0.601	-0.749	0.643	0.72	0.9008
PPARGC1A	-0.717	0.7632	-0.042	0.589	0.721	0.902
ZIC1	-0.968	0.8336	0.202	0.544	0.721	0.902
STAG2	-1.003	0.842	-0.044	0.608	0.721	0.902
FOXG1	-0.771	0.7797	0.166	0.529	0.721	0.902
BAZ1B	-1.367	0.9142	0.273	0.578	0.721	0.9026
TOP2B	-0.196	0.5778	-0.836	0.637	0.723	0.9044
IRF4	-4.22	1	-0.929	0.817	0.726	0.9074
BHLHE40	-0.383	0.6491	-0.363	0.596	0.727	0.908
TEC	-0.411	0.6596	-0.503	0.608	0.728	0.9092
NKX3-2	-1.052	0.8536	-0.066	0.607	0.728	0.9092
FOS	-5.114	1	-1.745	0.873	0.728	0.9092
ESRRB	-0.857	0.8044	-0.251	0.622	0.728	0.9098
ZC3H11A	-0.798	0.7875	0.008	0.572	0.729	0.9104
THRB	-0.352	0.6376	-0.541	0.607	0.73	0.9115
AIRE	-0.491	0.6884	-1.039	0.673	0.731	0.9121
TFE3	-1.437	0.9246	-0.048	0.624	0.731	0.9127
USF1	-0.554	0.7101	-0.323	0.596	0.732	0.9138
RXRA	-4.468	1	-0.94	0.81	0.732	0.9138
ESR1	-3.529	0.9998	-1.129	0.815	0.733	0.9144
RELA	-8.597	1	-1.605	0.869	0.734	0.9149
SMARCB1	-1.296	0.9026	-1.948	0.799	0.735	0.916
SIX2	-1.666	0.9521	-0.242	0.674	0.736	0.9171
NPAS4	-0.916	0.8202	0.045	0.55	0.737	0.9182
SALL1	-0.839	0.7994	0.107	0.521	0.738	0.9188
ELF4	-1.354	0.9122	-1.278	0.745	0.738	0.9188
NELFB	-0.18	0.5714	-0.777	0.597	0.741	0.922
AURKB	-0.529	0.7017	-0.266	0.561	0.742	0.923
CRY1	-1.1	0.8643	-0.141	0.605	0.742	0.923
PER1	-0.533	0.7029	-0.269	0.56	0.744	0.9246
ZNF384	-0.805	0.7896	-0.345	0.606	0.744	0.9246
PER2	-0.805	0.7896	-0.236	0.588	0.745	0.9251
LMO2	-2.172	0.9851	-0.97	0.749	0.748	0.9277
AHR	-0.817	0.793	-0.425	0.608	0.748	0.9282
HIRA	-0.638	0.7383	-0.238	0.547	0.749	0.9291
PBX1	-1.775	0.9621	-0.709	0.715	0.749	0.9291
RAP1A	-0.373	0.6454	-0.595	0.578	0.751	0.9301
NCOR1	-1.593	0.9444	-0.706	0.69	0.752	0.9316
TAL1	-4.102	1	-0.483	0.736	0.752	0.9316
GMNN	-1.564	0.9411	0.167	0.538	0.753	0.9321
FOSB	-2.103	0.9823	-0.336	0.679	0.754	0.933
GATA2	-2.531	0.9943	-0.319	0.687	0.755	0.934
FOXA1	-5.491	1	-1.641	0.831	0.76	0.9377
RAD51	-1.994	0.9769	-0.208	0.639	0.763	0.9404
ZFPM1	-0.669	0.7482	-0.382	0.543	0.767	0.943
NACC1	-0.96	0.8315	-0.084	0.503	0.768	0.9438
RCOR1	-0.637	0.7379	-0.729	0.591	0.77	0.9455
NKX2-1	-1.386	0.9171	-0.851	0.661	0.774	0.948
MAFK	-1.126	0.87	-0.763	0.621	0.777	0.95
BRD9	-0.726	0.7662	-0.865	0.603	0.779	0.9511
MEF2C	-1.314	0.9055	-0.059	0.515	0.78	0.9519
MAFG	-1.066	0.8568	-0.374	0.548	0.782	0.9534
DMC1	-5.543	1	0.051	0.613	0.786	0.9556
GATA3	-2.342	0.9904	-0.537	0.66	0.788	0.9571
NFIA	-0.803	0.7889	-0.791	0.583	0.789	0.9578
CREBBP	-2.995	0.9986	-1.349	0.739	0.791	0.9588
GRHL2	-0.849	0.8022	-0.464	0.519	0.793	0.9598
NCOR2	-1.147	0.8743	-0.957	0.611	0.794	0.9609
CEBPA	-9.993	1	-1.677	0.801	0.794	0.9609
MEIS1	-3.724	0.9999	-1.254	0.734	0.796	0.9618
GATA6	-2.13	0.9834	-1.002	0.679	0.798	0.9628
LHX2	-1.547	0.9391	-0.407	0.565	0.8	0.9638
CRY2	-1.396	0.9187	-0.516	0.576	0.801	0.9644
H3F3B	-1.627	0.9481	-0.18	0.528	0.801	0.9644
ONECUT2	-2.763	0.9971	-0.066	0.577	0.801	0.9647
VDR	-3.626	0.9999	-1.639	0.761	0.801	0.9647
SP7	-1.376	0.9157	-1.073	0.622	0.802	0.965
AR	-3.173	0.9992	-0.531	0.648	0.802	0.965
CUX2	-1.042	0.8514	-0.459	0.491	0.803	0.9653
TRIM63	-0.658	0.7447	-1.125	0.573	0.803	0.9653
ERF	-1.619	0.9473	-1.564	0.691	0.805	0.9666
PPARG	-9.143	1	-1.008	0.721	0.808	0.968
NFATC1	-2.078	0.9812	-1.083	0.665	0.808	0.9683
NFE2L2	-1.791	0.9634	-1.44	0.684	0.809	0.9686
TAF2	-0.661	0.7456	-1.101	0.544	0.81	0.9689
BATF	-4.97	1	-1.191	0.715	0.81	0.9692
NR3C1	-10.026	1	-1.243	0.727	0.814	0.9709
NFIB	-2.238	0.9874	-0.378	0.59	0.815	0.9717
IRF3	-1.88	0.97	-0.961	0.629	0.818	0.9727
FOXA3	-1.032	0.8489	-0.704	0.493	0.818	0.973
STAT6	-5.231	1	-1.396	0.723	0.819	0.9735
PDX1	-1.224	0.8896	-0.462	0.463	0.821	0.974
RPA	-3.222	0.9994	-0.497	0.611	0.821	0.9743
NFE2	-1.84	0.9671	-0.629	0.584	0.822	0.9745
HLF	-1.088	0.8617	-0.699	0.484	0.824	0.9753
HOXD13	-1.142	0.8734	-0.655	0.477	0.825	0.9758
NR1H2	-1.564	0.9411	-0.629	0.525	0.829	0.9774
PPARA	-2.786	0.9973	-0.72	0.611	0.829	0.9776
NFIL3	-1.07	0.8576	-0.809	0.487	0.831	0.9783
H2AFX	-1.583	0.9433	-1.199	0.6	0.832	0.9786
THRA	-1.155	0.8761	-0.713	0.474	0.832	0.9788
BCL6	-2.21	0.9865	-0.646	0.583	0.834	0.9794
HNF4G	-1.676	0.9532	-0.683	0.541	0.834	0.9794
CEBPE	-1.192	0.8833	-1.09	0.539	0.838	0.9807
PR	-1.261	0.8963	-1.443	0.593	0.84	0.9817
STAT5A	-7.361	1	-1.46	0.708	0.842	0.9821
HOXA13	-1.234	0.8913	-0.746	0.462	0.842	0.9823
TEAD4	-2.815	0.9976	-1.581	0.678	0.843	0.9827
HNF4A	-4.345	1	-0.818	0.622	0.844	0.9829
NR1D2	-1.611	0.9464	-1.177	0.581	0.845	0.9833
RUNX2	-3.966	1	-1.524	0.688	0.845	0.9833
ONECUT1	-3.078	0.999	-0.603	0.57	0.849	0.9846
EBF2	-2.049	0.9798	-1.347	0.611	0.85	0.9848
DICER1	-0.952	0.8295	-1.779	0.556	0.858	0.9871
ETV2	-1.176	0.8802	-1.2	0.472	0.861	0.9879
ESR2	-1.741	0.9591	-1.047	0.541	0.862	0.988
LYL1	-1.907	0.9718	-0.774	0.508	0.863	0.9885
MAFF	-1.393	0.9182	-1.103	0.425	0.873	0.9907
TRIM33	-2.23	0.9871	-0.84	0.52	0.873	0.9907
TAF10	-1.264	0.897	-1.321	0.455	0.875	0.9912
PITX1	-2.226	0.987	-0.767	0.473	0.878	0.9918
HOXA9	-1.714	0.9567	-1.273	0.518	0.878	0.9919
TEAD2	-1.863	0.9688	-1.032	0.484	0.879	0.992
NKX3-1	-1.609	0.9462	-1.282	0.48	0.88	0.9923
FOXF1	-1.238	0.8921	-1.839	0.534	0.882	0.9926
TP63	-1.435	0.9243	-1.289	0.415	0.885	0.9932
PROX1	-2.201	0.9861	-0.914	0.464	0.888	0.9936
NFATC2	-1.429	0.9235	-1.419	0.415	0.892	0.9943
BATF3	-1.919	0.9725	-1.265	0.466	0.897	0.9951
ETV4	-1.56	0.9406	-1.443	0.366	0.9	0.9955
ATF7	-1.606	0.9459	-1.433	0.346	0.904	0.996
JUND	-5.515	1	-1.779	0.616	0.905	0.9962
MSX1	-1.599	0.9451	-1.456	0.349	0.906	0.9962
ELF5	-3.202	0.9993	-1.334	0.53	0.906	0.9963
ETV5	-1.659	0.9514	-1.374	0.305	0.908	0.9965
DDIT3	-1.689	0.9544	-1.369	0.276	0.909	0.9967
YAP1	-1.618	0.9471	-1.54	0.337	0.914	0.9971
SMARCC1	-1.726	0.9578	-1.397	0.208	0.915	0.9972
CEBPG	-1.715	0.9569	-1.44	0.234	0.916	0.9974
GRIP1	-2.275	0.9886	-1.346	0.365	0.92	0.9977
CEBPB	-13.792	1	-1.884	0.609	0.92	0.9977
HNF1B	-2.097	0.982	-1.723	0.488	0.921	0.9978
IRF8	-6.033	1	-1.303	0.534	0.921	0.9978
DLX5	-1.764	0.9611	-1.856	0.471	0.923	0.998
MAF	-2.987	0.9986	-1.547	0.516	0.924	0.998
ATF2	-2.012	0.9779	-1.614	0.444	0.926	0.9982
TEAD1	-2.281	0.9887	-1.827	0.517	0.927	0.9982
TLX1	-2.335	0.9902	-1.458	0.32	0.934	0.9987
NR6A1	-1.918	0.9725	-1.91	0.448	0.935	0.9987
CRTC2	-2.919	0.9982	-1.413	0.318	0.936	0.9988
RXRG	-5.281	1	-1.694	0.539	0.939	0.999
JUNB	-6.321	1	-1.5	0.527	0.939	0.999
IRF2	-2.503	0.9938	-1.959	0.476	0.94	0.999
FOXL2	-2.189	0.9857	-1.822	0.394	0.941	0.9991
MAFB	-2.547	0.9946	-1.696	0.435	0.943	0.9992
NR1H3	-3.18	0.9993	-1.689	0.453	0.947	0.9993
FOSL2	-5.255	1	-1.498	0.469	0.947	0.9993
IRF1	-5.531	1	-1.731	0.526	0.948	0.9994
CEBPD	-3.234	0.9994	-1.607	0.358	0.951	0.9995
ATF3	-3.398	0.9997	-1.704	0.449	0.951	0.9995

## Sheet: dimgrey_human_results.txt
TR	statistic	pvalue	zscore	max_auc	re_rank	irwin_hall_pvalue
SP1	3.899	4.827e-05	1.408	0.928	0.028	9.543e-05
SUZ12	5.33	4.92e-08	1.405	0.909	0.037	0.0002284
TET2	2.445	0.007237	1.602	0.92	0.04	0.0002859
EZH1	2.896	0.001889	1.282	0.932	0.041	0.0003097
MAX	3.317	0.000455	1.357	0.909	0.046	0.0004384
MBD2	2.882	0.001977	1.734	0.902	0.049	0.0005143
ZFX	3.09	0.001	1.112	0.928	0.053	0.000664
KDM2B	5.422	2.945e-08	0.9	0.961	0.055	0.0007487
HDAC2	2.863	0.002101	1.401	0.907	0.055	0.0007487
MYC	9.136	3.23e-20	0.874	0.949	0.058	0.0008724
EZH2	5.742	4.666e-09	0.937	0.919	0.063	0.00112
KDM4A	2.243	0.01245	1.521	0.906	0.064	0.001159
TRIM25	2.28	0.0113	1.807	0.894	0.067	0.001324
ZNF202	1.365	0.08613	1.709	0.939	0.07	0.001526
WDR5	2.805	0.002516	0.931	0.946	0.07	0.001526
ZBTB7A	4.572	2.41e-06	1.152	0.891	0.07	0.001526
DROSHA	2.001	0.02272	1.382	0.91	0.071	0.001598
KDM5B	2.374	0.008809	1.28	0.904	0.072	0.001647
JARID2	4.642	1.722e-06	1.003	0.906	0.073	0.001723
RYBP	2.376	0.008739	1.1	0.916	0.073	0.001775
NRF1	6.881	2.979e-12	0.854	0.917	0.076	0.001964
TET3	1.749	0.04011	1.121	0.935	0.077	0.002078
KLF9	3.34	0.0004185	1.126	0.889	0.08	0.002287
ZNF143	3.461	0.0002696	1.11	0.891	0.08	0.002287
EGR1	2.676	0.00372	1.241	0.891	0.082	0.002478
ZNF263	2.449	0.007164	1.649	0.874	0.082	0.00251
NCAPH2	2.441	0.007316	0.86	0.942	0.085	0.002748
HDAC1	3.189	0.0007139	0.811	0.929	0.086	0.00289
SAP30	3.508	0.0002258	0.854	0.912	0.087	0.002999
PCGF1	2.359	0.00917	0.956	0.916	0.088	0.003074
E2F1	8.928	2.165e-19	0.733	0.92	0.094	0.003717
CNOT3	2.008	0.02231	1.434	0.883	0.094	0.003717
CREB1	4.095	2.112e-05	1.016	0.88	0.095	0.00389
SP4	1.793	0.03647	1.007	0.912	0.1	0.00454
MYH11	1.86	0.03148	0.972	0.914	0.101	0.004638
PHF8	5.653	7.862e-09	0.63	0.94	0.105	0.005151
JMJD6	2.717	0.003298	0.901	0.897	0.106	0.005421
EMX1	2.222	0.01313	1.35	0.868	0.106	0.005421
POLR2A	31.703	7.021e-221	0.621	0.937	0.107	0.005532
SP2	2.959	0.001542	0.965	0.883	0.107	0.005588
E2F6	2.642	0.004117	1.1	0.875	0.108	0.005701
MAZ	2.898	0.001879	1.057	0.873	0.109	0.005873
ZNF76	2.108	0.01752	1.233	0.875	0.11	0.005931
MAPK1	2.199	0.01396	0.987	0.897	0.111	0.006108
SETD1A	1.707	0.04393	1.137	0.892	0.111	0.006227
MYCN	3.108	0.0009411	0.788	0.902	0.112	0.006349
AFF1	2.2	0.0139	1.299	0.862	0.114	0.006659
ERG	1.728	0.04201	0.795	0.939	0.116	0.006979
OGT	2.89	0.001928	0.728	0.914	0.116	0.006979
FGFR1	2.26	0.01192	0.868	0.901	0.116	0.007044
PRDM2	1.809	0.03522	1.582	0.854	0.118	0.007376
INTS11	2.399	0.008213	1.007	0.879	0.119	0.007512
SIN3A	3.578	0.000173	0.69	0.908	0.119	0.007581
KLF12	1.695	0.04507	0.868	0.917	0.119	0.00765
ZBTB48	2.9	0.001866	1.447	0.832	0.12	0.007859
PAF1	4.318	7.864e-06	0.671	0.908	0.121	0.008
HCFC1	2.841	0.002247	0.723	0.91	0.121	0.008
NELFE	5.051	2.203e-07	0.664	0.908	0.122	0.008072
KLF1	2.334	0.009798	1.459	0.838	0.124	0.008659
XRN2	3.866	5.527e-05	0.596	0.922	0.125	0.00881
ZSCAN22	2.457	0.007008	0.772	0.901	0.125	0.008886
DDX21	2.397	0.00827	0.685	0.923	0.126	0.008963
GLIS2	2.009	0.02226	1.11	0.872	0.126	0.008963
NELFA	4.622	1.897e-06	0.592	0.919	0.126	0.008963
KDM5A	3.2	0.0006864	0.694	0.905	0.126	0.00904
BCL11B	2.959	0.001541	0.797	0.888	0.127	0.009117
NR2C2	2.931	0.00169	0.798	0.888	0.128	0.009352
USF2	1.664	0.04805	1.18	0.876	0.128	0.009352
TET1	1.678	0.04666	0.835	0.911	0.129	0.009672
KAT5	2.589	0.004819	0.754	0.899	0.129	0.009753
ZBTB14	1.725	0.04229	0.719	0.938	0.131	0.01008
RPE	3.159	0.000791	0.594	0.92	0.132	0.01025
EGR2	2.297	0.0108	1.753	0.822	0.133	0.0105
GMEB2	2.321	0.01013	0.707	0.909	0.134	0.01085
RBBP5	3.247	0.000584	0.716	0.89	0.136	0.01129
CBFB	2.253	0.01214	0.682	0.915	0.137	0.01147
INO80	2.149	0.0158	0.692	0.914	0.138	0.01184
RBP2	1.721	0.04261	0.687	0.935	0.139	0.01212
GABPA	3.994	3.243e-05	0.66	0.892	0.14	0.0123
SRSF3	2.257	0.01201	0.74	0.901	0.14	0.0123
CTCFL	2.431	0.007533	1.307	0.824	0.141	0.0125
TFDP1	2.419	0.007777	0.895	0.863	0.141	0.01259
ZNF783	1.722	0.04253	0.673	0.935	0.142	0.01279
BRPF3	2.896	0.001891	0.554	0.929	0.142	0.01288
ZMYND8	1.934	0.02655	1.052	0.86	0.142	0.01288
UBTF	2.293	0.01092	0.913	0.864	0.142	0.01288
TRIM24	0.883	0.1886	1.117	0.918	0.143	0.01328
TBL1X	1.338	0.09048	1.417	0.859	0.145	0.01368
ZNF282	2.03	0.02119	0.892	0.873	0.145	0.01378
PHF2	2.426	0.007634	0.567	0.931	0.147	0.0142
FAM208A	2.152	0.01568	0.744	0.895	0.147	0.0142
U2AF1	3.079	0.001038	0.622	0.899	0.148	0.01451
KDM4C	1.65	0.04948	0.77	0.906	0.15	0.01516
FXR1	1.4	0.08083	1.125	0.868	0.151	0.01549
ZSCAN5A	1.741	0.04088	1.132	0.845	0.151	0.01549
ZNF610	1.913	0.02785	0.813	0.881	0.152	0.01582
ELF1	2.847	0.002203	0.542	0.915	0.153	0.01605
SRF	1.819	0.03446	0.819	0.88	0.153	0.01627
UHRF2	1.412	0.07902	1.089	0.87	0.153	0.01627
ZNF483	1.432	0.07606	1.023	0.873	0.156	0.01721
TAFII	2.234	0.01273	0.682	0.897	0.156	0.01721
SCML2	1.379	0.08388	1.475	0.839	0.157	0.01744
SUPT5H	2.982	0.001434	0.635	0.887	0.158	0.01769
RBL2	2.965	0.001514	0.586	0.9	0.158	0.01781
SPIN1	1.697	0.04486	0.646	0.917	0.158	0.01781
PATZ1	2.046	0.02038	0.882	0.858	0.159	0.01793
BRD2	3.588	0.0001665	0.638	0.877	0.16	0.0183
BRD1	1.717	0.04296	0.594	0.931	0.16	0.01855
HEXIM1	1.643	0.05014	0.92	0.871	0.16	0.01855
THAP1	1.509	0.06559	0.865	0.884	0.161	0.0188
PRDM11	1.084	0.1392	0.984	0.9	0.163	0.01943
YY1	4.409	5.199e-06	0.467	0.903	0.163	0.01956
E2F4	2.864	0.002091	0.569	0.901	0.164	0.01969
GLI4	1.577	0.05743	1.3	0.834	0.164	0.01995
TAF3	1.669	0.04756	0.665	0.91	0.165	0.02008
GTF2B	3.52	0.0002159	0.514	0.898	0.165	0.02021
POLR2AphosphoS5	1.631	0.05141	1.182	0.837	0.165	0.02035
PHF6	1.669	0.04751	0.659	0.91	0.166	0.02075
KAT7	1.709	0.04368	0.586	0.924	0.168	0.02115
BCOR	1.487	0.06847	1.013	0.854	0.17	0.02226
ZNF71	1.531	0.06289	0.816	0.878	0.171	0.02254
CHD1	4.181	1.451e-05	0.491	0.891	0.171	0.02269
ZBTB11	2.679	0.003696	0.673	0.869	0.172	0.02297
BRCA1	1.776	0.03788	0.723	0.88	0.173	0.02326
HBP1	1.609	0.05384	0.987	0.848	0.174	0.0237
ATF1	2.009	0.02226	0.747	0.868	0.174	0.02385
RNF2	1.304	0.09617	0.641	0.928	0.175	0.024
GTF2I	1.274	0.1013	0.886	0.877	0.176	0.02444
ORC1	1.517	0.06465	0.75	0.886	0.177	0.0249
KMT2D	2.82	0.002403	0.491	0.898	0.178	0.0252
CBX1	1.273	0.1015	1.282	0.836	0.179	0.02597
SP3	1.773	0.03813	0.81	0.854	0.18	0.02613
MCRS1	1.588	0.05612	0.68	0.896	0.18	0.02644
DNMT3B	1.774	0.03804	2.299	0.786	0.181	0.0266
KLF10	1.769	0.03841	0.757	0.866	0.181	0.0266
CDK9	3.267	0.000543	0.283	0.913	0.181	0.02676
NKRF	1.607	0.05404	0.841	0.86	0.182	0.02724
SP140	1.289	0.09869	1.253	0.833	0.183	0.02757
ZBTB33	2.279	0.01132	0.95	0.814	0.184	0.02806
POLR2B	1.77	0.03833	0.536	0.907	0.185	0.02872
NFYA	2.257	0.01199	0.659	0.869	0.186	0.02889
AFF4	3.448	0.0002821	0.478	0.879	0.188	0.0299
DCP1A	2.075	0.01901	0.588	0.886	0.188	0.03008
LEO1	1.1	0.1358	1.67	0.825	0.189	0.03042
KLF17	1.447	0.07394	1.167	0.819	0.19	0.03077
EP400	1.177	0.1196	1.181	0.836	0.192	0.03201
ATOH1	1.448	0.07378	0.74	0.875	0.192	0.03201
ARNTL	1.377	0.08425	0.963	0.839	0.195	0.03328
CPSF3L	2.028	0.02129	0.617	0.874	0.195	0.03347
GPS2	1.158	0.1234	1.236	0.833	0.195	0.03347
CSNK2A1	1.358	0.08727	0.808	0.862	0.196	0.03384
GTF3C5	1.516	0.06481	0.923	0.836	0.196	0.03403
KLF7	1.488	0.06843	1.022	0.824	0.198	0.03478
H2AZ	5.255	7.412e-08	0.026	0.92	0.198	0.03516
EPC1	1.736	0.04126	0.685	0.861	0.198	0.03516
TAF1	3.45	0.0002805	0.476	0.869	0.199	0.03535
IRAK1	1.635	0.05106	0.536	0.902	0.2	0.03574
KDM3A	1.67	0.04747	0.751	0.848	0.201	0.03632
SON	1.102	0.1352	1.303	0.825	0.201	0.03651
TBP	1.672	0.04728	0.348	0.933	0.202	0.03691
GRHL3	1.241	0.1074	1.201	0.817	0.202	0.0373
DEAF1	1.437	0.07531	0.697	0.873	0.203	0.0377
TCOF1	1.469	0.07097	0.668	0.878	0.203	0.0379
POLR3D	0.518	0.3024	0.951	0.907	0.205	0.03892
BPTF	1.143	0.1264	1.123	0.831	0.206	0.03953
ETS1	3.305	0.0004757	0.361	0.88	0.206	0.03953
ZNF423	1.398	0.08112	1.053	0.813	0.207	0.03995
ZNF121	1.103	0.1351	1.548	0.805	0.207	0.03995
LARP7	0.736	0.2308	1.623	0.84	0.207	0.04016
MNT	1.276	0.1009	1.28	0.799	0.208	0.04079
ZNF341	1.61	0.05365	0.874	0.826	0.208	0.04079
MBD1	1.647	0.04978	1.087	0.797	0.209	0.041
EMSY	1.476	0.07003	0.619	0.879	0.212	0.04293
ELK1	2.648	0.004047	0.529	0.856	0.212	0.04315
HMGN1	1.319	0.09357	0.742	0.857	0.214	0.04381
BRD3	2.059	0.01973	0.588	0.857	0.215	0.04448
ZNF687	1.295	0.09762	1.12	0.802	0.215	0.04493
KDM4B	1.616	0.05307	0.786	0.833	0.216	0.04561
ZNF711	1.424	0.07718	0.655	0.872	0.216	0.04561
AUTS2	1.566	0.05867	0.498	0.892	0.217	0.04583
ZNF792	1.239	0.1077	1.245	0.798	0.217	0.04606
AGO1	0.981	0.1633	1.558	0.801	0.218	0.04652
HMGN3	1.221	0.111	0.845	0.843	0.218	0.04675
ZNF519	1.24	0.1074	0.812	0.845	0.218	0.04675
IKZF2	1.152	0.1246	1.319	0.798	0.219	0.04698
CDK7	1.792	0.03658	0.253	0.907	0.22	0.04815
TGIF2	1.286	0.09917	1.03	0.806	0.221	0.04886
MXI1	1.906	0.02833	0.772	0.811	0.222	0.0491
ZNF239	1.109	0.1337	1.762	0.787	0.222	0.04934
NFYC	1.358	0.0872	0.663	0.862	0.223	0.04982
THAP11	1.256	0.1045	0.762	0.847	0.224	0.0503
SIRT1	1.171	0.1208	1.572	0.785	0.224	0.05079
ARID2	1.595	0.0553	0.506	0.881	0.225	0.05153
ZNF837	1.087	0.1384	1.672	0.789	0.225	0.05153
KMT2A	1.861	0.03134	0.482	0.868	0.227	0.05277
KLF13	1.506	0.06607	0.78	0.827	0.227	0.05277
SREBF1	1.144	0.1264	0.617	0.888	0.228	0.05302
ELK4	2.212	0.01348	0.465	0.861	0.229	0.05403
FOXK1	0.716	0.2371	2.099	0.81	0.229	0.05429
EGR3	0.926	0.1772	1.346	0.801	0.23	0.05454
SIX5	2.093	0.0182	0.48	0.857	0.23	0.05506
ZNF468	1.153	0.1245	0.868	0.833	0.232	0.05609
PTPN11	1.347	0.08893	0.63	0.86	0.233	0.05662
HDGF	1.295	0.09758	1.253	0.78	0.233	0.05688
ZBTB8A	1.504	0.06626	0.728	0.826	0.237	0.0601
ASH1L	1.35	0.08852	0.592	0.861	0.239	0.0612
GABP	1.258	0.1042	0.808	0.822	0.241	0.06287
RFX1	0.341	0.3667	0.92	0.888	0.242	0.064
ZNF547	0.991	0.1609	1.261	0.789	0.245	0.06631
ELL2	2.489	0.006412	0.444	0.837	0.247	0.06748
BMI1	0.611	0.2707	0.731	0.892	0.247	0.06748
ZNF343	1.311	0.09488	0.586	0.855	0.249	0.06957
HEY1	1.426	0.07696	0.724	0.817	0.249	0.06957
MECP2	1.672	0.04727	0.761	0.795	0.251	0.07109
NFATC3	0.814	0.2078	1.445	0.787	0.253	0.07294
RAG2	1.23	0.1093	0.649	0.844	0.254	0.07356
HCFC1R1	0.817	0.2071	1.396	0.788	0.255	0.0745
ZNF391	1.213	0.1125	0.866	0.799	0.255	0.07482
ELK3	1.244	0.1067	0.603	0.846	0.256	0.07513
SMAD5	1.688	0.04573	0.469	0.846	0.256	0.07577
ZFP2	1.125	0.1302	0.967	0.794	0.256	0.07577
ELF2	1.272	0.1017	0.582	0.849	0.258	0.07737
GMEB1	1.242	0.1072	0.588	0.845	0.262	0.08132
CHD2	1.372	0.08509	0.522	0.847	0.263	0.08233
VEZF1	1.239	0.1077	0.596	0.842	0.263	0.08233
AEBP2	0.772	0.2199	1.725	0.776	0.264	0.08266
BARX2	1.221	0.1111	0.596	0.843	0.265	0.08334
ZBTB10	1.207	0.1137	0.602	0.841	0.266	0.08505
YBX3	0.942	0.1731	1.038	0.79	0.267	0.08574
KLF15	1.696	0.04496	0.13	0.882	0.267	0.08609
SETX	0.955	0.1697	0.846	0.806	0.269	0.08784
ING2	0.834	0.2021	1.1	0.79	0.271	0.08925
ZKSCAN1	0.727	0.2336	1.502	0.778	0.271	0.08961
CDC5L	0.942	0.1731	1.284	0.768	0.271	0.08961
ZIC2	1.179	0.1192	0.604	0.837	0.272	0.09068
RAC3	0.776	0.219	1.256	0.782	0.275	0.09322
SNAI2	1.297	0.09734	0.743	0.792	0.275	0.09359
ZNF2	1.138	0.1276	1.01	0.774	0.275	0.09359
ZNF75A	1.173	0.1203	0.588	0.836	0.279	0.0973
RBCK1	1.187	0.1177	0.582	0.838	0.279	0.09768
ZNF16	0.764	0.2225	1.784	0.761	0.28	0.0992
USF1	0.862	0.1944	0.587	0.859	0.282	0.1007
TDRD3	1.106	0.1344	0.624	0.826	0.284	0.1035
ZNF441	0.991	0.1609	0.714	0.811	0.285	0.1038
SOX4	0.994	0.1602	1.085	0.765	0.285	0.1038
ZNF618	0.771	0.2202	1.124	0.781	0.285	0.1038
ZNF131	1.209	0.1134	0.492	0.841	0.285	0.1042
ZNF189	0.959	0.1688	0.74	0.806	0.285	0.1046
CSDE1	0.791	0.2144	0.825	0.809	0.285	0.1046
IRAK4	1.262	0.1035	0.39	0.848	0.289	0.1086
COPS2	0.844	0.1992	0.891	0.791	0.289	0.1086
ZBTB17	0.49	0.3119	0.71	0.86	0.289	0.109
RUVBL1	1.058	0.145	0.657	0.821	0.29	0.1095
ZNF273	1.072	0.1419	0.636	0.822	0.29	0.1095
CDK6	1.147	0.1258	0.582	0.832	0.29	0.1095
RARA	0.228	0.41	0.738	0.878	0.29	0.1099
CHD8	0.318	0.3753	0.804	0.854	0.291	0.1111
RARG	0.968	0.1665	0.821	0.788	0.293	0.1132
KDM5C	1.235	0.1084	0.089	0.889	0.293	0.1132
CTBP2	0.779	0.2179	1.006	0.783	0.296	0.1165
ZEB1	1.147	0.1257	0.458	0.842	0.297	0.1174
GTF2F1	1.203	0.1145	0.429	0.842	0.297	0.1174
DDX5	0.188	0.4254	0.956	0.839	0.297	0.1178
RB1	1.37	0.08542	0.23	0.848	0.297	0.1182
ZNF641	0.81	0.2089	1.056	0.773	0.298	0.1187
ZNF438	0.755	0.2251	1.451	0.751	0.299	0.1204
ZNF623	0.762	0.2231	1.418	0.753	0.299	0.1204
TAF7	1.514	0.06504	0.592	0.789	0.3	0.1217
NFATC1	1.136	0.128	0.189	0.876	0.3	0.1217
ZMYM3	0.876	0.1905	0.701	0.808	0.301	0.1226
HSF1	1.019	0.1541	0.153	0.89	0.301	0.1226
ASCL1	0.88	0.1895	1.076	0.76	0.302	0.1235
ZMIZ1	0.846	0.1987	0.86	0.784	0.304	0.127
RBL1	0.702	0.2413	1.116	0.772	0.304	0.127
CDCA2	0.636	0.2623	1.325	0.763	0.306	0.1284
HDAC6	1.007	0.1569	0.482	0.838	0.306	0.1284
ZNF467	0.792	0.2141	0.879	0.784	0.306	0.1293
ASXL1	1.111	0.1333	0.483	0.827	0.307	0.1302
NPAT	1.085	0.1389	0.508	0.824	0.311	0.1358
HLTF	0.854	0.1964	0.867	0.775	0.311	0.1358
ZBTB6	0.952	0.1706	0.843	0.77	0.312	0.1367
XBP1	0.461	0.3226	1.009	0.79	0.313	0.1377
KLF8	1.098	0.1361	0.578	0.805	0.316	0.142
PHIP	2.062	0.01962	-0.275	0.867	0.316	0.1425
MORC2	1.075	0.1413	0.432	0.834	0.317	0.1429
ZNF501	1.16	0.123	0.576	0.796	0.318	0.1454
SOX9	1.019	0.1541	0.398	0.837	0.321	0.1484
BANP	0.432	0.3328	1.446	0.752	0.324	0.1524
NFAT5	1.042	0.1488	0.477	0.819	0.324	0.1529
ZFP69B	1.018	0.1543	0.696	0.778	0.325	0.1549
RFX2	0.949	0.1714	0.575	0.805	0.326	0.1555
MXD3	0.907	0.1821	0.597	0.799	0.327	0.157
MBTD1	0.947	0.1718	0.561	0.804	0.328	0.1586
GLIS1	0.932	0.1757	0.771	0.766	0.329	0.1607
ZBTB26	0.662	0.254	-0.116	0.931	0.332	0.1649
KAT8	0.841	0.2002	0.263	0.85	0.333	0.166
KRAB	1.084	0.1391	0.741	0.758	0.334	0.1676
ZNF100	0.984	0.1625	0.417	0.819	0.336	0.1703
ZNF8	0.149	0.4407	1.082	0.789	0.336	0.1714
ZBTB7B	0.909	0.1816	0.552	0.799	0.336	0.1714
BRD4	1.279	0.1005	-0.541	0.912	0.338	0.1736
ZFP41	0.395	0.3463	1.555	0.739	0.338	0.1736
ZFP64	0.196	0.4221	0.713	0.835	0.338	0.1742
ZNF18	0.705	0.2405	0.644	0.799	0.339	0.1747
ZNF592	0.584	0.2795	1.011	0.756	0.34	0.1775
REST	-0.482	0.6851	1	0.84	0.34	0.1775
ZNF138	0.415	0.3389	1.477	0.737	0.34	0.1775
MYNN	0.418	0.3381	0.909	0.776	0.34	0.1775
SSRP1	0.418	0.3381	1.439	0.738	0.342	0.1792
NOTCH1	0.784	0.2165	0.234	0.852	0.342	0.1792
CBX4	0.974	0.1652	0.419	0.809	0.342	0.1803
MED1	0.846	0.1988	-0.252	0.908	0.342	0.1803
MCM3	0.585	0.2793	1.164	0.739	0.344	0.1826
HOXA1	0.918	0.1793	0.47	0.8	0.347	0.1884
ASCL2	0.862	0.1944	0.541	0.793	0.349	0.1919
NBN	0.777	0.2185	0.879	0.742	0.35	0.1937
ZNF281	0.793	0.2139	0.632	0.785	0.35	0.1937
ZNF257	0.645	0.2595	0.823	0.764	0.351	0.1949
MLLT1	0.908	0.1818	0.131	0.845	0.351	0.1949
MIER1	0.701	0.2416	0.894	0.748	0.351	0.1949
HOXA6	0.884	0.1885	0.478	0.796	0.353	0.1984
ZNF639	1.234	0.1086	0.468	0.774	0.356	0.2021
ZNF707	0.044	0.4824	1.269	0.765	0.356	0.2021
REL	1.097	0.1363	0.29	0.802	0.356	0.2027
ZNF280D	0.714	0.2376	0.832	0.751	0.357	0.2045
CBX8	0.478	0.3162	0.01	0.897	0.357	0.2051
SREBF2	0.891	0.1864	0.44	0.797	0.358	0.207
TRAF7	1.159	0.1232	-0.153	0.848	0.36	0.21
LEF1	0.476	0.3172	0.117	0.881	0.361	0.2113
INTS12	0.924	0.1776	0.354	0.801	0.362	0.2138
IRF3	0.807	0.2098	0.214	0.833	0.362	0.2138
DNMT3A	0.575	0.2825	0.541	0.806	0.363	0.2144
ZNF28	0.515	0.3032	0.93	0.748	0.363	0.215
HINFP	0.515	0.3034	0.46	0.831	0.363	0.2156
ZBTB1	0.688	0.2457	0.814	0.75	0.364	0.2169
EGLN2	0.517	0.3027	0.905	0.748	0.365	0.2175
NCOR1	0.378	0.3527	-0.009	0.898	0.365	0.2188
ERCC6	0.125	0.4501	-0.009	0.927	0.366	0.2207
WDHD1	0.698	0.2425	0.806	0.748	0.367	0.222
ZNF611	0.606	0.2722	0.778	0.759	0.368	0.2239
HDAC8	0.768	0.2214	0.665	0.764	0.37	0.2265
ZNF740	0.561	0.2875	0.444	0.821	0.37	0.2271
NFYB	0.668	0.2522	0.563	0.791	0.372	0.2316
ZNF324	0.858	0.1954	0.384	0.795	0.372	0.2316
L3MBTL4	0.697	0.2428	0.662	0.772	0.372	0.2316
LANA	0.813	0.2082	0.228	0.814	0.373	0.2329
ZNF600	0.742	0.2291	0.708	0.754	0.373	0.2336
PRAME	0.711	0.2386	0.622	0.773	0.374	0.2349
ZNF436	0.394	0.3466	1.039	0.734	0.374	0.2349
PSIP1	0.371	0.3552	0.46	0.83	0.375	0.2356
ZNF682	0.7	0.2421	0.676	0.762	0.376	0.2388
ESRRA	0.289	0.3862	0.485	0.828	0.377	0.2395
CCNT2	0.771	0.2204	0.531	0.781	0.377	0.2408
ZNF175	0.144	0.4429	1.21	0.74	0.378	0.2415
HOXA4	0.807	0.21	0.458	0.787	0.378	0.2422
ZKSCAN5	0.692	0.2445	0.628	0.771	0.38	0.2448
FOXD2	0.844	0.1993	0.379	0.791	0.38	0.2455
GLYR1	0.802	0.2113	0.451	0.786	0.381	0.2475
LMTK3	0.26	0.3973	1.151	0.728	0.381	0.2475
PPARD	0.567	0.2855	0.74	0.754	0.383	0.2515
ZSCAN23	0.672	0.2509	0.667	0.76	0.384	0.2529
ZNF528	0.501	0.3083	0.798	0.746	0.386	0.257
BRDU	-0.242	0.5955	1.157	0.758	0.386	0.2577
ZNF292	0.2	0.4207	1.373	0.711	0.387	0.2584
ARNT2	0.804	0.2108	0.401	0.786	0.388	0.2604
GLI2	0.854	0.1966	-0.233	0.851	0.389	0.2632
ZNF786	0.761	0.2232	0.476	0.779	0.389	0.2632
RAD51	0.31	0.3784	1.084	0.717	0.393	0.2694
ZNF414	0.924	0.1778	0.41	0.771	0.393	0.2701
ZNF141	0.347	0.3644	0.951	0.729	0.393	0.2708
DPF1	0.337	0.368	0.879	0.739	0.394	0.2715
GTF3C2	0.6	0.2744	0.254	0.81	0.394	0.2729
ZFP57	0.314	0.3768	0.784	0.753	0.397	0.2771
EED	0.029	0.4883	0.409	0.844	0.397	0.2785
AGO2	0.687	0.246	0.538	0.77	0.399	0.2821
ING5	0.25	0.4014	1.044	0.717	0.4	0.2842
ZNF574	0.752	0.2261	0.415	0.778	0.401	0.2856
ZNF692	0.868	0.1928	0.407	0.767	0.401	0.2863
CTCF	-0.051	0.5204	0.073	0.89	0.402	0.287
ZNF674	0.749	0.2269	0.415	0.778	0.402	0.2878
SMC1A	0.676	0.2494	-0.077	0.84	0.404	0.2921
KLF11	1.103	0.135	0.185	0.771	0.405	0.295
STAT2	0.68	0.2483	0.105	0.811	0.408	0.3
APOBEC3B	0.387	0.3495	0.773	0.733	0.411	0.3051
TTF2	0.007	0.4971	-0.26	0.916	0.411	0.3051
TERC	0.336	0.3686	0.876	0.718	0.412	0.3081
RFX5	0.74	0.2297	0.192	0.791	0.413	0.3095
DIDO1	0.74	0.2296	0.518	0.751	0.414	0.3117
ZFP37	0.888	0.1872	0.289	0.764	0.414	0.3132
MAFB	0.726	0.234	0.314	0.775	0.417	0.3191
MBOAT4	0.603	0.2732	0.524	0.759	0.417	0.3191
MTA3	0.102	0.4593	0.722	0.762	0.418	0.3214
FOXK2	0.418	0.3381	0.679	0.74	0.418	0.3214
ZNF354C	0.025	0.4899	1.337	0.693	0.42	0.3236
KLF6	0.783	0.2168	0.162	0.783	0.422	0.3281
E2F3	0.725	0.2343	0.263	0.775	0.422	0.3288
HIC1	0.698	0.2427	0.524	0.748	0.422	0.3296
HJURP	0.082	0.4672	1.121	0.699	0.424	0.3333
ZNF770	0.274	0.392	0.784	0.721	0.43	0.3447
ZNF335	0.882	0.189	0.021	0.778	0.43	0.3462
ZNF534	0.542	0.294	0.523	0.751	0.431	0.3477
ZNF346	0.82	0.2061	0.239	0.756	0.432	0.35
FOXO3	0.13	0.4481	0.418	0.795	0.434	0.3546
ID3	0.566	0.2856	0.545	0.741	0.435	0.3562
ZTA	-0.108	0.543	1.071	0.707	0.436	0.3592
ZNF24	0.626	0.2655	0.406	0.757	0.437	0.3608
FEV	0.653	0.257	0.295	0.765	0.437	0.3608
POLR2M	0.549	0.2916	-0.154	0.822	0.44	0.3669
CBFA2T2	0.205	0.4186	0.8	0.712	0.44	0.3669
ZNF479	0.285	0.3877	0.706	0.722	0.443	0.3724
FOXM1	0.21	0.4168	-0.087	0.838	0.443	0.3739
WHSC1	0.24	0.4053	0.785	0.707	0.444	0.3755
PPARGC1A	0.399	0.3448	0.588	0.735	0.444	0.3755
TFAP2C	0.207	0.4178	0.58	0.755	0.445	0.3778
ZXDB	0.812	0.2084	0.157	0.755	0.447	0.3817
BCL3	0.925	0.1774	-0.439	0.807	0.447	0.3817
ZNF207	-0.469	0.6804	1.196	0.709	0.447	0.3825
GTF2E2	0.643	0.2601	0.228	0.764	0.448	0.3833
CRY1	-0.085	0.534	1.171	0.681	0.448	0.3833
ZNF580	0.619	0.2679	0.423	0.742	0.448	0.3841
ZNF585B	-0.063	0.5252	1.075	0.692	0.448	0.3841
ZNF445	0.067	0.4732	0.883	0.697	0.452	0.3927
ZNF488	-0.093	0.5372	1.068	0.69	0.452	0.3935
TARDBP	0.501	0.3083	-0.073	0.799	0.453	0.3943
RBPJ	0.151	0.4399	-0.153	0.843	0.453	0.3958
POLR3A	0.094	0.4625	0.34	0.786	0.458	0.4061
ZNF197	0.597	0.2753	0.376	0.738	0.463	0.4172
ETV1	0.502	0.3078	0.25	0.754	0.464	0.4188
SRC	-0.07	0.5278	0.195	0.804	0.464	0.4204
TFAP4	0.321	0.374	0.361	0.755	0.466	0.4236
CDK12	0.552	0.2905	0.213	0.752	0.467	0.4268
POU2F2	0.366	0.357	0.206	0.766	0.469	0.4308
CLOCK	-0.315	0.6238	0.703	0.742	0.469	0.4316
KLF5	0.187	0.4259	0.069	0.795	0.47	0.4324
SMARCB1	0.341	0.3666	-0.504	0.848	0.471	0.4356
NR0B1	0.681	0.248	-0.049	0.769	0.472	0.4364
MRE11A	0.357	0.3604	0.419	0.739	0.472	0.438
ZNF83	0.578	0.2818	0.342	0.732	0.474	0.4412
ZNF768	0.024	0.4905	0.791	0.693	0.476	0.4452
TRRAP	0.345	0.3651	-0.022	0.785	0.476	0.446
ZSCAN16	0.049	0.4803	0.267	0.775	0.476	0.4468
PBX1	-0.132	0.5527	0.663	0.73	0.478	0.4516
ZC3H8	0.508	0.3058	0.326	0.732	0.479	0.4524
C17orf49	0.416	0.3385	-0.25	0.797	0.48	0.454
ARID5B	0.426	0.3351	0.296	0.738	0.48	0.4549
KLF4	-0.149	0.5592	0.186	0.793	0.481	0.4565
PML	0.201	0.4204	-0.015	0.79	0.482	0.4597
ZNF394	0.628	0.2649	0.135	0.742	0.482	0.4597
SMAD4	-0.207	0.582	0.041	0.811	0.483	0.4613
CCDC101	0.492	0.3112	0.115	0.755	0.483	0.4629
ZBTB40	0.457	0.324	0.213	0.742	0.485	0.4653
ZNF146	-0.045	0.5181	0.498	0.745	0.486	0.4686
KDM3B	0.568	0.2851	0.077	0.75	0.486	0.4686
NCOA1	0.338	0.3675	0.384	0.733	0.487	0.4702
TCF7L1	-0.566	0.7145	-0.106	0.853	0.489	0.4758
SCRT1	-0.043	0.5173	0.588	0.724	0.491	0.4807
ZEB2	0.404	0.3433	0.154	0.744	0.494	0.4871
FOXP2	0.395	0.3466	-0.143	0.776	0.495	0.4879
CDK8	0.388	0.3489	-0.497	0.811	0.498	0.4944
FLI1	-0.851	0.8027	-0.585	0.937	0.498	0.4952
TFAP2A	-0.189	0.575	0.235	0.772	0.5	0.5001
E2F5	0.418	0.3379	0.206	0.73	0.5	0.5001
INSM2	0.375	0.354	0.12	0.747	0.501	0.5017
SPDEF	0.012	0.4953	0.07	0.78	0.502	0.5049
ZNF264	0.105	0.4581	0.371	0.74	0.502	0.5049
L3MBTL2	0.344	0.3653	0.303	0.722	0.502	0.5049
NONO	-0.482	0.6852	1.022	0.666	0.502	0.5049
STAG1	0.089	0.4645	-0.281	0.809	0.504	0.5098
SUMO1	-0.27	0.6066	-0.011	0.797	0.505	0.5114
CHAMP1	0.3	0.382	0.321	0.719	0.506	0.513
SNAPC1	0.385	0.3501	0.162	0.733	0.507	0.5146
MGEA5	0.399	0.345	0.149	0.735	0.507	0.5146
SMARCA4	-0.392	0.6524	-1.034	0.939	0.507	0.5162
GATAD2B	0.142	0.4435	0.45	0.719	0.508	0.5179
OVOL3	0.219	0.4134	0.227	0.737	0.509	0.5195
KDM1A	-0.852	0.8028	-0.247	0.874	0.509	0.5203
CCND2	0.528	0.2989	-0.104	0.749	0.51	0.5219
ORC2	0.225	0.411	0.383	0.715	0.511	0.5243
SATB1	-0.851	0.8026	-0.15	0.856	0.513	0.5292
SMARCA5	-0.054	0.5214	0.442	0.731	0.514	0.5316
ATF3	-0.357	0.6395	-0.496	0.855	0.516	0.5356
ZNF697	-0.389	0.6515	0.35	0.761	0.516	0.5356
REPIN1	-0.232	0.5918	0.222	0.76	0.518	0.5405
BCL6	-0.251	0.599	-0.281	0.82	0.518	0.5413
KDM6B	-0.395	0.6534	-0.56	0.861	0.521	0.5461
ICE1	0.479	0.3161	-0.007	0.731	0.521	0.5461
STAT5B	-0.063	0.5251	-0.208	0.793	0.522	0.5485
ZKSCAN8	0.222	0.4121	0.236	0.717	0.522	0.5493
ZSCAN29	0.345	0.3651	0.125	0.727	0.522	0.5493
RUNX1	-1.359	0.9129	-0.287	0.898	0.524	0.5549
BHLHE40	0.261	0.3971	-0.203	0.765	0.525	0.5557
TBL1XR1	0.185	0.4265	-0.103	0.76	0.529	0.5654
USP49	-0.501	0.6918	0.948	0.638	0.53	0.5662
NFKB1	0.113	0.455	-0.033	0.755	0.531	0.5686
ZNF701	0.051	0.4798	0.461	0.695	0.532	0.571
NCAPG	-0.278	0.6096	0.434	0.724	0.532	0.571
ZNF48	-0.443	0.6712	0.826	0.646	0.533	0.5734
MKL1	0.369	0.3561	-0.058	0.732	0.533	0.575
GATAD1	0.003	0.4987	-0.481	0.806	0.535	0.5781
FOXP3	0.298	0.3828	0.052	0.723	0.536	0.5797
ARNT	-0.203	0.5803	0.054	0.762	0.536	0.5805
MAF	-0.316	0.6242	-0.058	0.779	0.536	0.5805
ZNF44	0.166	0.434	0.242	0.707	0.538	0.5853
PBX2	-0.2	0.5794	0.196	0.738	0.541	0.5909
MYBL2	0.191	0.4244	0.176	0.71	0.542	0.5932
MYF5	0.095	0.462	0.318	0.7	0.542	0.5932
SMC3	-0.064	0.5257	-0.083	0.763	0.542	0.5948
ZNF644	0.198	0.4217	0.11	0.716	0.545	0.5996
BARX1	0.235	0.4071	0.044	0.716	0.548	0.6067
EHMT2	-1.706	0.956	0.088	0.847	0.548	0.6074
MYOD1	-0.204	0.5809	0.45	0.696	0.55	0.6106
PR	-3.877	0.9999	-0.099	0.901	0.55	0.6106
XCL1	0.292	0.3852	-0.095	0.723	0.552	0.6153
ADNP	0.172	0.4319	0.154	0.705	0.554	0.62
SETDB1	-1.159	0.8768	0.134	0.795	0.557	0.627
ZBTB42	0.046	0.4817	0.239	0.695	0.558	0.6285
KLF3	0.071	0.4717	0.206	0.697	0.558	0.6293
PRDM14	0.012	0.4952	0.313	0.691	0.559	0.6309
CREBBP	-1.108	0.8662	-0.728	0.896	0.559	0.6316
BCLAF1	0.146	0.4418	-0.251	0.747	0.563	0.6401
NFRKB	0.182	0.4277	0.017	0.708	0.564	0.6409
CASP8AP2	0.158	0.4371	0.065	0.706	0.564	0.6425
MBD4	0.143	0.4432	0.098	0.705	0.564	0.6425
ESR1	-12.367	1	-0.069	0.887	0.565	0.644
PAX5	-0.762	0.7769	-0.366	0.821	0.566	0.6455
DLX1	0.236	0.4066	-0.132	0.716	0.566	0.6463
PRDM10	0.257	0.3986	-0.107	0.711	0.568	0.6501
FAIRE	-0.724	0.7655	-0.353	0.81	0.568	0.6509
ZNF788	-0.28	0.6104	0.353	0.694	0.57	0.6555
YBX1	-1.216	0.888	0.704	0.699	0.571	0.6562
KLF16	-0.026	0.5102	0.189	0.693	0.572	0.6585
CHRM2	-0.466	0.6793	-1.022	0.866	0.573	0.66
ETV4	-0.203	0.5806	-0.312	0.769	0.573	0.6608
CD59	0.052	0.4795	0.13	0.695	0.573	0.6615
BRD9	-0.039	0.5157	-0.386	0.765	0.573	0.6615
ZNF518A	0.272	0.3928	-0.22	0.715	0.573	0.6615
RCOR1	-0.418	0.662	-0.41	0.789	0.574	0.663
RUNX1T1	-0.683	0.7528	-0.169	0.782	0.575	0.6645
WRNIP1	0.254	0.3999	-0.248	0.718	0.576	0.666
SP7	0.29	0.3861	-0.246	0.713	0.576	0.6676
TAZ	0.035	0.4862	0.13	0.694	0.577	0.6683
ZNF781	-0.623	0.7335	0.54	0.685	0.577	0.6691
ZNF101	-0.274	0.6078	-0.294	0.767	0.578	0.6706
RAD21	-1.264	0.8968	-0.071	0.801	0.578	0.6706
WT1	0.189	0.4249	-0.133	0.708	0.579	0.6728
SF1	-0.471	0.6812	0.609	0.642	0.579	0.6736
BCL11A	-0.569	0.7152	-0.644	0.823	0.579	0.6736
TP53	-3.008	0.9987	-0.615	0.931	0.581	0.6765
ZNF506	-0.25	0.5988	0.412	0.667	0.582	0.6788
INTS3	0.178	0.4292	-0.143	0.708	0.582	0.6788
CTBP1	-0.26	0.6026	0.172	0.703	0.582	0.6795
TOP1	-0.363	0.6418	-0.39	0.778	0.582	0.6803
SCRT2	-0.058	0.5232	0.156	0.688	0.585	0.6847
LMNB1	-0.238	0.5939	0.322	0.668	0.59	0.6957
FOXJ2	0.025	0.4902	-0.067	0.699	0.591	0.6987
ZNF584	0.015	0.494	0.008	0.692	0.593	0.7023
GATA1	-3.652	0.9999	-0.355	0.883	0.596	0.7073
MCM7	-0.664	0.7466	0.41	0.687	0.597	0.7095
NEUROG2	-0.687	0.7541	0.256	0.705	0.597	0.7109
CEBPD	-0.301	0.6181	-0.857	0.803	0.597	0.7109
CBX2	0.176	0.4302	-0.266	0.708	0.597	0.7109
ZNF589	0.017	0.4934	-0.096	0.697	0.599	0.7131
DRAP1	0.216	0.4146	-0.359	0.713	0.599	0.7145
SOX13	-0.227	0.5896	-0.036	0.702	0.601	0.7181
ZNF563	-0.341	0.6335	0.356	0.657	0.602	0.7195
SS18	-0.061	0.5244	-0.743	0.773	0.605	0.7251
AR	-19.194	1	-0.539	0.903	0.606	0.7272
ZNF695	0.147	0.4415	-0.281	0.705	0.606	0.7286
CREB3	-0.15	0.5595	0.045	0.683	0.607	0.7293
H2AFX	-1.383	0.9167	-0.066	0.778	0.61	0.7349
TCF12	-0.845	0.801	-0.468	0.792	0.61	0.7363
SIX4	-0.671	0.7489	0.599	0.616	0.611	0.737
ZNF140	-0.936	0.8254	0.482	0.68	0.612	0.739
BRD7	0.182	0.4278	-0.434	0.708	0.614	0.7425
SUMO2	-3.164	0.9992	-0.476	0.873	0.615	0.7452
TP63	-3.781	0.9999	-0.222	0.842	0.616	0.7465
TRIM28	-3.874	0.9999	-0.531	0.882	0.616	0.7472
POU3F2	-0.195	0.5773	-0.041	0.683	0.616	0.7472
LMO1	-0.106	0.5421	-0.051	0.679	0.617	0.7479
TAL1	-3.843	0.9999	-0.286	0.85	0.618	0.7499
ESCO2	0.175	0.4306	-0.443	0.708	0.618	0.7513
ZNF93	-0.149	0.5592	-0.036	0.676	0.619	0.7533
ETS2	-0.379	0.6477	-0.046	0.694	0.62	0.7553
HES1	-0.415	0.661	0.021	0.691	0.621	0.756
ZNF134	-0.271	0.6067	0.1	0.665	0.622	0.758
UBE2I	-0.047	0.5188	-0.179	0.685	0.624	0.7619
MEN1	-0.044	0.5177	-0.311	0.703	0.624	0.7626
HIF1A	-0.519	0.6982	-0.16	0.72	0.625	0.7639
CREM	-0.55	0.7087	-0.323	0.744	0.625	0.7639
ZNF765	-0.5	0.6914	0.361	0.638	0.626	0.7652
DPPA2	-0.349	0.6364	0.152	0.656	0.627	0.7678
NFIA	-0.424	0.6642	0.032	0.679	0.631	0.7737
YAP1	-3.283	0.9995	-1.127	0.936	0.632	0.7756
TCF7	-0.842	0.8002	-0.426	0.768	0.632	0.7756
DNMT1	-0.428	0.6656	-0.448	0.737	0.638	0.7863
EBNA2	-0.312	0.6224	-0.015	0.66	0.64	0.7907
NR2F2	-1.116	0.8677	-0.383	0.773	0.64	0.7907
ZNF320	-0.682	0.7524	0.215	0.657	0.641	0.7913
ZNF778	-0.422	0.6635	-0.299	0.713	0.641	0.7925
NR2F1	-0.539	0.7051	-0.105	0.693	0.644	0.7974
ARRB1	-0.59	0.7223	0.185	0.65	0.645	0.798
NEUROD1	-1.19	0.8831	-0.166	0.75	0.645	0.7986
MTA2	-0.697	0.7572	-0.432	0.741	0.647	0.8017
SPI1	-4.735	1	-0.906	0.895	0.647	0.8029
NR2F6	-0.728	0.7667	-0.091	0.698	0.649	0.8052
ETV7	-0.148	0.559	-0.291	0.676	0.652	0.81
ZBTB2	-0.424	0.6642	-0.123	0.673	0.653	0.8117
MCM2	-0.623	0.7334	0.26	0.623	0.653	0.8117
CHD4	-0.143	0.5569	-0.683	0.717	0.656	0.8169
STAT1	-0.963	0.8322	-1.079	0.82	0.656	0.8169
ERCC2	-0.378	0.6474	-0.095	0.653	0.657	0.818
CEBPA	-1.887	0.9704	-0.891	0.851	0.657	0.8186
ZNF169	-0.586	0.721	0.182	0.628	0.657	0.8192
ERCC3	-0.277	0.609	-0.221	0.664	0.657	0.8192
SMAD2-SMAD3	-1.183	0.8815	-0.517	0.774	0.658	0.8198
RUNX2	-0.765	0.7779	-0.192	0.705	0.659	0.8209
TCF7L2	-2.01	0.9778	-1.833	0.904	0.659	0.8209
RELA	-3.33	0.9996	-0.979	0.885	0.659	0.822
ZNF671	-0.201	0.5797	-0.323	0.672	0.661	0.8248
PKNOX1	-0.428	0.6657	-0.169	0.669	0.663	0.8276
EBF1	-0.612	0.7296	-0.311	0.705	0.664	0.8292
PMEL	-0.42	0.6627	-0.758	0.741	0.664	0.8292
CDK2	-0.857	0.8042	0.173	0.655	0.665	0.8309
PITX3	-0.407	0.6579	-0.128	0.65	0.666	0.8325
DACOR1	-0.711	0.7614	0.241	0.609	0.667	0.8336
TSHZ1	-0.334	0.631	-0.447	0.692	0.668	0.8347
ZNF429	-0.502	0.6921	-0.004	0.638	0.668	0.8352
FOXA2	-6.344	1	-1.134	0.899	0.669	0.8363
CBX6	-0.145	0.5576	-0.807	0.715	0.672	0.8405
NFE2	-0.877	0.8099	-0.607	0.753	0.673	0.8431
IRF5	-0.666	0.7473	0.15	0.617	0.676	0.8467
NR5A2	-0.97	0.8341	0.078	0.664	0.676	0.8472
ZNF260	-0.363	0.6418	-0.264	0.655	0.676	0.8472
TSC22D4	-1.283	0.9003	0.175	0.674	0.677	0.8477
BTAF1	-0.289	0.6138	-0.336	0.663	0.677	0.8487
EP300	-10.317	1	-1.608	0.911	0.678	0.8492
IKZF1	-1.318	0.9062	-0.201	0.721	0.679	0.8507
ZNF554	-0.29	0.6142	-0.35	0.663	0.679	0.8507
E2F7	-1.626	0.948	-0.962	0.829	0.679	0.8512
GATA2	-6.672	1	-0.954	0.872	0.679	0.8517
PRKDC	-0.836	0.7985	-1.061	0.786	0.679	0.8517
CBX3	-1.451	0.9266	0.184	0.681	0.68	0.8522
SPIB	-1.525	0.9364	-0.264	0.745	0.68	0.8522
NR3C1	-11.371	1	-1.141	0.891	0.68	0.8527
HIRA	-1.222	0.8891	-0.287	0.732	0.68	0.8532
MBD3	-1.13	0.8708	-0.981	0.795	0.682	0.8552
FANCD2	-0.614	0.7303	0.004	0.624	0.683	0.8562
DMC1	-0.676	0.7504	0.095	0.615	0.683	0.8571
E2F8	-0.202	0.5802	-0.537	0.672	0.684	0.8576
NIPBL	-1.462	0.9282	-1.819	0.845	0.687	0.8615
ASH2L	-0.728	0.7666	-0.07	0.641	0.688	0.8629
BACH1	-0.76	0.7764	-0.678	0.732	0.688	0.8634
RELB	-0.716	0.7629	-0.265	0.673	0.691	0.8667
NR4A1	-0.794	0.7863	-0.459	0.707	0.692	0.8685
HAND2	-0.731	0.7675	0.073	0.605	0.693	0.8703
POLR2H	-0.259	0.6023	-0.63	0.677	0.695	0.8717
NCAPG2	-0.741	0.7708	0.065	0.603	0.696	0.874
ZXDC	-0.504	0.6929	-0.237	0.638	0.697	0.8744
ZNF425	-0.279	0.61	-0.539	0.664	0.697	0.8753
ZNF654	-0.408	0.6585	-0.459	0.663	0.697	0.8753
MITF	-1.351	0.9117	-0.421	0.731	0.699	0.8775
ZNF92	-0.576	0.7178	-0.21	0.629	0.7	0.8779
FOSL1	-2.235	0.9873	-1.087	0.839	0.7	0.8784
ZNF605	-0.599	0.7253	-0.179	0.626	0.701	0.8793
ZNF793	-0.869	0.8075	-0.045	0.637	0.702	0.881
PRDM12	-0.931	0.824	0.196	0.573	0.704	0.8831
MEF2D	-0.711	0.7614	-0.247	0.642	0.705	0.8844
ZNF284	-0.679	0.7515	-0.103	0.615	0.705	0.8844
SFPQ	-0.977	0.8357	0.209	0.564	0.706	0.8852
CHD5	-0.503	0.6926	-0.292	0.638	0.707	0.8865
CHD7	-1.038	0.8504	-0.782	0.745	0.707	0.8865
SMAD1	-2.725	0.9968	-1.052	0.835	0.707	0.8873
VDR	-1.451	0.9266	-1.119	0.796	0.709	0.889
SMARCC2	-0.294	0.6156	-0.697	0.671	0.709	0.889
FOXG1	-0.393	0.6527	-0.517	0.651	0.71	0.8898
NME2	-1.071	0.8579	0.152	0.6	0.71	0.8902
ATF2	-1.401	0.9194	-1.397	0.806	0.711	0.8914
HNF4A	-1.931	0.9732	-0.255	0.731	0.711	0.8918
ZNF675	-0.764	0.7776	-0.071	0.599	0.712	0.8922
SMAD3	-3.21	0.9993	-0.925	0.819	0.714	0.8942
SMARCE1	-0.779	0.7819	-0.455	0.678	0.714	0.8946
FOXA1	-17.531	1	-0.8	0.81	0.714	0.895
ZNF366	-0.335	0.6313	-0.76	0.674	0.715	0.8954
BATF	-1.449	0.9263	-0.909	0.772	0.717	0.8978
GRHL1	-0.566	0.7144	-0.375	0.63	0.72	0.9009
ZNF780A	-0.735	0.7688	-0.176	0.604	0.722	0.9035
LMO2	-1.241	0.8926	-0.316	0.69	0.722	0.9035
KDM6A	-0.463	0.6784	-0.54	0.643	0.723	0.9043
ZNF304	-0.78	0.7822	-0.134	0.596	0.724	0.9054
DDX20	-1.184	0.8817	-0.581	0.712	0.726	0.9072
CBX5	-0.774	0.7805	-0.575	0.675	0.728	0.9097
ZNF750	-0.61	0.729	-0.413	0.625	0.729	0.9105
ZSCAN20	-0.446	0.6721	-0.704	0.662	0.729	0.9108
STAT5A	-0.62	0.7323	-0.772	0.685	0.73	0.9115
FOS	-3.3	0.9995	-1.151	0.824	0.731	0.9126
ZNF350	-0.482	0.6852	-0.604	0.64	0.734	0.9154
HHEX	-0.93	0.8238	-0.23	0.621	0.735	0.916
GREB1	-1.834	0.9667	-0.044	0.668	0.735	0.9164
ARID1A	-1.561	0.9408	-0.582	0.725	0.735	0.9164
HNF4G	-1.604	0.9456	-0.319	0.698	0.735	0.9167
SIX1	-1.092	0.8626	-0.678	0.704	0.736	0.9171
JUNB	-1.681	0.9536	-1.267	0.793	0.736	0.9171
GRHL2	-3.427	0.9997	-0.257	0.724	0.737	0.9177
ZNF766	-0.806	0.7898	-0.739	0.689	0.738	0.9194
STAT5	-1.453	0.9269	-0.732	0.733	0.739	0.9197
PYGO2	-0.981	0.8367	-0.275	0.629	0.74	0.9207
TERF2	-0.502	0.6923	-0.608	0.638	0.741	0.9214
RXRG	-0.99	0.8388	-0.604	0.685	0.742	0.9224
ZNF680	-2.088	0.9816	-0.149	0.687	0.742	0.9224
NFKB2	-0.789	0.785	-0.486	0.639	0.742	0.923
NFIC	-0.778	0.7819	-1.006	0.712	0.742	0.923
SRCAP	-0.832	0.7974	-0.248	0.588	0.743	0.9233
ICE2	-0.38	0.6481	-0.856	0.653	0.743	0.9236
SIRT6	-0.634	0.7371	-0.492	0.621	0.743	0.924
PPARG	-3.066	0.9989	-0.904	0.782	0.747	0.9268
NFE2L2	-2.22	0.9868	-1.169	0.793	0.749	0.929
MED12	-0.807	0.7901	-1.186	0.729	0.749	0.929
NCOR2	-0.825	0.7953	-0.7	0.668	0.751	0.9305
MLLT3	-0.35	0.6369	-0.977	0.656	0.752	0.9317
IRF4	-1.586	0.9436	-0.719	0.724	0.753	0.932
IRF9	-1.028	0.8481	-0.277	0.615	0.754	0.9332
ZNF573	-0.824	0.7951	-0.326	0.589	0.754	0.9332
C11orf30	-0.713	0.762	-0.689	0.645	0.755	0.9335
MYB	-1.471	0.9294	-0.601	0.7	0.755	0.9335
DEK	-0.466	0.6793	-1.293	0.696	0.755	0.9335
MEF2C	-0.4	0.6555	-0.942	0.651	0.756	0.9349
STAT4	-0.995	0.8402	-0.362	0.624	0.756	0.9349
BCAT1	-0.814	0.7923	-0.539	0.63	0.757	0.9358
DPF2	-1.115	0.8676	-0.592	0.671	0.758	0.936
IRF1	-1.821	0.9657	-1.335	0.785	0.758	0.936
E2F2	-0.611	0.7292	-0.682	0.624	0.758	0.9366
TERF1	-0.617	0.7315	-0.673	0.624	0.759	0.9372
ZNF558	-0.672	0.7492	-0.926	0.671	0.761	0.9386
GATA4	-5.249	1	-0.872	0.773	0.761	0.9389
OSR2	-0.946	0.828	-0.734	0.669	0.763	0.9402
RING1	-1.058	0.855	-0.7	0.672	0.764	0.9405
ZNF597	-0.637	0.7381	-0.686	0.621	0.765	0.9416
PBX3	-0.971	0.8342	-1.435	0.734	0.765	0.9418
JUND	-3.653	0.9999	-1.453	0.797	0.771	0.946
NFIL3	-0.771	0.7795	-0.563	0.598	0.771	0.946
PARP1	-1.175	0.88	-0.156	0.531	0.771	0.9463
GATA6	-5.311	1	-0.827	0.757	0.772	0.9468
GTF2A2	-0.792	0.7859	-0.532	0.594	0.772	0.9468
STAT3	-2.616	0.9955	-1.365	0.785	0.773	0.947
CD74	-1.42	0.9222	-0.708	0.69	0.773	0.947
ZNF485	-0.983	0.8371	-0.333	0.563	0.773	0.9473
HDAC4	-0.444	0.6717	-1.052	0.646	0.773	0.9475
JMJD1C	-1.185	0.882	-0.92	0.698	0.774	0.948
ZNF318	-1.089	0.8619	-0.614	0.646	0.774	0.948
ETV5	-1.119	0.8684	-0.851	0.684	0.774	0.9483
FOXH1	-1.331	0.9084	-0.431	0.625	0.778	0.9507
RUNX3	-0.605	0.7274	-0.871	0.625	0.778	0.9507
EHF	-1.02	0.8461	-0.922	0.68	0.78	0.9524
ZNF823	-1.112	0.867	-0.281	0.542	0.781	0.9526
BIRA	-1.268	0.8975	-0.439	0.62	0.782	0.9533
PROX1	-1.315	0.9058	-0.859	0.687	0.783	0.954
ATF7IP	-1.21	0.8868	-0.604	0.642	0.783	0.954
TEAD2	-1.121	0.8688	-0.491	0.608	0.784	0.9544
HMBOX1	-0.712	0.7617	-0.779	0.609	0.785	0.9551
ZNF17	-1.048	0.8527	-0.367	0.554	0.785	0.9556
ZBED1	-0.9	0.816	-0.835	0.645	0.786	0.956
HDAC3	-1.523	0.9361	-0.727	0.683	0.786	0.956
ZSCAN2	-0.89	0.8134	-0.573	0.579	0.789	0.958
SMARCC1	-2.684	0.9964	-1.372	0.772	0.79	0.9582
TCF4	-2.783	0.9973	-0.488	0.685	0.791	0.9588
EPAS1	-0.851	0.8027	-0.63	0.586	0.791	0.9588
ZNF331	-1.22	0.8888	-0.27	0.521	0.791	0.959
SND1	-1.284	0.9004	-0.532	0.622	0.791	0.959
FOXP1	-1.401	0.9195	-1.271	0.722	0.792	0.9593
ZNF649	-1.342	0.9102	-0.229	0.499	0.792	0.9595
LDB1	-0.998	0.8409	-0.496	0.562	0.793	0.9601
ZNF217	-1.114	0.8674	-0.408	0.542	0.793	0.9603
HOXA2	-0.497	0.6904	-1.204	0.639	0.794	0.9609
MYOG	-1.491	0.932	-0.357	0.599	0.794	0.9609
HOTAIR	-1.931	0.9732	-0.142	0.578	0.796	0.9615
ZNF512	-1.217	0.8882	-0.572	0.612	0.798	0.9629
CAMTA2	-0.862	0.8056	-0.703	0.584	0.799	0.9635
ZNF22	-1.092	0.8625	-0.496	0.546	0.801	0.9643
SSU72	-0.827	0.7959	-0.806	0.589	0.804	0.9662
ATF4	-3.12	0.9991	-1.059	0.741	0.805	0.9664
ZNF35	-0.514	0.6965	-1.322	0.637	0.806	0.9669
RXRA	-2.354	0.9907	-1.193	0.743	0.806	0.9671
TBX5	-2.142	0.9839	-0.25	0.595	0.808	0.9682
ZNF664	-0.775	0.7809	-1.076	0.635	0.809	0.9686
HNF1A	-1.967	0.9754	-0.726	0.676	0.81	0.9691
POU2F1	-1.385	0.9169	-0.316	0.491	0.811	0.9696
ZNF362	-0.699	0.7578	-1.296	0.64	0.811	0.9698
SOX2	-5.839	1	-1.12	0.749	0.812	0.9701
CREB3L4	-0.868	0.8073	-0.827	0.583	0.813	0.9705
BAHD1	-2.338	0.9903	-0.266	0.596	0.814	0.971
HLF	-1.355	0.9122	-0.579	0.569	0.819	0.9731
ZNF384	-1.381	0.9163	-1.022	0.667	0.819	0.9734
NOTCH3	-1.451	0.9266	-0.343	0.476	0.822	0.9745
PTRF	-1.566	0.9414	-0.464	0.562	0.822	0.9745
TTF1	-1.162	0.8774	-0.8	0.594	0.823	0.975
ERF	-1.6	0.9452	-0.686	0.628	0.824	0.9753
ZNF490	-1.323	0.9072	-0.498	0.503	0.824	0.9756
MEF2A	-1.151	0.8752	-1.47	0.674	0.829	0.9773
ZNF800	-1.354	0.9122	-0.704	0.581	0.829	0.9773
SKI	-0.871	0.8081	-0.965	0.583	0.83	0.9778
TRIM22	-0.926	0.8227	-1.086	0.619	0.83	0.978
PLRG1	-2.104	0.9823	-0.218	0.481	0.831	0.9783
GFI1B	-1.187	0.8823	-1.209	0.658	0.832	0.9787
AHR	-2	0.9773	-0.501	0.598	0.834	0.9793
ZNF549	-1.014	0.8447	-0.866	0.559	0.834	0.9793
POU5F1	-5.015	1	-0.85	0.692	0.834	0.9795
ZNF75D	-1.779	0.9624	-0.402	0.53	0.835	0.9799
ZNF430	-1.441	0.9252	-0.498	0.478	0.837	0.9806
ZNF382	-2.126	0.9832	-1.007	0.686	0.838	0.9807
EBF3	-2.016	0.9781	-0.67	0.625	0.838	0.981
ARID3A	-1.359	0.913	-0.906	0.619	0.838	0.981
FUS	-1.017	0.8455	-1.177	0.626	0.839	0.9811
ZNF274	-1.983	0.9763	-0.437	0.549	0.84	0.9815
KMT2B	-0.933	0.8245	-1.026	0.573	0.842	0.9822
MKL2	-1.155	0.8759	-1.405	0.65	0.842	0.9823
PAX6	-1.479	0.9305	-0.982	0.639	0.842	0.9823
MECOM	-0.987	0.8383	-0.981	0.563	0.843	0.9826
SMAD2	-2.144	0.984	-0.609	0.62	0.843	0.9827
NR1H2	-1.52	0.9358	-1.046	0.643	0.845	0.9833
NKX2-1	-2.337	0.9903	-0.937	0.666	0.849	0.9845
EWSR1	-1.684	0.9539	-1.149	0.67	0.849	0.9846
ZNF808	-1.545	0.9388	-0.538	0.454	0.851	0.985
LRWD1	-1.681	0.9536	-0.436	0.402	0.852	0.9854
CHAT	-1.978	0.976	-0.437	0.488	0.853	0.9858
JUN	-5.277	1	-1.321	0.714	0.853	0.9858
BANF1	-1.903	0.9714	-0.799	0.61	0.856	0.9865
CUX1	-2.186	0.9856	-0.981	0.663	0.856	0.9865
TAT	-1.131	0.8709	-0.952	0.539	0.857	0.9867
SMN1	-1.561	0.9408	-0.584	0.45	0.857	0.9868
TBX21	-1.493	0.9323	-1.119	0.635	0.857	0.9869
PDX1	-1.596	0.9448	-0.865	0.591	0.859	0.9873
PTTG1	-1.706	0.956	-0.664	0.528	0.86	0.9876
NR1H3	-1.524	0.9362	-1.024	0.62	0.861	0.9878
ZNF585A	-0.888	0.8128	-1.434	0.58	0.862	0.9881
CENPC	-1.731	0.9583	-0.458	0.215	0.863	0.9885
EBNA3	-1.192	0.8834	-0.947	0.527	0.863	0.9885
PRMT1	-1.465	0.9286	-0.989	0.594	0.863	0.9885
FXR2	-0.904	0.817	-1.43	0.577	0.863	0.9885
BACH2	-1.933	0.9734	-1.083	0.653	0.864	0.9886
ZNF280A	-1.393	0.9181	-0.825	0.489	0.864	0.9887
PRMT5	-1.18	0.881	-1.022	0.53	0.866	0.9892
MAFG	-1.584	0.9435	-0.814	0.541	0.866	0.9892
TCF21	-2.014	0.978	-0.789	0.586	0.868	0.9896
ZNF586	-1.713	0.9566	-0.52	0.371	0.868	0.9898
NANOG	-5.826	1	-0.91	0.662	0.868	0.9898
SIX2	-2.893	0.9981	-0.603	0.562	0.869	0.9899
ZNF133	-1.293	0.902	-0.931	0.509	0.869	0.9899
ZBTB16	-1.711	0.9565	-1.133	0.639	0.869	0.9899
SOX11	-1.926	0.9729	-0.642	0.511	0.869	0.9899
CDX2	-2.835	0.9977	-1.033	0.66	0.87	0.9901
ZNF440	-1.393	0.9182	-0.877	0.489	0.872	0.9906
TLX1	-1.163	0.8776	-1.092	0.533	0.872	0.9906
ETV6	-1.752	0.9602	-0.859	0.573	0.873	0.9907
PAX3	-1.497	0.9328	-0.786	0.465	0.873	0.9907
ZNF182	-0.986	0.838	-1.477	0.563	0.874	0.9909
FOSL2	-9.278	1	-1.287	0.696	0.874	0.9909
ZNF84	-1.026	0.8476	-1.352	0.558	0.874	0.9909
ZNF287	-1.63	0.9484	-0.681	0.428	0.875	0.9912
FEZF1	-1.467	0.9288	-1.123	0.593	0.876	0.9914
CENPT	-1.729	0.9581	-0.585	0.321	0.877	0.9916
TEAD4	-3.793	0.9999	-1.219	0.678	0.878	0.9918
ZIM3	-1.879	0.9698	-0.762	0.523	0.878	0.9918
PHOX2B	-1.581	0.943	-0.776	0.445	0.878	0.9919
SOX10	-1.508	0.9342	-0.832	0.463	0.879	0.992
OTX2	-5.342	1	-0.868	0.634	0.88	0.9922
MAFF	-1.595	0.9446	-0.945	0.547	0.88	0.9923
GATA3	-10.69	1	-0.95	0.647	0.883	0.9928
CTNNB1	-1.437	0.9247	-0.937	0.479	0.883	0.9928
NKX3-1	-2.034	0.979	-0.75	0.512	0.885	0.9931
KDM1B	-1.596	0.9448	-0.819	0.439	0.886	0.9933
LMNA	-1.816	0.9654	-0.853	0.513	0.887	0.9935
ZNF486	-2.416	0.9922	-0.541	0.379	0.888	0.9937
TLE3	-3.528	0.9998	-0.705	0.555	0.888	0.9937
ZNF136	-1.732	0.9583	-0.69	0.21	0.889	0.9938
HOXC9	-1.814	0.9652	-0.899	0.513	0.893	0.9944
CEBPB	-11.021	1	-1.413	0.681	0.893	0.9944
EOMES	-2.779	0.9973	-0.802	0.545	0.893	0.9944
ZNF26	-1.564	0.9411	-0.924	0.449	0.894	0.9946
PRDM1	-1.969	0.9755	-1.485	0.639	0.895	0.9949
ILK	-2.024	0.9785	-0.817	0.485	0.896	0.995
MAFK	-2.661	0.9961	-1.469	0.655	0.896	0.995
ZNF248	-1.699	0.9554	-0.834	0.387	0.898	0.9953
PIAS1	-5.741	1	-0.744	0.549	0.898	0.9953
TP73	-2.672	0.9962	-0.893	0.555	0.899	0.9954
LYL1	-3.276	0.9995	-0.848	0.539	0.904	0.996
ELF3	-1.465	0.9285	-1.561	0.558	0.905	0.9962
PGBD3	-1.41	0.9207	-1.279	0.485	0.907	0.9964
DAXX	-1.583	0.9432	-1.304	0.544	0.907	0.9964
HMG20A	-1.436	0.9244	-1.27	0.479	0.907	0.9964
PCGF2	-1.666	0.9521	-1.283	0.556	0.908	0.9965
ZFAT	-1.584	0.9434	-1.065	0.443	0.91	0.9967
ZNF317	-2.583	0.9951	-0.898	0.496	0.911	0.9968
DLX2	-1.66	0.9516	-1.02	0.413	0.913	0.997
CEBPG	-2.426	0.9924	-1.068	0.561	0.913	0.997
MAML3	-3.189	0.9993	-0.824	0.448	0.917	0.9974
LHX2	-1.869	0.9692	-1.439	0.575	0.918	0.9975
ZFP28	-2.404	0.9919	-0.876	0.397	0.92	0.9977
H3F3B	-1.624	0.9478	-1.123	0.43	0.921	0.9977
PGR	-1.604	0.9456	-1.139	0.436	0.921	0.9978
WWTR1	-2.036	0.9791	-1.112	0.488	0.926	0.9982
MEIS1	-2.492	0.9937	-1.071	0.506	0.927	0.9982
BATF3	-1.598	0.945	-1.277	0.438	0.927	0.9982
HOXB13	-6.546	1	-0.899	0.495	0.927	0.9983
GRIP1	-2.236	0.9873	-1.039	0.468	0.927	0.9983
EBNA3C	-2.435	0.9926	-1.115	0.509	0.929	0.9984
DUX4	-2.807	0.9975	-0.979	0.466	0.929	0.9984
HNF1B	-1.695	0.955	-1.173	0.391	0.932	0.9986
NUP98-HOXA9	-1.73	0.9582	-1.145	0.269	0.934	0.9987
TEAD1-TEAD4	-1.639	0.9494	-1.377	0.422	0.936	0.9988
NFE2L1	-3.059	0.9989	-1.167	0.497	0.941	0.9991
FOXO1	-2.62	0.9956	-1.326	0.518	0.941	0.9991
LIN9	-1.668	0.9523	-1.512	0.408	0.943	0.9992
HOXA9	-2.136	0.9837	-1.346	0.468	0.945	0.9993
TEAD1	-3.466	0.9997	-1.169	0.495	0.947	0.9993
SMARCA2	-2.415	0.9921	-1.169	0.394	0.949	0.9994
PRDM6	-1.706	0.956	-1.563	0.382	0.949	0.9994
MEF2B	-4.538	1	-1.373	0.514	0.955	0.9996
HES2	-8.053	1	-1.382	0.449	0.972	0.9999

[truncated: 13 more sheets: dimgrey_mouse_results.txt, firebrick_human_results.txt, firebrick_mouse_results.txt, gainsboro_human_results.txt, gainsboro_mouse_results.txt, lightgrey_human_results.txt, lightgrey_mouse_results.txt, rosybrown_human_results.txt, rosybrown_mouse_results.txt, snow_human_results.txt, snow_mouse_results.txt, whitesmoke_human_results.txt, whitesmoke_mouse_results.txt]
